# Supplementary material for: Gene variants of coagulation related proteins that interact with SARS-CoV-2
Source: PLoS Comput Biol. 2021 Mar 17;17(3):e1008805. doi: 10.1371/journal.pcbi.1008805 (PMC8007013; doi:10.1371/journal.pcbi.1008805)
Supplement: S1 Table — (XLSX) [file pcbi.1008805.s001.xlsx]

## Sheet: VKORC1
Rank	PDB	Iden1	Iden2	Cov	Norm.
	Hit				Z-score
1	3kp9A	0.21	0.22	0.84	1.25
2	6wviA	0.47	0.47	0.99	2.83
3	6wv3A	0.99	0.94	0.95	2.7
4	6wv3	0.94	0.95	1	6.85
5	6wv3	0.94	0.95	1	5.39
6	6wv3A	0.98	0.94	0.96	3.41
7	6wv3	0.97	0.95	0.97	7.39
8	4nv5A	0.23	0.23	0.76	0.92
9	6wv3A	0.98	0.94	0.96	2.32
10	6wv3A	0.97	0.94	0.95	2.18

## Sheet: PABPC4
Rank	PDB	Iden1	Iden2	Cov	Norm.
	Hit				Z-score
1	6r5kD	0.57	0.36	0.6	2.34
2	6r5kA	0.58	0.36	0.59	4.09
3	6r5kD	0.57	0.36	0.6	2.86
4	6r5k	0.59	0.36	0.6	1.99
5	6r5k	0.57	0.36	0.6	1.48
6	6r5kD	0.57	0.36	0.6	4.13
7	6r5k	0.59	0.36	0.58	2.15
8	4n0tA	0.16	0.14	0.55	4.64
9	6r5kD	0.58	0.36	0.6	2.69
10	6r5kD	0.57	0.36	0.6	3.95

## Sheet: SERPING1
Rank	PDB	Iden1	Iden2	Cov	Norm.
	Hit				Z-score
1	2oayA	0.96	0.73	0.73	2.68
2	2oayA	1	0.73	0.73	4.64
3	2oayA	0.99	0.73	0.74	4.21
4	2oay	0.99	0.73	0.74	1.84
5	1000	0.23	0.21	0.79	1.27
6	2oayA	0.97	0.73	0.73	3.57
7	2oay	0.97	0.73	0.73	1.95
8	5cdzA	0.32	0.25	0.71	6.21
9	2oayA	0.99	0.73	0.74	4.2
10	1jmoA	0.19	0.2	0.78	13.46

## Sheet: ORF7a
Rank	PDB	Iden1	Iden2	Cov	Norm.
	Hit				Z-score
1	1yo4A	0.88	0.63	0.71	2.2
2	1yo4A	0.92	0.63	0.69	2.39
3	1xakA	0.88	0.5	0.56	2.76
4	1yo4	0.88	0.63	0.71	10.64
5	1yo4	0.88	0.63	0.71	7.7
6	1yo4A	0.88	0.63	0.71	3.22
7	1yo4	0.89	0.63	0.7	11.09
8	1yo4A	0.88	0.63	0.71	2.21
9	1yo4A	0.88	0.63	0.71	2.76
10	1xakA	0.84	0.5	0.56	0.99
