# Supplementary material for: Gene variants of coagulation related proteins that interact with SARS-CoV-2
Source: PLoS Comput Biol. 2021 Mar 17;17(3):e1008805. doi: 10.1371/journal.pcbi.1008805 (PMC8007013; doi:10.1371/journal.pcbi.1008805)
Supplement: S2 Table — (XLSX) [file pcbi.1008805.s002.xlsx]

## Sheet: Sheet1
	Transcript	Gene	rsid	#CHR	POS	REF	ALT	Study	Global	African	American	Ashkenazi Jewish	East Asian	European	Other	South Asian	all_inv_var_het_p	all_inv_var_meta_beta	all_inv_var_meta_p	all_inv_var_meta_sebeta	all_meta_N	%Identity in MSA	delta Kinefold	delta mFold	delta remuRNA	H(wt||mu)	GCratio	esefinder	exonscan	fas_ess	ESR	Z_EI	Z_WS	ESR (Z-score)	Z_EI (Z-score)	Z_WS (Z-score)	Splicing change (all)	Hex scores (all)	Intronic	Upstream	miRNA summary	flip	minus	mixup	startpos	endpos	disease	Pathogenicity	MUT
NC_000016.9:g.31110981G>A	NM_024006.4:c.-4931C>T	VKORC1	7196161	16	31110981	G	A	ANA7	0.57576	0.5408	0.542	0.514	0.1007	0.63146	0.6194		0.54	-0.106	0.0128	0.0426	3	0.431818	11.8	1.9	1.6	0.326	0.481038	TRUE	TRUE	FALSE	-1.648	-34.43	-19.61	-4.79216	-5.12227	-10.139	0	1	0	1	1.) Mut increase in target score by 1 for hsa-miR-93-5p (92 228) 2.) Mut increase in target score by 1 for hsa-miR-519d-3p (92 228) 3.) Mut increase in target score by 1 for hsa-miR-20b-5p (92 228) 4.) Mut increase in target score by 1 for hsa-miR-17-5p (92 228) 5.) Mut increase in target score by 1 for hsa-miR-5089-5p (82 221)	TRUE	TRUE	FALSE	31000000	31111231	['drug response', ('warfarin response - Dosage', 'Drug-Response')]	dbSNP: warfarin reponse ClinVar: warfarin response LOVD: Effect unknown	GAAATAGCCAGGTAAAATTGTCTTCCCAAATTCCTAGTGCACAAAAACTGTCAGAGGCTGGGGGCAGTGGCTCACTCCTGTAATCCCAGCAGCACTTTGGGAAGCCAGGGTGGGAGAACTGCTTGAGCCCAGGAGTTAGAGGCAACATAACAACAACTCATCTCTAATGAAAAAAAAAAAAAAAGAAAGAAAAAGGCCAGGCACAGTGGCTCACGCCTGTAATCCCAGCACTTTAGGAAGCCAAGGAGGGTGGATCATGAGGTCAGGAGTTTGAGACCAGCCTGGCCAATATGGTGAAACCCCGTCTCTACTAAAAACACAAAAATCAGCCACGCATAGTGGCTGGTGCCTGTAATCACAGCTACTCAGGAGGCTAAGGCAGGAGAATCACTTGAATCC…
NC_000016.9:g.31110901G>A	NM_024006.4:c.-4851C>T	VKORC1	772520745	16	31110901	G	A	ANA5									0.55	3.59	0.0289	1.64	3	0.754967	2	2.3	2	0.001	0.473054	FALSE	TRUE	TRUE	1.134	11.24	-5.25	3.19841	1.52594	-2.76806	0	1	0	1	1.) Mut increase in target score by 1 for hsa-miR7151-3p (135 268)	TRUE	TRUE	FALSE	31000000	31111151	[]		TAATCCCAGCAGCACTTTGGGAAGCCAGGGTGGGAGAACTGCTTGAGCCCAGGAGTTAGAGGCAACATAACAACAACTCATCTCTAATGAAAAAAAAAAAAAAAGAAAGAAAAAGGCCAGGCACAGTGGCTCACGCCTGTAATCCCAGCACTTTAGGAAGCCAAGGAGGGCGGATCATGAGGTCAGGAGTTTGAGACCAGCCTGGCCAATATGGTGAAACCCCGTCTCTACTAAAAACACAAAAATCAGCTACGCATAGTGGCTGGTGCCTGTAATCACAGCTACTCAGGAGGCTAAGGCAGGAGAATCACTTGAATCCGGGAGGCAGAGGTTGCAGTGAGCCGAGATTGCACCACTGCATTTCAGCCTGGGCAGCAGAGTGGGACTGTCTCACATTAA…
NC_000016.9:g.31108884G>T	NM_024006.4:c.-2834C>A	VKORC1	548857036	16	31108884	G	T	ANA2	0.00491	0.0001	0.001	0	0	0.00762	0.0074		0.191	3.46	0.000711	1.02	2	0.950943	3.2	-0.1	-0.3	0.078	0.512974	TRUE	TRUE	TRUE	3.002	38.64	-1.37	8.56376	5.51457	-0.77648	1	0	0	1	1.) Mut gained hsa-miR-4314 (245) 2.) Mut gained hsa-miR-6506-5p (244) 3.) Mut gained hsa-miR-619-5p (244) 4.) Mut target score increase by 2 for hsa-miR-6778-3p (100, 257, 390)	TRUE	TRUE	FALSE	31000000	31109134	[]		GTTTAGACCAGCCTGGGAAACAAAGTGAGACCCCATCTCTACAAAAATAAAAATAAATTAGCCAGGTGTGGTGGGACGTACTTGTACTCCTAGCTACTAGGGAGGCTGAGGTGCAAGAATCGCTTGAACCTGGGAGACGGAGGTTGCAGTGAGTTATGACAGTGCCACTACACTCCAGCCTGGGTGTCAAGGGTCTTTGAAAAAATAAACAAAATAGGCTGGGCGTGGTGGCTTACACTTGTAATCCCAGAACTTTGGGAGGCTGAGGCAGGCAGATCACAAAGTCAGGAGTTCGAGACCAGCCTGGCCAACACAGTGAAACCCCGTCTCTACTAAAAATACAAAAATTAGCCAGGCATGGTTGCACGCGCCTGTAGTCCCAACTGCTCGGGAGGCTGA…
NC_000016.9:g.31107689C>T	NM_024006.4:c.-1639G>A	VKORC1	9923231	16	31107689	C	T	ANA7	0.32597	0.1009	0.444	0.476	0.8996	0.37236	0.3686		0.554	0.0938	0.0264	0.0422	3	0.0625	-10.7	-0.7	0.2	0.679	0.510978	TRUE	TRUE	TRUE	-1.797	8.28	-19.9	-5.22013	1.09505	-10.2878	1	1	0	1	1.) Mut increase in target score by 1 for hsa-miR-3159 (272)	TRUE	TRUE	FALSE	31000000	31107939	['drug response', 'other', 'Likely benign', ('Warfarin response', 'Drug-Response'), ('not provided', 'Other'), ('not specified', 'Likely-Benign')]	dbSNP: warfarin reponse ClinVar: likely benign, other LOVD: effect unkown, no reference	GCCATTTAACCTATCATATTCACAAGTTCCAGGGATTCATGCAGGGACATCTTTGGTGACCATTATTCTGTCTACCACACTCTCTAGAAGAGAGTAGATGTGAGAAACAGCATCTGGAGAGGGAGGAGCCAGCAGGAGAGGGAAATATCACAGACGCCAGAGGAAGAGAGTTCCCAGAAGGGTAGGTGCAACAGTAAGGGATCCCTCTGGGAAGTCAAGCAAGAGAAGACCTGAAAAACAACCATTGGCCAGGTGCGGTGGCTCACGCCTATAATCCTAGCATTTTGGGAGGCCGAGGTGGGTGGATCACTTGAGGTCAGGAGTTTAAGACAAGCCTGGCCAACATGGTGAAACCCTGTCTCTACTAAAAATACAAAAATTAGCCAGACATGGTGGCAG…
NC_000016.9:g.31104878G>A	NM_024006.4:c.174-136C>T	VKORC1	9934438	16	31104878	G	A	ANA7	0.32614	0.1009	0.443	0.476	0.8995	0.37264	0.3699		0.582	0.0925	0.0285	0.0422	3	0.0202276	0.9	2.1	1.7	3.744	0.550898	TRUE	TRUE	TRUE	-0.535	-2.29	-8.62	-1.59536	-0.44363	-4.49786	1	0	1	0	1.) No differences	TRUE	TRUE	FALSE	31000000	31105128	['drug response', 'drug response', 'drug response', 'drug response', 'Benign', 'Likely benign', ('Warfarin response', 'Drug-Response'), ('warfarin response - Dosage', 'Drug-Response'), ('acenocoumarol response - Dosage', 'Drug-Response'), ('phenprocoumon response - Dosage', 'Drug-Response'), ('Vitamin K-Dependent Clotting Factors', 'Benign'), ('not specified', 'Likely-Benign')]	dbSNP: warfarin response ClinVar: warfarin response LOVD: Benign, IP3 Project	TTGAACCCGGGAGGCGGAGGTTTCAGTGAGCCGAGATCGCGCCACTGCACTCCAGCCTGGGCCAGAGTGAGACTCCGTCTCAAAAAAAAAAAAAAAAAAAAAAAAAAAGAGACTTACTTAAGGTCTAAGATGAAAAGCAGGGCCTACGGAGTAGCCACGTCCGGGCCTGGTCTGGGGAGAGGGGAGGATAGGGTCAGTGACATGGAATCCTGACGTGGCCAAAGGTGCCCGGTGCCAGGAGATCATCGACTCTTGGACTAGGATGGGAGGTCGGGGAACAGAGGATAGCCCAGGTGGCTTCTTGGAAATCACCTTTCTCGGGCAGGGTCCAAGGCACTGGGTTGACAGTCCTAACCTGGTTCCACCCCACCCCACCCCTCTGCCAGGTGGGGCAGGGGT…
NC_000016.9:g.31104509C>G	NM_024006.4:c.283+124G>C	VKORC1	8050894	16	31104509	C	G	ANA7	0.4163	0.2564	0.442		0.8849			0.148	0.662	0.0924	0.0284	0.0422	3	0.133333	-8.7	-0.8	-1.2	1.688	0.56487	TRUE	TRUE	TRUE	-0.962	9.04	1.06	-2.82181	1.20568	0.470829	1	0	1	0	1.) No differences	TRUE	TRUE	FALSE	31000000	31104759	['drug response', 'Likely benign', ('warfarin response - Dosage', 'Drug-Response'), ('not specified', 'Likely-Benign')]	dbSNP: drug response and likely benign ClinVar: drug response and likely benign LOVD: Effect unknown, no reference	CCCCACCCCTCTGCCAGGTGGGGCAGGGGTTTCGGGCTGGTGGAGCATGTGCTGGGACAGGACAGCATCCTCAATCAATCCAACAGCATATTCGGTTGCATCTTCTACACACTACAGCTATTGTTAGGTGAGTGGCTCCGCCCCCTCCCTGCCCGCCCCGCCCCGCCCCTCATCCCCCTTGGTCAGCTCAGCCCCACTCCATGCAATCTTGGTGATCCACACAGCTGACAGCCAGCTAGCTGCTCATCACCGAGCGTCCTGCGGGTGGGGATGTGGGGAGGTAACTAACAGGAGTCTTTTAATTGGTTTAAGTACTGTTAGAGGCTGAAGGGCCCTTAAAGACATCCTAGGTCCCCAGGTTTTTTGTTTGTTGTTGTTTTGAGACAGGGTCTGGCTCTG…
NC_000016.9:g.31103796A>G	NM_024006.4:c.283+837T>C	VKORC1	2359612	16	31103796	A	G	ANA7	0.64309	0.7907	0.546	0.517	0.1017	0.62682	0.628		0.552	-0.0944	0.0253	0.0422	3	0.146727	2.3	3.3	2.4	0.866	0.49501	TRUE	TRUE	TRUE	1.823	2.44	11.3	5.17739	0.244918	5.72696	1	0	1	0	1.) No differences	TRUE	TRUE	FALSE	31000000	31104046	['drug response', 'Benign', ('warfarin response - Dosage', 'Drug-Response'), ('not provided', 'Benign')]	dbSNP: benign ClinVar: warfarin response -dosage and benign LOVD: affects function, no reference	TTTTAAGGAGAAGCTGAGCATGAGCTATCTTTTGTCTCATTTAGTGCTCAGCAGGAAAATTTGTATCTAGTCCCATAAGAACAGAGAGAGGAACCAAGGGAGTGGAAGACGATGGCGCCCCAGGCCTTGCTGATGCCATATGCCGGAGATGAGACTATCCATTACCACCCTTCCCAGCAGGCTCCCACGCTCCCTTTGAGTCACCCTTCCCAGCTCCAGAGAAGGCATCACTGAGGGAGGCCCAGCACCACGGTCCTGGCTGACACATGGTTCAGACTTGGCCGATTTATTTAAGAAATTTTATTGCTCAGAACTTTCCCTCCCTGGGCAATGGCAAGAGCTTCAGAGACCAGTCCCTTGGAGGGGACCTGTTGAAGCCTTCTTTTTTTTTTTTTTTAA…
NC_000011.9:g.57361681C>G	NM_000062.2:c.-3537C>G	SERPING1	77772895	11	57361681	C	G	ANA5	0.02745	0.0078	0.021	0.017	0	0.03846	0.0405		0.235	0.19	0.044	0.0945	9	0.00961539	-1.3	0.7	-0.3	2.671	0.441118	TRUE	TRUE	TRUE	1.133	6.96	7.51	3.19554	0.902897	3.78158	1	0	0	1	1.) Mut decrease in target score by 7 for hsa-miR4490 (335)	FALSE	FALSE	FALSE	57000000	57361931	[]		AAAGTGCTGGGATTACAGGCAGGAACCACCGCGCCCGGCTTTAAACTGCTTTTTAATCTGCATGTAATGGAAAGTGGGTATAAATATGACTGCAAAACTGCCCTGAGCTACTGCTACTCTCTGCCTACAGAGTACCCCTCCTTTGCAGGAGCAGTCACTGAGCTGTAACACTGCCTCTTCAAAAAAACTGTTTTCTTCTACCTCCGGCTTGCCCTTGAATTCTTTCCTGGGCAAAGCTAAGAACGCTTACGAGCTAAGCCCCACTTTGGGGCTCACCTGCCCTGCATCAAGACCATTACCTTTGGGGTTATCATTATCATCTCATTCACATCTCTACCAGACAAAAACCCTTTGCATCTTATCCATTTTTGACAGGTCAACATCTGACATTACAGACTC…
NC_000011.10:g.57595330G>A	NM_000062.2:c.-2415G>A	SERPING1	3758919	11	57595330	G	A	meta_analysis_II	0.09393	0.0866	0.059	0.141	0.1113	0.09708	0.0873			-0.2576	0.02057	0.1112		0.0337079	4.5	0	0.8	3.064	0.473054	TRUE	TRUE	TRUE	-1.342	-27.72	-12.2	-3.91326	-4.14549	-6.33545	1	1	0	1	1.) No differences	FALSE	FALSE	FALSE	58000000	57595580	[]		CTCTGAGTACAGGAAGAGCTTTAGTGAGAACTTGTACCTCATTCAACATCAGGAAATTCACAGGCGAGAGAAGCCATGTGCACCTACAACATGAGGGAAGAGGGATTCTGTGGGTTCAACTCTCCTCAGTCACCAGAAGGAAAGGTCCTTGTTACAGAGAAATCCTAGACCTGCTCCCAGTGGGAAGAGAACTGAATTCACAACCTTACACTGATTGAATATCTCAACATCCACACTAGGGAGAAATTCCACAAACATCCTGATTAAGTCAGTTTCAGCTCCAGCTTCAGCAGGCAGGGGAGACTTCACAAAGCAGACATCATTTAAATGTGCAGAGTGCAGGAATGGCTTTGGCCAGAGAGCTATTATAGATGGCTGAAGGAGGTAGACCCACAAGCT…
NC_000011.10:g.57596070G>A	NM_000062.2:c.-1675G>A	SERPING1	28362934	11	57596070	G	A	meta_analysis_II	0.09371	0.0862	0.059	0.141	0.1105	0.09697	0.0873			-0.2577	0.02051	0.1112		0.426901	-0.1	3	1.9	3.877	0.44511	TRUE	TRUE	TRUE	1.235	-3.09	-16.96	3.48851	-0.56009	-8.77873	1	0	0	1	1.) MUT increase of target Score by 7 for hsa-miR-593-3p 2.) MUT gained hsa-miR-6818-3p	FALSE	FALSE	FALSE	58000000	57596320	[]		TTAGGTTGCTTTCCACCACCTTCTTTTCCTTTGGCTGACCCATTTCCCAGAATCCACAAGCTCATAGTCCCTTTGAGCCCACCAGCTTGAGCACTGGGGATGGAGAAACGTTGTTTTGTGTGCAGCTGTTCAAACGATGGCTCTGATGTTATATAACTTTCCCATGGTTTAGGAGGTTCCCAAGTGGCTTCAGAGAATAAAGCACAAAGCTGGGGAAGACTCTTTCTGGGTCTTGTCCAAGGACCCCCGAAGAGACACACAAATATTCTCCTGTTTCTGTCCTTGGTCAGTCCCTTAGAGTAGCAGTTCTGGTGCTAGCAGCAAACTTTCCTGAATGCTCCAAACACAGCCAGAGGATAGGCCTGCAGTGAGATGACGATAGAACATGATAGCTATATT…
NC_000011.10:g.57599183C>T	NM_000062.2:c.52-696C>T	SERPING1	1005511	11	57599183	C	T	meta_analysis_II	0.39265	0.4767	0.529	0.452	0.7655	0.31673	0.386			0.1306	0.04779	0.066		0.0680272	0	0.1	1.3	1.805	0.473054	TRUE	TRUE	TRUE	-2.663	-51.17	-20.26	-7.70749	-7.55912	-10.4726	1	1	1	0	1.) No differences	FALSE	FALSE	FALSE	58000000	57599433	[]		GTGTGTGTGTGTGTGCACGCGCAAGTTGGTATCACATACTCAGCAGATGATGTAGTTATGAGCAGGGAGTTTGGAATCAGAGACCTTGTTTTGACCCCTAGCTGTTTCTCCCATTTCTGTGAGACCCTGGACTAGTTAATATGTGTCGGTATGAGTTTCTCTACCTGTGAAATGGAGCTAATGCGTGGTTTCTCAGTGGAGGATCTGTTGACATTGGGGCTGGATAATTCATTGCTGAGGGGCTACCCTGTGCATTTTAGGATGTTTTGCAGTATATCTCTAGCCTCTACGCACTAGATTCCGGTAGCATCTTCCCTGCTGTCTCCCTGTGACAACCAAAAATGTCTCTGGACATTGCCAAATATCCCCTGGGAGTCAAAATTGTTTCAGAGCCGCTGG…
NC_000011.10:g.57599749C>T	NM_000062.2:c.52-130C>T	SERPING1	1005510	11	57599749	C	T	meta_analysis_I	0.38498	0.448	0.525	0.455	0.7668	0.31739	0.3852			0.1238	0.01795	0.0523		0.833333	0.4	-0.2	-0.3	0.545	0.453094	TRUE	TRUE	TRUE	0.03	19.32	3.84	0.027459	2.70215	1.89779	1	0	1	0	1.) No differences	FALSE	FALSE	FALSE	58000000	57599999	[]		CTAGCCAAGCAAGTGAGTCAAACAGGTAGATATTTACAGGAAATTGCAAGAACATAGATAAATGACAACACTCAGCTTCACTGTTTGGAAAACAACTTCCTACAGGGCAGTAATTGGTCAGAGATTACAGAGTCCCTGACTATCCCTCATCTTCTGCAGAGCACATTCCTGTGCACCCCCACCCTCACCCTGTATTGCCCCTTCTCTGAGGAATTAGTGGTGGTGGTTCTAAGACAGATTGCTCATCTGCTGCACTGTCAGAAATTACTCTCTTGTACAGGACATTTTCCACATCCACACCTTCTCTTCCTGCTTTGAGTATTTTAGAGGACTGTGCCTCGTAGTAAGAAAAAAATGAAACTCAGTTTCTTGAACCACAGGATAGAGCCTCCTCAAATC…
NC_000011.9:g.57367222C>T	NM_000062.2:c.52-130C>T	SERPING1	1005510	11	57367222	C	T	ANA7	0.38498	0.448	0.525	0.455	0.7668	0.31739	0.3852		0.834	0.0868	0.0477	0.0439	3	0.833333	-1.8	-0.2	-0.3	0.545	0.453094	TRUE	TRUE	TRUE	0.03	19.32	3.84	0.027459	2.70215	1.89779	1	0	1	0	1.) Mut gained hsa-miR-3944-5p (249) 2.) Mut lost hsa-miR-6820-5p (247)	FALSE	FALSE	FALSE	57000000	57367472	[]	dbSNP: no clinical significance given ClinVar: not reported LOVD: Benign	CTAGCCAAGCAAGTGAGTCAAACAGGTAGATATTTACAGGAAATTGCAAGAACATAGATAAATGACAACACTCAGCTTCACTGTTTGGAAAACAACTTCCTACAGGGCAGTAATTGGTCAGAGATTACAGAGTCCCTGACTATCCCTCATCTTCTGCAGAGCACATTCCTGTGCACCCCCACCCTCACCCTGTATTGCCCCTTCTCTGAGGAATTAGTGGTGGTGGTTCTAAGACAGATTGCTCATCTGCTGCACTGTCAGAAATTACTCTCTTGTACAGGACATTTTCCACATCCACACCTTCTCTTCCTGCTTTGAGTATTTTAGAGGACTGTGCCTCGTAGTAAGAAAAAAATGAAACTCAGTTTCTTGAACCACAGGATAGAGCCTCCTCAAATC…
NC_000011.10:g.57601171C>A	NM_000062.2:c.550+794C>A	SERPING1	1812005	11	57601171	C	A	meta_analysis_I	0.39356	0.4761	0.531	0.451	0.7697	0.31779	0.388			0.1253	0.01787	0.0529		0.693694	3.8	0.2	0.8	1.777	0.477046	TRUE	TRUE	FALSE	-1.506	3.02	11.81	-4.38431	0.329349	5.98874	0	0	1	0	1.) MUT increase of target Score by 1 for hsa-miR-4731-5p	FALSE	FALSE	FALSE	58000000	57601421	[]		AGTCTGGGTGACAGAGCGAGACTCTGTCTCAAAAAAAAAAAAAAATTATCAGAGATAGACCTAGAGTAGATGTGGTTAGTACTGCCTTCTAGCTCTGTGACCTTGGGCAGATCACTTTAACCTCTCTGAGCCTTGAGTCCTCTTGTGTAAAATAGTGATGATGCTATCTACCTCAAAAGATTAAGAAGCAGAAAGCCAGGCCGGATGCGGTGGTTCACACCTGTAATCCCAGCATTTTAGGAGGCCGAGGAGGGCAGATCACGAGGTCAGGAGTTCGAGACCAGCCTGACTAACATGGTGAAACCCCGTCTCTACTAAAAATAAAAAGAAATTAGCTAGGCATGGTGGTGCACACCTGTAACCCCAGCTACTCAGGAGGCTGAGGCAGGAGAATCACTT…
NC_000011.10:g.57602257G>A	NM_000062.2:c.685+88G>A	SERPING1	11229063	11	57602257	G	A	meta_analysis_II	0.22246	0.1006	0.15	0.262	0.1157	0.28733	0.2726			-0.1504	0.0386	0.0727		0.769231	-3	-1.1	-1.2	4.396	0.512974	TRUE	TRUE	TRUE	-0.263	39.03	-4.18	-0.81411	5.57135	-2.21883	1	0	1	0	1.) No differences	FALSE	FALSE	FALSE	58000000	57602507	['not provided', ('not provided', 'Not-Provided')]		TATCTTTCATCTCTGCCCTTTGTTGCAGGGGCTGGGGAGAACACCAAAACAAACCTGGAGAGCATCCTCTCTTACCCCAAGGACTTCACCTGTGTCCACCAGGCCCTGAAGGGCTTCACGACCAAAGGTGTCACCTCAGTCTCTCAGATCTTCCACAGCCCAGGTGAGTGCCCAGGAATGGGCAGTGTCTGCAGAGGAGGGTCCTGAGAGGACTCTGAAGGGGGACCCAGCGCTGGGGAAAGAAAGGACAAAGGGAATGTTGGAGCTACAGTATCAGGGATGGACTGCAGAGCAGGTGAAGACCTTGGCAGGAGCATTAGGTCACTCCAGGAACTAGACTGTTCTTCTAATGAGACCTTAGACAAGTCTCTGGCATTCATCAACTGCTTTAGAATAAAA…
NC_000011.10:g.57602828C>T	NM_000062.2:c.685+659C>T	SERPING1	2432810	11	57602828	C	T	meta_analysis_I	0.39011	0.4743	0.541	0.455	0.769	0.31084	0.3812			0.1252	0.01794	0.0529		0.581818	-2.3	0	-1.2	4.013	0.502994	TRUE	TRUE	FALSE	0.206	-8.7	-12.09	0.532973	-1.37674	-6.27899	0	0	1	0	1.) MUT decrease of target score by 4 for hsa-miR-5683 2.) MUT decrease of target score by 10 for hsa-miR-600	FALSE	FALSE	FALSE	58000000	57603078	[]		AACCCTGTCTCTACTAAAAATACAAAAATTAGCTGGGCATGGTGGCGGGCACCTGTAATCCCAGCTATTCAGGAGGCTGAGGCAGGAGAATTGCTTGAACCTGGGAGGCGGAGGTTGCAGTGAGCCGAGATGACGCCACTGCACTCCAGCCTGGGCGACAGAGCAAGACTCCGTCTCAAAAAAAAAAACAAAAACAAAACAAAAACAAAAAAAAAAACAAAGAAGGAGAAAGCCGGGCCGGGCATGGTGGTTCTCATCTGTAAGTTCAAGGAGTTGAAGGTATGCTAGGACTTTGGGAGGCCAAGGCCTTCAAGACCAGCCTGGGCAGCATGGCGAAACCTGTCTCCATTAAAAAAAAAAAAGTTGGGGGTACGGCTGGGCATGGTGGCTCACACCTGT…
NC_000011.9:g.57370301C>T	NM_000062.2:c.685+659C>T	SERPING1	2432810	11	57370301	C	T	ANA7	0.39011	0.4743	0.541	0.455	0.769	0.31084	0.3812		0.854	0.0888	0.0436	0.044	3	0.679245	-3.9	0	-1.2	4.013	0.502994	TRUE	TRUE	FALSE	0.206	-8.7	-12.09	0.532973	-1.37674	-6.27899	0	0	1	0	1.) Mut gained hsa-miR-3944-5p (249) 2.) Mut lost hsa-miR-6820-5p (247)	FALSE	FALSE	FALSE	57000000	57370551	[]		AACCCTGTCTCTACTAAAAATACAAAAATTAGCTGGGCATGGTGGCGGGCACCTGTAATCCCAGCTATTCAGGAGGCTGAGGCAGGAGAATTGCTTGAACCTGGGAGGCGGAGGTTGCAGTGAGCCGAGATGACGCCACTGCACTCCAGCCTGGGCGACAGAGCAAGACTCCGTCTCAAAAAAAAAAACAAAAACAAAACAAAAACAAAAAAAAAAACAAAGAAGGAGAAAGCCGGGCCGGGCATGGTGGTTCTCATCTGTAAGTTCAAGGAGTTGAAGGTATGCTAGGACTTTGGGAGGCCAAGGCCTTCAAGACCAGCCTGGGCAGCATGGCGAAACCTGTCTCCATTAAAAAAAAAAAAGTTGGGGGTACGGCTGGGCATGGTGGCTCACACCTGT…
NC_000011.10:g.57603269C>T	NM_000062.2:c.685+1100C>T	SERPING1	78364821	11	57603269	C	T	meta_analysis_II	0.22525	0.1124	0.147	0.262	0.1208	0.28765	0.2744			-0.1551	0.03298	0.0727		0.772313	5.5	4.6	2.5	0.105	0.512974	TRUE	TRUE	TRUE	-2.205	5.52	-15.99	-6.392	0.693276	-8.28084	1	0	1	0	1.) MUT increase of Target Score by 1 for hsa-miR-7151-3p	FALSE	FALSE	FALSE	58000000	57603519	[]		GGTCAGGAGTTCAAGACCAGCCTGGCCAACATGGCAAAACCCTGTCTCTATTAAAAACACAAAAATTAGCCTGGCATGGTGGCAGGCGCCTATAATCCCAACTACTCAGGAGGCTGAGGCAGGAGAATCGCTTGAACCCAAGAGAGTGAAGGTTGCAGTGAGCTGAGATCATGCCACTTCACTCCAGCCTGAGTGAAACAGCAAAACTCTGTCTCAAAAAAAAAAAAAGGAAGAAAGAAAAAAGGCCAGGTGCGGTGACTCACGCCTGTAATCGCAACACTTTGGCAGGCCGAGGCAGGCGATTCACAAGGTCAGGAGTTCGAGACCAGTCTGGCTAACTAACATAGTGAAACTCCGTCTCTACTGAAAATACAAGAAATTACCCTGGCATGGTGGTGT…
NC_000011.9:g.57371033C>T	NM_000062.2:c.685+1391C>T	SERPING1	11229065	11	57371033	C	T	ANA5	0.02475	0.0059	0.022	0.035	0	0.03499	0.0377		0.0614	0.22	0.0299	0.101	9	0.841912	3.8	0	-2.4	5.051	0.556886	TRUE	TRUE	TRUE	-1.764	-49.52	-11.99	-5.12534	-7.31893	-6.22766	1	1	1	0	1.) No Differences	FALSE	FALSE	FALSE	57000000	57371283	[]		GAGGCAGGCGATTCACAAGGTCAGGAGTTCGAGACCAGTCTGGCTAACTAACATAGTGAAACTCCGTCTCTACTGAAAATACAAGAAATTACCCTGGCATGGTGGTGTGCACCTGTAATCCCAGCTACTCAGGAGGCTGAGGCAGGAGAATCGCTTGAACCTGGGAGGCAGAGGCTGCAGTGAGCCGAGATCGCGCCACTGCACTCCAGCCTGGATGACAGAGCAAGACTCTGTCTCAAAAAAAAAAGGCTGGGCGCGGTGGCTCATGCCTGTAATCCCAGCACTTTGGGAGGCTGAGGCGGGCGGACCACGAGGTCAGAAGATCAAGACCATCCTGGCTAACAAGATGAAACCCTGTCTCTGCCAAAAAAATACAAAACTTAGCCGGGCATGGTGGCA…
NC_000011.10:g.57603719G>T	NM_000062.2:c.685+1550G>T	SERPING1	76525968	11	57603719	G	T	meta_analysis_II	0.22513	0.1127	0.152	0.264	0.1207	0.28734	0.2686			-0.154	0.03427	0.0728		0.926641	0.4	0	-0.8	2.191	0.576846	TRUE	TRUE	FALSE	-1.205	-35.96	3.57	-3.51976	-5.34499	1.7592	0	1	1	0	1.) No differences	FALSE	FALSE	FALSE	58000000	57603969	[]		CCTGGGAGGCAGAGGCTGCAGTGAGCCGAGATCGCGCCACTGCACTCCAGCCTGGATGACAGAGCAAGACTCTGTCTCAAAAAAAAAAGGCCGGGCGCGGTGGCTCATGCCTGTAATCCCAGCACTTTGGGAGGCTGAGGCGGGCGGACCACGAGGTCAGAAGATCAAGACCATCCTGGCTAACAAGATGAAACCCTGTCTCTGCCAAAAAAATACAAAACTTAGCCGGGCATGGTGGCAGGCGCCTGTGTTCCCAACTACTTGGGAGGCTGAGGCAGGAGAATGGCATGAACCCGGGAGGCGGAGCTTGCAGTGAGCCGAGATTGCGCCACTGCACTCCAGCCTGGGCAACAGAGCGAGACACCATCTCAAAAAAAAAAAAAAAAAATGGGGCGGGCG…
NC_000011.10:g.57603939C>T	NM_000062.2:c.685+1770C>T	SERPING1	144256346	11	57603939	C	T	meta_analysis_II	0.22162	0.0992	0.15	0.262	0.1184	0.28696	0.2697			-0.1524	0.03608	0.0727		0.793594	2.9	0.3	2	0.684	0.530938	TRUE	TRUE	FALSE	-2.999	-49.87	-19.69	-8.67256	-7.36988	-10.18	0	1	1	0	1.) No differences	FALSE	FALSE	FALSE	58000000	57604189	[]		CTTAGCCGGGCATGGTGGCAGGCGCCTGTGGTCCCAACTACTTGGGAGGCTGAGGCAGGAGAATGGCATGAACCCGGGAGGCGGAGCTTGCAGTGAGCCGAGATTGCGCCACTGCACTCCAGCCTGGGCAACAGAGCGAGACACCATCTCAAAAAAAAAAAAAAAAAATGGGGCGGGCGGGCCAGGCGCGGTGTCTCACACCTGTAATCCCAGCACTTTGGGAGGCTGAGGTGGGCGGATCACTTGAGGTTAGGAGTTCAAGACCAGCCTGGCCAACACCAGGAAACCCTGTCTCTGTTAAAAATACAAAAATTAGCCAGGTGTGGTGGCACGCGCCTGTAGTCCCAGCAGGAGAATAACTTCAACCTGGGAGACAGAGGTTGCAGTCAGCTGAGATCG…
NC_000011.10:g.57607473G>T	NM_000062.2:c.1029+926G>T	SERPING1	11229067	11	57607473	G	T	meta_analysis_II	0.22789	0.1	0.15	0.264	0.1224	0.29523	0.284			-0.1466	0.04417	0.0728		0.0157233	1.6	2.5	-0.2	1.224	0.429142	TRUE	TRUE	FALSE	-0.488	-91.88	-13.14	-1.46036	-13.4853	-6.81795	0	1	1	0	1.) MUT increase of target score by 10 for hsa-miR-3162-5p 2.) MUT gained hsa-miR-4524a-3p	FALSE	FALSE	FALSE	58000000	57607723	[]		GCTTGGTTCCACATTGGGAGCTTTCCTTAGCTTTTGTTTCTGCCTGTATCCCTCTTCACTCAGATCCTCACATAGCTTGTTCCTTCTTGTCATTTGGGTGTCAGCTCAGAGGTCACCTTGGTGGAGAAGTCTTCTCCCCATTAAAGCAGCCTCCTCCTCACCCTGTAATATCACTCCTGTTTTATTATATTCATTACACTCATCACCATCTGAAATTATGTCATTTATTTGCTTATTTGCCTAGGACATTTTCTGTCTCCCTAAGATACTGTCTCTCTACTTGAATACAGGAACCTGTCTTGTTTCCTTCTGTATCTGTAGTGCCTAGAACAATGCCTCCTATCATAGGTGCTCATTCAGTGTTTGCTGAATAAATGAATGAATGAAATAGAGGGTGCC…
NC_000011.10:g.57607990G>C	NM_000062.2:c.1029+1443G>C	SERPING1	78624400	11	57607990	G	C	meta_analysis_II	0.22819	0.1004	0.15	0.269	0.1198	0.29577	0.2841			-0.1431	0.04948	0.0728		0.595745	-7.2	0.7	-2	2.73	0.451098	TRUE	TRUE	TRUE	0.316	-11.7	8.77	0.84892	-1.81345	4.42833	1	0	1	0	1.) MUT increase of target score by 4 for hsa-miR-1238-5p 2.) MUT increase of target score by 19 for hsa-miR-1261 3.) MUT gained hsa-miR-3681-5p 4.) MUT increase of target score by 11 for hsa-miR-376b-5p 5.) MUT increase of target score by 11 for hsa-miR-376c-5p 6.) MUT gained hsa-miR-4481-5p 7.) MUT gained hsa-miR-4745-5p 8.) MUT increase of target score by 4 for hsa-miR-4758-5p	FALSE	FALSE	FALSE	58000000	57608240	[]		ATCTCTGCCTCCCGAGTTCAAGCAGTTCTCCTGCCTCAGCCTCCCAAGTAGCTGGGACTACAGGAGCCCGCCACCACACCTGGCTAATTTTTGTATTTTTAGTAGAGACGGGGTTTCACCATGTTAGCCAAGCTGGTCTCGAACTCCTGACCTCAAGTGATCCACACCCTCAGCCTCCCAAAGGGCTGGGATTACAGGCATGAGCCACAGCGCCCAGCTGAGGAGGTTATTTTTGACCATTCTTTGCTCACTTATTTATCCACTCATGGACTTATCCACCCATCTATCCATCCCTATCTAATGTATTTGACCATTCATGACTCATTTAGCAGAACCAGGACAGCCTGTATAAGGCACAGAAGAGTGAATATATGTGACAGGTCCAGAGCATTGTTCAAA…
NC_000011.9:g.57376130T>C	NM_000062.2:c.1029+2110T>C	SERPING1	2454659	11	57376130	T	C	ANA7	0.61202	0.5191	0.469	0.538	0.2347	0.69271	0.6243		0.813	-0.0933	0.0354	0.0443	3	0.393617		-0.7	-2.1	5.881	0.431138	TRUE	TRUE	TRUE	2.488	33.31	20.17	7.08743	4.73868	10.2799	1	1	1	0	1.) Mut target score decreased by 1 for hsa-miR-4756-5p (226) 2.) Mut target score decreased by 1 for hsa-miR-4739 (226) 3.) Mut target score decreased by 1 for hsa-miR-1321 (226)	FALSE	FALSE	FALSE	57000000	57376380	[]		GGTGAGCATTCTGGACATATAATATCAATAATAAATATTCAAATACAAAGCAGGTATAATATGAAGAGTAATTTCTATCTCCCCAAGCCAATATGAGTTTTGTTTGTTTGTTTGTTTTTCTTTTGAGATAAAGTCTCATTCTGTTGCCCAGGCCGGAGTGCAGTGGCACAATCCCAGCTCTCTGTAACCTCTGCCTCCCAGGTTCAAGCGATTCTCCTGCCTTAGCCTCCCTAGTAGCTGGGATTATAGGCGCCTGCCACCACTCCCAGCTAATTTTTGTATTTTTAGTAGAGATGGGGTTTCACCATGTTGGCCAGGCTGGTCATGAACTCCTGACCTCAAGTGCTCGTCCGTCTTCGGCCTCCTAAAGTGCTGGCATTACAGGCGTGAGCCACTGCA…
NC_000011.10:g.57608658G>A	NM_000062.2:c.1029+2111G>A	SERPING1	138770460	11	57608658	G	A	meta_analysis_II	0.22697	0.1003	0.15	0.264	0.1183	0.29407	0.2828			-0.1431	0.04948	0.0728		0.687117	-1	0.8	1.1	1.66	0.429142	FALSE	TRUE	FALSE	0.646	18.55	-4.12	1.79676	2.59006	-2.18804	0	1	1	0	1.) MUT increase of target score by 1 for hsa-miR-4756-5p 2.) MUT increase of target score by 1 for hsa-miR-4739 3.) MUT increase of target score by 1 for hsa-miR-1321 4.) MUT gained hsa-miR-4736	FALSE	FALSE	FALSE	58000000	57608908	[]		GTGAGCATTCTGGACATATAATATCAATAATAAATATTCAAATACAAAGCAGGTATAATATGAAGAGTAATTTCTATCTCCCCAAGCCAATATGAGTTTTGTTTGTTTGTTTGTTTTTCTTTTGAGATAAAGTCTCATTCTGTTGCCCAGGCCGGAGTGCAGTGGCACAATCCCAGCTCTCTGTAACCTCTGCCTCCCAGGTTCAAGCGATTCTCCTGCCTTAGCCTCCCTAGTAGCTGGGATTATAGGTACCTGCCACCACTCCCAGCTAATTTTTGTATTTTTAGTAGAGATGGGGTTTCACCATGTTGGCCAGGCTGGTCATGAACTCCTGACCTCAAGTGCTCGTCCGTCTTCGGCCTCCTAAAGTGCTGGCATTACAGGCGTGAGCCACTGCAC…
NC_000011.9:g.57376947T>G	NM_000062.2:c.1030-2243T>G	SERPING1	2508442	11	57376947	T	G	ANA7	0.61287	0.5195	0.47	0.541	0.2387	0.69335	0.6255		0.756	-0.0888	0.0456	0.0444	3	0.026616	-7.7	-2.4	-1.7	10.22	0.447106	TRUE	TRUE	FALSE	-0.194	-36.84	10.88	-0.61592	-5.47309	5.51138	0	0	1	0	1.) Mut target score decreased by 1 for hsa-miR-1298-3p (239) 2.) Mut target score decreased by 1 for hsa-miR-6506-5p (101 237) 3.) Mut lost hsa-miR-125b-2-3p (246) 4.) Mut lost hsa-miR-6849-3p (73 253) 5.) Mut target score increase by 29 for hsa-miR-6778-3p (114 282)	FALSE	FALSE	FALSE	57000000	57377197	[]		GCCAAAATCGCGCCACTGCACTCCAACCTGGGCAACACAGCAAGACTCTGTCTCAAAACACAAAAAAAGAATAGGCTGGGTACAGTGGCTCACGCCTGTAATCCCAGCACTTTGGGAGGCCGAGGCAGGTGAATCACCTGAGGTCAGGAGTTCGAGACCAGCTTGGCCAACATTGTGAAACCCCATCTCCATTAAAAATACAAAAAATAAGCCGGGTGTGATGGTGCACGCCTGTAATCCCAGATACTTGGGAGGCTGGGACAGAAGAATCGCTTGAACCCGGGAGGCGAAGGTTGCAGTGAGCCGAGATCATGCCACTGCATTCCAGCCTGAGCGACAGAGTGAGACCTTGTCTCAGAAAAAAAAAAATAGGGTGATTTTTATATAAAAACACTCTCA…
NC_000011.9:g.57377215G>C	NM_000062.2:c.1030-1975G>C	SERPING1	151035150	11	57377215	G	C	ANA2	0.01125	0.0022	0.008	0.024	0	0.01647	0.0083		0.42	1.02	0.0187	0.432	3	0.0255102	3.7	3.1	4.7	3.561	0.397206	FALSE	TRUE	TRUE	1.699	10.18	8.06	4.82123	1.37163	4.06389	0	1	1	0	1.) No difference	FALSE	FALSE	FALSE	57000000	57377465	[]		ATCGCTTGAACCCGGGAGGCGAAGGTTGCAGTGAGCCGAGATCATGCCACTGCATTCCAGCCTGAGCGACAGAGTGAGACCTTGTCTCAGAAAAAAAAAAATAGGGTGATTTTTATATAAAAACACTCTCATTTGTTCTTGAATTAATTGCCATATTGAACAGATTAAACTCCTTTAAACCATTTTTTCTATCTACAAACATAATTAGTATTCCCATAAGCATTTTAAGCTCCCTTTAAAAATTTAATATCCTCGATTTTCTTTTTTCTTTTATTTATTTATGTAGTTTTCCCAGACAGGGTCTTACTCTATCACCCAGTCTGGAGTACAGTGACACAATCCTCACTTACTGTAACCTCAAGCTCCTTGGGATGAAGCAGTCCTCCCACCCTAGCCTCT…
NC_000011.9:g.57377754T>C	NM_000062.2:c.1030-1436T>C	SERPING1	138906450	11	57377754	T	C	ANA2	0.00446	0.0014	0.001	0.003	0	0.00645	0.0037		0.358	1.4	0.0196	0.602	2	0.823529	-7.4	0	1.9	0.523	0.367265	FALSE	TRUE	FALSE	0.997	75.37	18.94	2.80492	10.8614	9.64853	0	1	1	0	1.) Mut gained hsa-miR-1229-5p (251) 2.) Mut target score decrease by 8 for hsa-miR-3189-3p (254)	FALSE	FALSE	FALSE	57000000	57378004	[]		TTAAATTTGAAGGGTGAATTAACTTCTAGCCAACATTCCAATATCATTCTCACATTTAATGAAATTATCCTACAACTTTGCTTAAAAGCATAAAACTAGCATGTCAGAGTCTCTTAAAAATTACAATCACTATTTTAAATAACAAACATACAGGTTACCCTGAACTTAACACCTGGTTTTAACATGATGAAGTTGGTTTCTTTTGTCATTCTTATACTAAATTCTAAATCTTCCTGGCACTTAAGGATATCTACCCAAGGAAGGGGGTGAGATTTACCGGCTCAGGTACACCGAGGTTACTGGCTTGAAAATTCAAGACCACAGCATGGTAAATTTTTCTTCAGAGATTCAAGGTTCATACATAGGACTTGAAGGGCACATGCTACTCAAATGAGTATA…
NC_000011.9:g.57379170A>G	NM_000062.2:c.1030-20A>G	SERPING1	2511988	11	57379170	A	G	ANA7	0.61338	0.5197	0.472	0.541	0.2461	0.69353	0.6234		0.739	-0.0888	0.0447	0.0442	3	0.25	-2.6	-0.7	-1.9	3.085	0.50499	FALSE	TRUE	TRUE	-2.619	-25.79	-4.5	-7.58111	-3.86454	-2.38309	0	1	1	0	1.) No differences	FALSE	FALSE	FALSE	57000000	57379420	['Benign', 'Benign', ('not specified', 'Benign'), ('Hereditary angioedema type 1', 'Benign')]	dbSNP: benign ClinVar: benign LOVD: benign	CCCATATTACATAGCTCGTCAGTGGTGGAGTCAGGGTATAATCAGAAACTCATGCTCCTTCCTCTACCTCTCCCCAGCACAGAGTTGGATCAGCACTGTTCACCCAGCTGGTATCCCCATTTCATGGTAAAGCCTGGAAGCTTAGGTCTGACTGATGCTTGTTGAAATACAGACTGTGGGAGCAGACTGCAGGACAGCATTGTGACAGAGGGTGGGGCCAGGAGAGAGATGCGGTAGGAAGACTGTTAAGGTGCATCTCTTATTTTCTAGGTGGGGCAGCTGCAGCTCTCCCACAATCTGAGTTTGGTGATCCTGGTACCCCAGAACCTGAAACATCGTCTTGAAGACATGGAACAGGCTCTCAGCCCTTCTGTTTTCAAGGCCATCATGGAGAAACTG…
NC_000011.10:g.57614516G>A	NM_000062.2:c.1438G>A	SERPING1	4926	11	57614516	G	A	meta_analysis_II	0.2282	0.1007	0.15	0.269	0.1202	0.29561	0.2851			-0.1505	0.03869	0.0728		0.399177	-9.7	-0.3	2.7	2.921	0.578842	TRUE	TRUE	TRUE	-1.404	-32.57	-7.85	-4.09134	-4.85151	-4.10262	1	1	0	0	1.) No Differences	FALSE	FALSE	FALSE	58000000	57614766	['Benign', 'Benign', ('not specified', 'Benign'), ('Hereditary Angioedema', 'Benign'), ('Hereditary angioedema type 1', 'Benign')]		TCTCCATCAGCTGAGGGTATCATGCTGGCTTCTGACTCTGTTTTTCTCTGGTTTTGCCCTAGAATTCTTCGATTTTTCTTATGACCTTAACCTGTGTGGGCTGACAGAGGACCCAGATCTTCAGGTTTCTGCGATGCAGCACCAGACAGTGCTGGAACTGACAGAGACTGGGGTGGAGGCGGCTGCAGCCTCCGCCATCTCTGTGGCCCGCACCCTGCTGGTCTTTGAAGTGCAGCAGCCCTTCCTCTTCATGCTCTGGGACCAGCAGCACAAGTTCCCTGTCTTCATGGGGCGAGTATATGACCCCAGGGCCTGAGACCTGCAGGATCAGGTTAGGGCGAGCGCTACCTCTCCAGCCTCAGCTCTCAGTTGCAGCCCTGCTGCTGCCTGCCTGGACTT…
NC_000011.10:g.57615904G>A	NM_000062.2:c.*1323G>A	SERPING1	11606677	11	57615904	G	A	meta_analysis_II	0.22834	0.1009	0.151	0.269	0.1175	0.29578	0.285			-0.15	0.03949	0.0728		0.878788	-3.6	1.1	1.2	0.762	0.41517	FALSE	TRUE	FALSE	-2.052	-17.4	-8.74	-5.95255	-2.6432	-4.55945	0	1	0	0	1.) MUT lost hsa-miR-196a-3p	FALSE	FALSE	FALSE	58000000	57616154	[]		CCATTTCTCACAGCCCCTATCTTGCTTATTTGTCTGCAACAACTCTGACAACAATAATGACAGTAGCTAACGTTGGGAACATAGGCAGTCTGCTAAGAGTTTTGCAGGCATTTAATCTTCACAATAAATTTATATGGTAAATTCAGAGAGGCTAAGTCTTGTTCAAAGTCCTGTAGTTAGGAAATGATGAAACTGAGATTTAATAGCACCTCTTATGACTCTTTTTTTTTTGAGACAAAGTTTCTCTTTTATTGCCAAGGCTTGAGTATAATAGCACAATCTCGGCTCACTGTAACCTCTGCCTCCTGGGTTCAAGTGATTCTCCTGCCTCAGCCTCCCAAGTAGCTGGGATTACAAGCATGCACTACCACACCTGGCTAATTTTGTATTTTTAGTAGA…
NC_000011.10:g.57616102G>T	NM_000062.2:c.*1521G>T	SERPING1	11606706	11	57616102	G	T	meta_analysis_II	0.1496	0.0855	0.166		0.0942			0.162		-0.1488	0.04113	0.0728		0.65873	0.3	-0.1	2.5	3.949	0.47505	TRUE	TRUE	TRUE	-1.172	-36.1	-8.88	-3.42498	-5.36537	-4.63132	1	1	0	0	1.) No differences	FALSE	FALSE	FALSE	58000000	57616352	[]		TTTAATAGCACCTCTTATGACTCTTTTTTTTTTGAGACAAAGTTTCTCTTTTGTTGCCAAGGCTTGAGTATAATAGCACAATCTCGGCTCACTGTAACCTCTGCCTCCTGGGTTCAAGTGATTCTCCTGCCTCAGCCTCCCAAGTAGCTGGGATTACAAGCATGCACTACCACACCTGGCTAATTTTGTATTTTTAGTAGAGACAGGTTTTCTTTTTTTTTTTTTTTCCGAGATGGAGTCTTGCTTTGTCTGCCAGGCTGGAGTGCAGTGGTGCAATCTTGGCTTACTCAACCTCCACCTCCCGGGTTCAAGTAGTTCTGCCTCAGCCTCCCAAGTAGCTGGGATTACAGGCGTGCACCACCAAGCCCAGCTAACTTTTGTATTTTTAGTAGAGACGGG…
NC_000011.9:g.57384668A>T	NM_000062.2:c.*2614A>T	SERPING1	2511985	11	57384668	A	T	ANA7	0.60581	0.4936	0.463	0.538	0.2277	0.69504	0.6255		0.787	-0.0965	0.0299	0.0444	3	0.016129	2	-0.7	-3.503	6.508	0.443114	FALSE	TRUE	TRUE	0.499	3.68	-5.45	1.37454	0.425426	-2.87072	0	0	0	0	1.) Mut gained hsa-miR-7151-3p (259)	FALSE	FALSE	FALSE	57000000	57384918	[]		AACTTGACTGTAACTTAAATCTGTGTCTTCTTACTCCCTGCACCATGTGACCCTACAGAGCTTATCAAAGTGTCTTGCACTTAAAAAAAAAAAAACTATGGAGGCTGGGCATAGTGGCTCATGCCTATAATGCCAGCACTTTGGGAGACGGAGGCAGGCAGATCACTTGAGGCCAGGGTTTTGAGACCAGCCTGGGCAACATGGCGAAACCCTGTCTCTATTAAAAAATACAAAAATGAGCCAGGTGTTGTGGTGCATGCCTGTAATCCCAGCTACTCGGGAGGCTGAGGCATGAGAATCACTTTAACCTGGAAGGCAGAGGTTGCAGTGAATCCAGATTGTACCACTCCACTCCAGCCTGGGTGACAGAGTGAGAGACTGTCTAAAAAAAAAAACTAT…
NC_000001.10:g.40047223A>G	NM_003819.3:c.-5600T>C	PABPC4	12026621	1	40047223	A	G	ANA2	0.81273	0.5571	0.918	0.945	0.9909	0.90666	0.891		0.927	0.409	0.0272	0.185	4	0.48	5.6	-0.3	-0.7	2.053	0.497006	TRUE	TRUE	TRUE	-0.166	26.14	-2.19	-0.5355	3.69494	-1.19738	1	0	0	1	1.) Mut lost hsa-miR-2114-5p (245) 2.) Mut decrease in target score by 1 with hsa-miR-4441 (229)	TRUE	TRUE	FALSE	40000000	40047473	[]		TTCTCCTCCCTCAGCCTCCCAAGTAGCTGGGATTATAGGCACCTGCCACCACATCCGGCTAATTTTCTATTTTTAGTAGAGACGGGGTTTTACCATGTTGGTCAGGCTGGTCTCAAACTCCTGACCTCAGGTGATCTGCTCTCCTTGGCCTCCCAAAGTGCTGGAATTACAGGCAATTACAGGCGGCAGCCACCACGCCTGGCACTTAGGGCCTTTATAGATGCTGTTCTCCCTGACTTCATTTAGGGACCCCCCTCCTTTCTTTTTATTTTACTTTTTTTTTTTTTTTTTGAGACAGAGTTTCACTCCTGTTGCCCAGGCTGGAGTGCAATGGCGCAATCTCGGCTCACCGCAACCTCCACCTCCCCGGTTCAAGTGATTCTCCAGCCTCAGCCTCTG…
NC_000001.10:g.40046055C>T	NM_003819.3:c.-4432G>A	PABPC4	12036136	1	40046055	C	T	ANA5	0.04028	0.0093	0.095	0.024	0.3712	0.02506	0.0471		0.134	-0.238	0.0401	0.116	8	0.00931677	0.5	0.2	-0.345	0.115	0.510978	TRUE	TRUE	TRUE	2.009	-1.53	-5.33	5.71163	-0.333	-2.80912	1	0	0	1	1.) Mut gained hsa-miR-3152-3p (248) 2.) Mut gained hsa-miR-1208 (131 253)	TRUE	TRUE	FALSE	40000000	40046305	[]		ATTTAGGCCAGGTGCAGTGGTTTATGCCTGTAATCCCAACACTTTAAGAAGCCAAAGTGGATCGCTTGAGGTCAGGAGTTTGAGGCTGCAGTGAGCTATGATCAGGCCACTGCACTCCAGCCTGGGCAACACAGTGAGACTTTGTTGCTTAAAAAAAAATACATGCAGTGGCTCATGCCTGTAATCCCAGCACTTTGGGAGGCCAAGGTGGGCGGATCACGAGGTCAGGAGATCAAGACCATCCTGGCTAACACAGTGAAACCCCATCTTTACTAAAAAATACAAAAAATTAGCCGGGCGTGGTAGTGGGCACCTGTGGTCCCAGCTACTCGGGAGGCTGAGGCAGGAGAATGGCGTGAACCCGGGAGGCAGAGCTTGCAGTGAGCCAAGATCGCGCCA…
NC_000001.10:g.40046051T>C	NM_003819.3:c.-4428A>G	PABPC4	12026301	1	40046051	T	C	ANA5	0.04315	0.0096	0.1	0.024	0.3712	0.02918	0.0519		0.362	-0.217	0.042	0.107	8	0.221505	2.7	0	-0.8	1.571	0.516966	TRUE	TRUE	TRUE	0.522	5.01	3.65	1.4406	0.619035	1.80026	1	0	0	1	1.) No differences	TRUE	TRUE	FALSE	40000000	40046301	[]		AGGCCAGGTGCAGTGGTTTATGCCTGTAATCCCAACACTTTAAGAAGCCAAAGTGGATCGCTTGAGGTCAGGAGTTTGAGGCTGCAGTGAGCTATGATCAGGCCACTGCACTCCAGCCTGGGCAACACAGTGAGACTTTGTTGCTTAAAAAAAAATACATGCAGTGGCTCATGCCTGTAATCCCAGCACTTTGGGAGGCCAAGGTGGGCGGATCACGAGGTCAGGAGATCAAGACCATCCTGGCTAGCACGGTGAAACCCCATCTTTACTAAAAAATACAAAAAATTAGCCGGGCGTGGTAGTGGGCACCTGTGGTCCCAGCTACTCGGGAGGCTGAGGCAGGAGAATGGCGTGAACCCGGGAGGCAGAGCTTGCAGTGAGCCAAGATCGCGCCACTGC…
NC_000001.10:g.40045300A>C	NM_003819.3:c.-3677T>G	PABPC4	61781370	1	40045300	A	C	ANA2	0.17924	0.0535	0.122	0.247	0.1111	0.24258	0.2185		0.813	0.32	0.0263	0.144	3	0.021645	-3.2	-1.3	0	0.335	0.512974	TRUE	TRUE	TRUE	3.565	86.98	24.45	10.1808	12.5515	12.4768	1	1	0	1	1.) Mut decrease in target score by 1 with hsa-miR-7150 (247) 2.) Mut decrease in target score by 1 with hsa-miR-4772-3p (238 396)	TRUE	TRUE	FALSE	40000000	40045550	[]		AAAAAAAAAAAAAAAAAAAAAGGCTGGGCGTGGTGGCTCACCCCTGTAATCCCAGCACTTTGGGAGGCCGAGGCGGGCAGATTACAAGGTCAAGAGATTGAGACCATCCTGGCCAACATGGTGAAACCCCATCTCTACTAAAAATACAAAAATTAGCCAGGTGTGGTGGCACGCACCTGTAGTCCCAGCTACTCGGGAGGCTGAGGCAGGAGAATTGCTTGAATCCGGGAGGCGGAAGTTGCAGTGAGCCGAGATCGCAGTACTGCACTCCAGCCTGCCAATAGAGCGAGAGTTGGTTTCAAAAAAAAAAATAGCCAGGTGTGGTGGCGCATGCCTGCAATCCCAGCTACTTGGGAGGCTGAGGCATGAGAATTGCTTGAACCTGGGAGGCAGAGGTTG…
NC_000001.10:g.40045259C>T	NM_003819.3:c.-3636G>A	PABPC4	61781369	1	40045259	C	T	ANA2	0.00522	0.0027	0.004	0.007	0	0.0068	0.0067		0.0124	1.89	0.0239	0.837	2	0.0223776	15.5	0	1.4	1.45	0.506986	FALSE	TRUE	TRUE	-0.16	10.53	-5.73	-0.51827	1.42258	-3.01444	0	0	0	1	1.) No differences	TRUE	TRUE	FALSE	40000000	40045509	[]		CCCTGTAATCCCAGCACTTTGGGAGGCCGAGGCGGGCAGATTACAAGGTCAAGAGATTGAGACCATCCTGGCCAACATGGTGAAACCCCATCTCTACTAAAAATACAAAAATTAGCCAGGTGTGGTGGCACGCACCTGTAGTCCCAGCTACTCGGGAGGCTGAGGCAGGAGAATTGCTTGAATCCGGGAGGCGGAAGTTGCAGTGAGCCTAGATCGCAGTACTGCACTCCAGCCTGCCAATAGAGCGAGAATTGGTTTCAAAAAAAAAAATAGCCAGGTGTGGTGGCGCATGCCTGCAATCCCAGCTACTTGGGAGGCTGAGGCATGAGAATTGCTTGAACCTGGGAGGCAGAGGTTGCAGTGAGCCGAGACTGCACCACTGCACTCCAGCCTCGGTGA…
NC_000001.10:g.40044821A>G	NM_003819.3:c.-3198T>C	PABPC4	55888719	1	40044821	A	G	ANA5	0.00246	0.001	0.002	0	0	0.00329	0.0037		0.255	0.872	0.00492	0.31	5	0.856079	-2.3	0.1	-1.6	3.172	0.431138	TRUE	TRUE	TRUE	1.996	92.99	20.29	5.67429	13.4263	10.3415	1	1	0	1	1.) Mut lost hsa-miR-1283 (247) 2.) Mut lost hsa-miR-4684-5p (250) 3.) Mut lost hsa-miR-519a-2-5p (249) 4.) Mut lost hsa-miR-520b-5p (249)	TRUE	TRUE	FALSE	40000000	40045071	[]		AAAACACACACACACACACACACACACACACACACACACACAAACATATATTGAATATTTATTTATCTATTTATTTTTTAGTAACAGAGTCTCACTCTGTTGCTCAGCCTGGAGTGCAGCGACATGATCATAGCTCACTACAGCCTTCAACTCCTGGCCTCAAGCGATCCTCCTACCTCAGACTCCCAAGTAGCTGAGACCACAGGCATGTGTCCCCACACCCAGCCAATTAAAAGAAAATTTTTTTTTGCAGAGATAGGGTCTCACTCTGTTGCCCAGGCTGGTTTCAAATGTCTGGGCTCAAGCGATCCTCCTGCCTCAGCCTCCCAAAGCACTGAGAGTATAGGTGTGAGCCACCTGCCTGGCCAGTTACTGAACATTTAGTACGTGCTATGTTAA…
NC_000001.10:g.40043909A>C	NM_003819.3:c.-2286T>G	PABPC4	115388413	1	40043909	A	C	ANA5	0.0136	0.0031	0.014	0.01	0	0.01952	0.0147		0.613	0.348	0.00627	0.127	8	0.210526		-0.8	-1.3	2.767	0.409182	TRUE	TRUE	FALSE	-0.587	19.64	5.41	-1.74472	2.74873	2.70366	0	1	0	1	1.) No difference	TRUE	TRUE	FALSE	40000000	40044159	[]		AGCCATCGTGCCCAGCCAATGTTTCTTGATTTAATATAGTTATTAGAATATAAACTCCATGAGAGAGGGAGTGACTTCTGGTCCACCATGGTATCTCCAGCCCCTGTATTGACATTGGCATAGAGTAGGCTCAGATTAACCATTTATTTGAATTAATTAATATATAAATACACATATTTCTTTAGTCATTTACTTAAATCAGTGCTTTTGAAGGGGGATGTCTGTGTCTTTTGGCAATTTCTGTTTTTGGGTTTCACAGTGATGGCAAAGGTGGTTCCTGGCACTTATGGAAGAAGGGATGCTATATATCTTGTAATGCGTGTGGACAGTCCCATATAACATAGTCCTATAAAGTGATATGACTTTTTTTTTTTTGAGACGGAGTTTCGCTCTTGTTGC…
NC_000001.11:g.39576601G>A	NM_003819.3:c.-650C>T	PABPC4	559229844	1	39576601	G	A	meta_analysis_I	0.00791	0.0027	0.002	0	0	0.01172	0.008			-0.5045	0.0331	0.2367		0.829978	3.7	-0.2	0	1.423	0.666667	TRUE	TRUE	TRUE	0.312	14.13	-5.36	0.837431	1.94664	-2.82452	1	0	0	1	1.) MUT decrease of target score by 6 for hsa-miR-8072 2.) MUT decrease of target score by 2 for hsa-miR-2277-5p 3.) MUT lost hsa-miR-3178	TRUE	TRUE	FALSE	40000000	39576851	[]		CCTTCGACCAGCAGCGCCCGGGGCGGGCGGGTATAAATGGAGCGGTGGCTCCCTCGGCCGCCTCTCTCCGCCCCGGGTCGCTGCCGCCTCCGCCGCTTTCGGGCTTCGCAGCCTGAGGAAAAAAAGAGAAAAAGATAAAAAAAATCTGAAAACGCTTCAAAATCCTGAAAAAAAAAAAGGAAAAGAAAAAACGAATCCTCGGAGAACCCGCGGGGAAGTCACTTTCGTACGCTTCCGGCCTGCCCCGCGCTCGCCGCCGCAGCGCTTGGCGTCCGTCGGTCTCCGTCCGTCGGTCCGGGGGTGAGCCGCCCGCCCGGCCCGCCGTGCCCTCCCCCCGCTCGGGCCCCGAGCCCCGCGCCCCGCGCCTGCCCCGGCGCACCACGTGTCCGTGCTGCCCTT…
NC_000001.10:g.40040635G>C	NM_003819.3:c.193+796C>G	PABPC4	6680838	1	40040635	G	C	ANA2	0.80126	0.509	0.913	0.945	0.9904	0.90714	0.8952		0.934	0.388	0.0377	0.187	4	0.666667		-1	0.8	5.616	0.50499	FALSE	TRUE	TRUE	-0.237	16.37	5.15	-0.73943	2.27272	2.5702	0	0	1	0	1.) Mut target score decrease by 9 for hsa-miR-320a-5p(240) 2.) Mut gained hsa-miR-6868-3p (241 247)	TRUE	TRUE	FALSE	40000000	40040885	[]		AGTGCCACAAAAGCTGCGTGTGCCAGGCCACCTCCTTGGTCTGTGTGTTTGCCACTGGAGTGGAGAAGTGCTTTACTCTGGACAAATGGTATCCAGGCTCTGTGCTGTAGAGTGTCGTGGAGGTAGTTTAGGGAAGCGTCACTTGAAAATCTGGTGTCATTTGTCACCTCAGCTGTAACAGTGCTTTGCACTAGTCAGAGCCCTTTTATTTCATCTAATCTGAAGAAAATGGGACTCCTGAGAAGGAGAAGGAATGCAAAAAGTTGGAAGCCAAGTTAGGACTCCCAGCACAGTGCTCTGCCACCTCAGATTGTGGCCTTAGCGTGGAGCATGGAGAGAGGTATGCTGCAGGCGTGGCAGGAGGGAGGCCAGAGGAAACCTGATCAGAGGCTGCACGTG…
NC_000001.10:g.40035928G>T	NM_003819.3:c.504-254C>A	PABPC4	3768321	1	40035928	G	T	ANA2	0.14383	0.0321	0.079	0.2	0.1093	0.19797	0.1829		0.555	0.28	0.0498	0.143	5	0.247191	1.3	0.3	0	4.181	0.409182	TRUE	TRUE	FALSE	-2.015	-35.8	-25.4	-5.84628	-5.3217	-13.1109	0	1	1	0	1.) Mut lost hsa-miR-4267 (247) 2.) Mut lost hsa-miR-3185 (249 484) 3.) Mut lost hsa-miR-10522 (249 484) 4.) Mut gained hsa-miR-7154-5p (252)	TRUE	TRUE	FALSE	40000000	40036178	[]		TGTGCAGTGGTTGATCTACAGATATCACTAAAAAGAAATACAAAAATGTCAGTGCATGGATAAATTTTCTTTTAAGTATAACAGACCAAAATAAATAAATTTAAAAAGCAAAGGGTGCCCCTTCACTCCAACAATCTCATATCTAGGATTAACCACTGTTAACAGTTTGGTTTGTATCCTTCCAGACCTTTTCTATGCATTTACATAGTTGCACAGAAATGAACATTTTAAAAACATGGCCATCAGGTTTATTCATGAAGGCAGTGTGATGTGGTAGGAATAGCCCTGGTCTAAGCCAGGAGCCCTGGGGCTGGTCCTCACAGGATAGTCCTGCCTTTTTCTCTTTCTGCTGGGGACTTGGGGTATCTCTGAGCCTCCTTGGTGGTGGATGGGGATCTC…
NC_000001.10:g.40035182A>G	NM_003819.3:c.738+85T>C	PABPC4	9438926	1	40035182	A	G	ANA5	0.05728	0.1955	0.012	0.01	0.0013	0.00354	0.0138		0.215	0.354	0.0277	0.161	7	0.333333	3.4	-0.5	0.5	2.12	0.457086	TRUE	TRUE	FALSE	1.881	16.06	12.58	5.34398	2.22759	6.38398	0	1	1	0	1.) Mut lost hsa-miR-4267 (247)	TRUE	TRUE	FALSE	40000000	40035432	[]		CAGAGGGAAGCCTTCTGTTCCTGAGCTGTGCTCAAGATGGTGTTACTAATAGTTCTGTCCTTTGGTAATAGGTAAGACCCTAAGTGTCAAGGTGATGAGAGATCCCAATGGGAAATCCAAAGGCTTTGGCTTTGTGAGTTACGAAAAACACGAGGATGCCAATAAGGTGAGTATACCACAAAGATTGGGAAAAGCTTTTAAGAGGTTGCCCCAGAGTATGGGTAGGGTCTTGCTAGCACCTACCTAGAGCCGGGACGGTCTGAGTATCTGGTAGTAGATGTACCATTACTATACTCTGGGATCATCTTCCTGGGTTCCGCATGTTAACTTCATGTAGGTGTTTACAAAGCACTTGGCACATACCTGTCACCTCAGCTATCAGTTGTTGAAAGAATAGGA…
NC_000001.10:g.40033905G>A	NM_003819.3:c.877-387C>T	PABPC4	58302493	1	40033905	G	A	ANA2	0.11296	0.0243	0.065	0.131	0.1086	0.15452	0.146		0.65	0.328	0.0367	0.157	5	1		2	2.4	1.943	0.510978	TRUE	TRUE	TRUE	-1.343	5.84	-2.45	-3.91613	0.739858	-1.33083	1	0	1	0	1.) Mut lost hsa-miR-4486 (248)	TRUE	TRUE	FALSE	40000000	40034155	[]		TGGGTGAGTGGTCACCAGAACAGCTGTGGGGAGAGGTGACAAAAGGTGAGTGCACTGATGATCCTGTCAGTTTCAGGGCAGTAGTTTCACAACTTTGGACTTGCATCAGATTCATCAGCAGAGCTTGTTAAAACAGATAGCTGGGCTCCAGCCCCAGAGTTTTTCTTATTCATTGGGTTTGGGGTCTGGCCTAAGAATTTCATTTCTTTCTTTTTTTTTTTTTTTTCTTGAGACAGTCTCGCTCTGTCGCTCAGGTTGGAGTGCAGTGGCACAATCTCGGCTCACTGCAAACTCCGCCTCCCGGGTTCGCACCATTCTCCTGCCTTAGCCTCCTGAGTAGCTGGGACTACAGGCACCCGCCACCATGCCTGGCTAATTTTTTGTATTTTTAGTAGAGAC…
NC_000001.10:g.40033370T>A	NM_003819.3:c.972+53A>T	PABPC4	146539230	1	40033370	T	A	ANA5	0.00182	0.0065	0	0	0	0	0		0.761	2.92	0.0118	1.16	2	1		0.1	-0.6	2.408	0.421158	TRUE	TRUE	FALSE	-0.337	-48.93	-6.35	-1.02665	-7.23304	-3.33268	0	1	1	0	1.) No differences	TRUE	TRUE	FALSE	40000000	40033620	[]		AAGATGCTGGTGCTCCTGGTCTGGGGCCACCCTTGGGGAACCACTTTCTTAGGGAATATTTGTGATATAGAAGTGTAGTTAACAGTGATCTTTTTCCTTCAGGGGGTGAATCTCTACATTAAGAACTTGGATGACACTATTGATGATGAGAAATTAAGGAAAGAATTTTCTCCTTTTGGATCAATTACCAGTGCTAAGGTATTATACTGCGATCTGGGGATTGAAAGCAGTGGTATTCCATTATAGGCTTTTTGGCATTTGTCCCATTGAAGGAATAGCATTTAAATTATGTTCATTTCTGAAAGTAGCTACTACGTTTTTCTAGCAAAATTTCTGGATGCATTCTGGAGAATGACATTTCATTAGGTTAACATTACACTGTTTCCCAAGCACTGGAGT…
NC_000001.10:g.40032719G>C	NM_003819.3:c.972+704C>G	PABPC4	72663534	1	40032719	G	C	ANA5	0.00245	0.001	0.002	0	0	0.00328	0.0037		0.259	0.86	0.00534	0.309	5	0.5		3.2	3.5	5.456	0.471058	TRUE	FALSE	TRUE	0.14	9.38	0.59	0.343405	1.25518	0.229581	0	0	1	0	1.) No differences	TRUE	TRUE	FALSE	40000000	40032969	[]		GAAAGGGGAGTGGAAGGTTTTTCTATGTTTCGTAGTGTGCATCATTTGCTTGATTTTCTTTGATAATCATATCAACTAAGTTAGCAGGGTAAGTAGGAACCTCATTTTAAAGATAAGGAATTTTAGTCCTTGAACAAGAGAATGCTGACTACATGGGGATGGTGTACTGCTTGTCCTTGGCACTTTGGGAGCAGGATGGAAACTGGTGCCATCTGAACATTTTGAGTTATGGCCGGATGCAGACGCCGGTGTTGCTAAACAGGTGTACCAGATGCCACAAAATCCTTTAGTTGATGAGAAGGGAAGCCACGTGGGCTGGTAAGGGCTTAGTGGCCCTGCCCTGGCTCTTAGTGGACTTTGCTCCCAACCTGGGAATGTGGAAAGCAATGTTATCAGTTG…
NC_000001.10:g.40030332G>C	NM_003819.3:c.1333+26C>G	PABPC4	137988118	1	40030332	G	C	ANA5	0.00061	0.0001	0	0	0	0.00095	0		0.644	3.78	0.0165	1.57	3	0.3125		-0.8	-1	4.43	0.506986	TRUE	TRUE	TRUE	0.704	-32.56	9.42	1.96335	-4.85005	4.76197	1	1	1	0	1.) No differences	TRUE	TRUE	FALSE	40000000	40030582	[]		AGCTGACCCCTCAGCTCTTGAATAGAAAGAACATTTAAATAATTAGCTTAGGTCCTGGTTAGTGAGATGAGATGAGATACTTCTCTAGGATGGGTTCAGTCCTTAAGGGGGTGTTTGGGTATTCTTCTGTCTTACAGGCTCAGGGAAGGCCTCCATATTATACACCTAACCAGTTAGCACAGATGAGGCCTAATCCACGCTGGCAGCAAGGTGGGAGACCTCAAGGTAGGTGGTGGGGAACAGTAATTGAGAGCCCAGGATATACCTGTCCTGGTCTCCCCTGCCTTTCCTTCTTCCCCACTCTGAGGCACAGCCTAGGTTCTGGTCCACATCACTTCTCAATGATGTGCAATTTTTCTCTTCACCAGGCTTCCAAGGAATGCCAAGTGCTATACGCCA…
NC_000001.10:g.40028436G>C	NM_003819.3:c.1621-348C>G	PABPC4	536079706	1	40028436	G	C	ANA5	0.00029	0.0001	0	0	0	0.00042	0		0.165	13.8	0.0424	6.82	2	1		-3.5	-1.7	3.585	0.359281	FALSE	TRUE	FALSE	-1.85	-11.98	-0.48	-5.37236	-1.85421	-0.31964	0	0	1	0	1.) No differences	TRUE	TRUE	FALSE	40000000	40028686	[]		ACTCTCTAAGTTGGGGATTTCCTAGAACTTGATGCTATGTAAAATACCTTTTCTTTGCAAGGCTTTGACTAGCATTGACGTTGCATGTTGACCGTTTTTAAGCATTTGATACAAAAACATTTGGTAGAATTAAGGTGATGTGGAATGTAATTATAAATGTGTTGATATTTACTCCCTTTGATCCAATCTGCACTGAGATTTACCCTAAAGGAAAACTAATTTTCAGGAAAAGGTTATATACAAGTGTTTAGCCTTATTTATATCAAGGCTTTTCATTCTTGAGTAACTTTGGGTGTATTAAGGAAATGTCAGAAAATGCTTGCCTAGCACTATAGGTTTGTTTTATTATTTACGTTTCACTTCGCTTTCTGATAGCATGCCATTTTCATTGTAATTGGT…
NC_000001.10:g.40026043G>T	NM_003819.3:c.*765C>A	PABPC4	3768319	1	40026043	G	T	ANA5	0.04033	0.0086	0.096	0.024	0.3656	0.02561	0.0487		0.0907	-0.236	0.0398	0.115	8	1	3.9	3.2	4.7	3.617	0.520958	TRUE	TRUE	FALSE	-2.023	-26.78	-12.08	-5.86926	-4.00865	-6.27386	0	1	0	0	1.) Mut increase of target score by 1 for hsa-miR-8089 (241) 2.) Mut increase of target score by 1 for hsa-miR-4667-5p (241)	TRUE	TRUE	FALSE	40000000	40026293	[]		CCCCATTTAACTTAGAGGGAACAGAGATCTGATGTGGTCAGAGCAGACCATGGGTCTGGCCCAGGAAAATCTGGGGCAGAGTGGGGTTGGCGCACACCCCAAGGACATACGGTGAGATCTGCAGATCCCAGTTGGTTAGTTGAGCCCCGTCCTTCCCTTCCTGAACTCGGTTGGGGTGTGTCCTGTCCCCTCTTATTTCCTGCAGTCAGTTTATGCTGCATTCGAGTCAGCGGATCCAGTTCCCCAGATTATGCAACCAAGTTTTCCCCTAGCAGGGAAAATGGGAGGTCTGTGACTATAGCAAATGGTGCTGAAGTCTTCAGTGCTTGTGGTTTCTTTGATGTTCAAAGTGACAGTAAAATGACATCCTAAAGGCCAAGATCACATCCCTTTGCAGCC…
NC_000001.10:g.40025547G>A	NM_003819.3:c.*1261C>T	PABPC4	188327372	1	40025547	G	A	ANA5	0.00725	0.0256	0	0	0.0006	5e-05	0.0028		0.883	1.5	0.0028	0.502	3	0.771242	-2	-0.6	-3.2	5.393	0.566866	TRUE	TRUE	FALSE	-1.768	-1.49	-11.5	-5.13683	-0.32717	-5.97615	0	0	0	0	1.) Mut decrease of target score by 10 for hsa-miR-6778-3p (213 245)	TRUE	TRUE	FALSE	40000000	40025797	[]		CCTCTTGGCAGGCTCCTTTAGATCTGGTGTCACCTCGGCTGGGCACAGTGGCTAACGCCTGTAATCCCAGCACTTTGGGATGCCGAGGCGGGCGGATCACAAGGTCAGGAGATCGAGACCATCCTGGCTAACACGGTGAAACCCCGTCTCTACTAAAAATACAAAAAAAATTAGCCGGGCGTGGTGGCGGGCACCTGTAGTTACAACTTCTTGGGAGGCTGAGGCAGGAGAATGGCGTGAACCTGGGAGGTGGAGCTAGCAGTGAGCCGAGATCGCGCCACTGCACTCCAGCCTGGGCGACAGAGCGAGACTCCGTCTCAAAAAAAAAAAAAAAAAAATCTGGTGTCACCTTAACAGATCTAAAGGAGATGTCCTTGTTTCCGGACGGCCCCTTCTTTC…
NC_000001.10:g.40022123T>C	NM_003819.3:c.*4685A>G	PABPC4	1180335	1	40022123	T	C	ANA2	0.79855	0.4999	0.911	0.945	0.991	0.90696	0.8935		0.934	0.388	0.0374	0.187	4	0.0549451	-12.8	-4.4	-5.8	3.119	0.508982	TRUE	TRUE	FALSE	-0.584	-46.1	-18.41	-1.7361	-6.82108	-9.52301	0	1	0	0	1.) Mut target score decrease by 1 for hsa-miR-4433-3p (379) 2.) Mut target score decrease by 15 for hsa-miR-510-5p (136 453) 3.) Mut target score decrease by 1 for hsa-miR-3929 (36 272 444)	TRUE	TRUE	FALSE	40000000	40022373	[]		GTGTCATTGATCATAGCTCAAGCGGTCTTCCTGCCTCAGCCTCCCAAAGTGCTGTGATTACAGGTGTGAGCCACTGCACCTGGCCTCTTCATATCTTACAACGGTAAGACTAGCGGGTTCAGGAGCCCTTCTATCCCTGAGTTTTTTTTGTTTTTGTTTTTGTTTTTTTTTATGGAGACAGAGTCTGTCTGTGTCACCCAGGCTGGAGTGCAGTGGCGCGATCTCGGCTCACTGCAACCTCCGCCTCCTGGGTTCAAGCAGTTCTCCTACCTCAGCCTCCCGAATAGCTGGGACTACAGGCACACACCGCCATGCCCAGCTAATTTTTTGTATTTTAGTAGAGACGGGGTTTCACCATGTTGCCCAGGCTGGTCTCAAACTCCTGAGCTCAGGCAGTCC…
NC_000001.10:g.40021492G>A	NM_003819.3:c.*5316C>T	PABPC4	151329260	1	40021492	G	A	ANA5	0.00702	0.0028	0.008	0	0	0.00955	0.0083		0.762	-0.36	0.0262	0.162	8	0.696181		1.9	-0.3	3.751	0.443114	TRUE	TRUE	TRUE	-2.473	-33.52	-27.62	-7.16176	-4.9898	-14.2505	1	1	0	0	1.) Mut decease of target score by 1 for hsa-miR-1827 (200 226 493) 2.) Mut lost hsa-miR-6862-5p (261) 3.) Mut lost hsa-miR-4253 (261)	TRUE	TRUE	FALSE	40000000	40021742	[]		CTTTTTCTATTTCTGTAAGTTTTATAAACAAAGGTCATCAAAGTGCTTGGAAAGCAACTTCAGGTTTTACGTTCTATAGTGGTACAACTGAATTTTATTTTATTTTAATTAGTTAATTAATTTATTTATTTTTGAGATGGAGTCTTGCTTTGTCACCCAGGCTGGAGTGCAATGGCGTGATCTTGGCTCACTGCAGCCTCTGCCTCCTGGGTTCAAGCGATTGTCCTGCCTCAGGAGCTGGGACTACAGGTGCCTGCCACCATGCCCAACTAGTTTTTTTTTGTATTTTTAGTAGAGATGGGGTTTCACTATGTTGGCCAGGCTGGTCTTGAACTCCTGGCCTCGTGATCCGCCTGCCTTGGACTCTCAAAGTGCTGGGATTACAGGCATAAACCACTG…
NC_000016.9:g.31096495G>C	NM_014699.3:c.*2082G>C		72785539	16	31096495	G	C	ANA2	0.00491	0.0001	0.001	0	0	0.00763	0.0074		0.201	3.49	0.000682	1.03	2	1	6.5	-1.6	-1.2	3.048	0.586826	TRUE	TRUE	TRUE	-3.084	-19.46	0.88	-8.9167	-2.94308	0.378437	1	0	0	0	1.) No difference	TRUE	FALSE	FALSE	31000000	31096745	[]		GAACGGACATCAATGTCTCGTTCCTTCAGAGAATTGGAGAGACCTTGAAACCAATGGAAGTCATTACTCCCCTTGTTTTAAGTTAAAGTTTTCGATGACACTCCTAAACTACCCTTCACCCTTCACGAATCGTTCTTCAGTCTACTCCGTGAATAGACAAAGTCGGACACCTAGGAACTCCTGTCGTCCAGGGGTCCGTCCTCGTGGGAGGGGTACCGGGACCCTCCGGTCCGACTACGTGGTCCCTGTCCACCGGACACCGCCTCGGGACCACAGTCTCCTCCGCCACGATTGACGACGGGTGACGAAGTAACCCACTCAGAACCTAGGGAGAGACGACACGGGGGACGGGGACGGCCGTCGGGACAGTGGACCACGGCAGGTGTGACGGAGACGTGT…
NC_000016.9:g.31097150G>T	NM_014699.3:c.*2737G>T		77107624	16	31097150	G	T	ANA5	0.00481	0.017	0.002	0	0	5e-05	0		0.923	1.22	0.0439	0.605	2	1	5.8	6	3.7	0.444	0.546906	TRUE	TRUE	TRUE	-1.442	-3.83	-0.4	-4.20048	-0.66781	-0.27858	1	0	0	0	1.) Mut gained hsa-miR-198 (249 326)	TRUE	FALSE	FALSE	31000000	31097400	[]		CGACGACTGGTTGTGTCGACGAGTGTCAAGGACCGACGTCCGAGCTCAAGTCCCCCGTCGAAAGGACCGGGTCTCGGGTCTCTGGGGCCTCTACTCACTACTCCTGTCGACACATCCATGCTCACCCCGTACGACCCTCACCCGTCTTCGGTGACACTTCGTTTGGAGTCAATCCTGATCTCTTGACCGTATCCGTAGGTGTGGCGGCTCGGATTAATCCCCCGAGAAAGTGGGGGACCCTACCCTTGTCTGGACAATCCCGACTCTCCGTGTCCGTGAAACCTTGAGATGTCCAAACCTCAAATCCACTCTTCTCCTTAGAGACTCTGGACTGAACCCAAAGACCCCTTCACCGTCCGAAGGTCGTCCCTGGGTCGCTCGGACGTGTCCCATCCCGAG…
[truncated: 12 more columns]
