# Supplementary material for: Gene variants of coagulation related proteins that interact with SARS-CoV-2
Source: PLoS Comput Biol. 2021 Mar 17;17(3):e1008805. doi: 10.1371/journal.pcbi.1008805 (PMC8007013; doi:10.1371/journal.pcbi.1008805)
Supplement: S4 Table — (XLSX) [file pcbi.1008805.s004.xlsx]

## Sheet: syn_combined
	%MinMax	%MinMax control	MSA likelihood	NT conservation	NT entropy	NT variance	Rare codon enrichment	aa	afr	amr	delta mRNA MFE (Kinefold)	delta mRNA MFE (mFold)	ea	eas	eur	gnomad	gnomad_afr	gnomad_amr	gnomad_asj	gnomad_eas	gnomad_fin	gnomad_nfe	gnomad_oth	gnomad_sas	sas	Î” RSCPU 1	Î” RSCPU 2	Î” RSCU	Î” tRNA_w1	Î” tRNA_w2	Î” w	Î” w_CP 1	Î” w_CP 2
PTGS2:c.6CT			0.263473	0.422156	1.26814	0.20781					-2.1	0				0	0	0	0	0	0	0	0	0
PTGS2:c.6CG			0.149701	0.422156	1.26814	0.20781					-0.4	-1.6				0	0	0	0	0	0	0	0	0
PTGS2:c.9CG			0.0519481	0.795455	1.88412	0.621369					-2.9	-1.1				6.894e-06	0	0	0	0	0	0	0	4.463e-05
PTGS2:c.15CG			0.16955	0.515571	1.34361	0.29434					-5.7	-4.5				6.868e-06	0	4.158e-05	0	0	0	0	0	0
PTGS2:c.18GA			0.152416	0.680297	1.60446	0.503905					0	0.3				0	0	0	0	0	0	0	0	0
PTGS2:c.30GA	46.6	32.9563	0.21345	0.27193	1.18424	0.0500526	0.83195				-0.4	-0.7				6.795e-06	0	0	0	0	0	1.816e-05	0	0
PTGS2:c.30GT	46.6	32.9563	0.236842	0.27193	1.18424	0.0500526	0.83195				1.1	0.1				5.436e-05	0	0	0	0	0	0.0001452	0	0
PTGS2:c.33CT	50.01	31.9728	0.0806916	0.740634	1.71392	0.552013	0.83195				-1.9	-0.7				6.764e-06	0	0	0	0	0	1.807e-05	0	0
PTGS2:c.34CT	47.42	31.7217	0.102857	0.702857	1.67887	0.51678	0.823651				0	0				0	0	0	0	0	0	0	0	0
PTGS2:c.34CG	47.42	31.7217	0.162857	0.702857	1.67887	0.51678	0.823651				-1.6	-2.4				1.352e-05	0	8.184e-05	0	0	0	0	0	0
PTGS2:c.51AG	14.46	29.8328	0.0155211	0.824834	1.99762	0.664749	0.552885				0.4	0.7				1.356e-05	0	4.135e-05	0	0	0	0	0.0002381	0
PTGS2:c.66TC	-3.91	29.1522	0.486595	0.475871	1.7154	0.463046	0.294643				1.6	0.9				5.572e-05	0	0	0	0	0	8.801e-06	0	0.0004249
PTGS2:c.69CT	-15.8	31.3105	0.153949	0.460509	1.39218	0.29534	0.279736				0.1	0.2				7.961e-06	0	5.79e-05	0	0	0	0	0	0
PTGS2:c.84CT	-7.23	30.4898	0.183862	0.779101	1.91173	0.612909	0.371849				0	2				7.958e-06	0	0	0	0	0	1.76e-05	0	0
PTGS2:c.105GA	-2.15	29.4734	0.392157	0.218301	1.23154	0.17004	0.355789				3.8	2.5				3.978e-06	0	0	0	0	0	8.797e-06	0	0
PTGS2:c.126CT	50.34	26.5677	0.679426	0.302632	1.85641	0.560916	0.22833				1.4	0.2				3.978e-05	0	0	0	0	0	8.795e-06	0.0001629	0.0002613
PTGS2:c.138GT	36.47	25.1393	0.0552941	0.445882	1.35271	0.269731	0.205128				0.7	-0.6				3.978e-06	0	0	0	0	0	0	0	3.266e-05
PTGS2:c.138GC	36.47	25.1393	0.262353	0.445882	1.35271	0.269731	0.205128				-1.6	-2.6				3.978e-06	0	0	0	5.437e-05	0	0	0	0
PTGS2:c.144AT	14.81	23.8404	0.0818713	0.545029	1.46075	0.367213	0.204691	0.000227			-2.1	0.1	0			7.955e-06	0.0001231	0	0	0	0	0	0	0
PTGS2:c.171GC	-43.5	30.2196	0.11793	0.338147	1.33853	0.29727	0.392034				2.6	1.6				3.993e-06	0	0	0	0	0	8.82e-06	0	0
PTGS2:c.183AG	-11.43	32.8081	0.130024	0.501182	1.39847	0.317997	0.6639				-1.2	0.7				3.996e-06	0	0	0	0	0	8.82e-06	0	0
PTGS2:c.195AG	-8.67	32.5791	0.251082	0.5	1.35771	0.303589	0.678423				-0.7	-1.3				4e-06	0	0	0	0	0	0	0	3.303e-05
PTGS2:c.219AC	24.88	31.0617	0.142699	0.300885	1.21427	0.140183	0.431535				0.8	0				3.986e-06	6.155e-05	0	0	0	0	0	0	0
PTGS2:c.234TA	27.78	26.0996	0.0443975	0.261099	1.38303	0.293098	0.311203				0	-0.5				3.979e-06	0	0	0	0	0	8.795e-06	0	0
PTGS2:c.243CA	28.26	27.1837	0.00317125	0.858351	2.11607	0.696326	0.182952				-0.1	0				3.978e-06	0	0	0	0	0	8.794e-06	0	0
PTGS2:c.258CT	20.39	28.2636	0.26178	0.715969	1.87482	0.565255	0.167019				-4.8	-4.3				1.193e-05	0	0	0	0	0	8.794e-06	0.0003261	0
PTGS2:c.258CG	20.39	28.2636	0.0104712	0.715969	1.87482	0.565255	0.167019				-1.9	-6.6				7.955e-06	0	0	0	0	0	1.759e-05	0	0
PTGS2:c.273TC	9.48	28.3658	0.489883	0.396166	1.5222	0.389339	0.348548				1	2.5				3.978e-06	0	0	0	0	0	8.795e-06	0	0
PTGS2:c.288TC	17.82	31.5019	0.286339	0.519126	1.4711	0.372473	0.556017	0			-2.1	-1.1	0.0001163			0.0001552	0	0	0	0	0	0.0001936	0	0.0005557
PTGS2:c.303TC	1.29	30.0444	0.238789	0.470852	1.32033	0.286542	0.624481	0			0.7	0.6	0.0001163			2.392e-05	0	0	0.0001992	0	0	2.643e-05	0.0001635	0
PTGS2:c.306GC	1.3	30.1287	0.137969	0.5883	1.44327	0.39662	0.647303	0.03813	0.0129	0.1095	-0.6	0.5	0.1543	0.0437	0.1819	0.1198	0.03022	0.07838	0.1046	0.03917	0.1706	0.159	0.1383	0.08204	0.0613
PTGS2:c.306GA	1.3	30.1287	0.169978	0.5883	1.44327	0.39662	0.647303				-0.9	0.6				7.988e-06	0.0001231	0	0	0	0	0	0	0
PTGS2:c.307TC	5.73	29.5441	0.500555	0.431743	1.64167	0.434376	0.62578				0.2	-1.1				3.989e-06	6.155e-05	0	0	0	0	0	0	0
PTGS2:c.318AG	12.31	30.6506	0.178067	0.663409	1.58611	0.481616	0.707469		0	0	0.5	0.5		0	0	2.581e-05	0	0	0	0	0	0	0	0.0002235	0.001
PTGS2:c.327GA	12.74	30.5922	0.092246	0.695187	1.61707	0.51977	0.692946				4.7	4.4				0	0	0	0	0	0	0	0	0
PTGS2:c.330TC	14.15	31.068	0.213421	0.616062	1.51896	0.449466	0.690871				-1.3	-1.8				1.647e-05	0	3.09e-05	0	0	0	2.706e-05	0	0
PTGS2:c.366CA	31.04	26.5633	0.00229533	0.85922	2.13215	0.698039	0.226415				0	0				0.007304	0.02794	0.001626	0.003098	0.007955	0.008524	0.007957	0.01088	6.542e-05
PTGS2:c.372CA	29.34	26.6028	0.02118	0.860817	2.04123	0.692926	0.241164				0.9	0.6				0	0	0	0	0	0	0	0	0
PTGS2:c.381CT	25.14	25.7647	0.199545	0.679818	1.64222	0.496563	0.212058		0	0.0014	-2	0		0	0	3.981e-06	0	2.896e-05	0	0	0	0	0	0	0
PTGS2:c.390CT	22.29	26.6097	0.515837	0.46003	1.76207	0.479914	0.317427	0.000227			0	0	0			1.592e-05	0.0001232	2.895e-05	0	0	0	8.799e-06	0	0
PTGS2:c.396CT	28.32	28.3907	0.081571	0.867825	2.05238	0.699922	0.334025		0	0	0	0		0.004	0	0.0003303	0	0	0	0.004407	0	0	0.0003263	0	0
PTGS2:c.411CT	30.16	27.0855	0.52342	0.376208	1.55807	0.418806	0.340249				0.1	0				3.986e-06	0	0	0	0	0	0	0	3.275e-05
PTGS2:c.420TC	25.61	26.306	0.113821	0.494457	1.41803	0.353397	0.473029				0	0.9				5.187e-05	0	0	0	0	0	0.0001147	0	0
PTGS2:c.429TC	10.32	27.8619	0.102583	0.257565	1.30673	0.260257	0.473029				-1.1	1.5				4e-06	0	0	0	5.458e-05	0	0	0	0
PTGS2:c.432TC	7.08	27.1578	0.815169	0.153166	1.97979	0.648708	0.421162		0	0	-0.1	-2.3		0.004	0	0.0003608	0	0	0	0.004376	0	7.081e-05	0.0003285	0	0
PTGS2:c.435CT	0.87	26.8825	0.20784	0.667899	1.68377	0.490095	0.448133				5.3	3.3				8.023e-06	0	0	0	5.475e-05	0	8.856e-06	0	0
PTGS2:c.438GA	-12.6	26.1375	0.378815	0.100539	1.32243	0.243463	0.405462	0.0004539			-0.5	-0.3	0.0001163			2.811e-05	0.0003099	0	0	5.485e-05	0	8.866e-06	0	0
PTGS2:c.445TC	-2.43	28.8148	0.0616078	0.0721262	1.77412	0.595393	0.351695				1.1	1.3				4.022e-06	0	0	0	0	0	8.875e-06	0	0
PTGS2:c.462AG	-10.95	30.0449	0.603081	0.220836	1.51777	0.426764	0.327801	0.0004539			0	-1.1	0			6.007e-05	0.0007407	5.891e-05	0	0	0	8.851e-06	0	0
PTGS2:c.471TA	0.8	29.5285	0.0840065	0.380452	1.29721	0.244216	0.348548				-2.9	2.8				3.995e-06	0	0	0	0	0	8.827e-06	0	0
PTGS2:c.489TA	5.43	31.7021	0.0470488	0.326775	1.64228	0.477737	0.541494				0	0				3.993e-06	0	0	0	0	0	0	0	3.277e-05
PTGS2:c.489TG	5.43	31.7021	0.596236	0.326775	1.64228	0.477737	0.541494				-0.4	0				3.993e-06	0	0	0	5.447e-05	0	0	0	0
PTGS2:c.498AG	6.3	29.367	0.469909	0.278648	1.4505	0.316541	0.503119				-3.5	-4				3.996e-06	0	0	0	0	0	8.818e-06	0	0
PTGS2:c.510AG	18.5	32.0779	0.655093	0.316358	1.81624	0.53098	0.49896				-0.6	0.2				7.987e-06	0	0	0	0	0	1.763e-05	0	0
PTGS2:c.519CT	8.87	31.117	0.309358	0.638051	1.73083	0.496338	0.428274				1	-0.6				3.989e-06	0	0	0	0	0	8.809e-06	0	0
PTGS2:c.522CT	13.64	31.8873	0.337963	0.277006	1.25279	0.179751	0.446985				1.1	1.8				3.987e-06	0	0	0	0	4.621e-05	0	0	0
PTGS2:c.537CT	53.57	31.2396	0.0675346	0.73393	1.70296	0.543838	0.204255	0			-0.2	-0.2	0.0001163			3.981e-06	6.159e-05	0	0	0	0	0	0	0
PTGS2:c.576GA	36.92	28.3385	0.132075	0.0807547	1.47511	0.397897	0.274194				0.5	0.7				7.964e-06	0	0	0	0	0	8.799e-06	0	3.271e-05
PTGS2:c.597TC	24.76	29.4325	0.374327	0.550346	1.63089	0.449309	0.278132				-3.9	0.4				1.196e-05	0	0	0	0	0	1.76e-05	0	3.272e-05
PTGS2:c.600TC	24.51	29.923	0.420233	0.240467	1.29384	0.226041	0.229299				0.3	0				3.986e-06	0	0	0	0	0	0	0	3.273e-05
PTGS2:c.600TA	24.51	29.923	0.0910506	0.240467	1.29384	0.226041	0.229299	0			-1.2	0	0.0001163			6.378e-05	0	0	0.001391	0	0	0	0.0003273	0
PTGS2:c.624CT	35.97	27.6341	0.0237741	0.0371471	1.64685	0.442774	0.450939				0	-0.7				3.22e-05	0	3.008e-05	0	0	4.631e-05	3.538e-05	0	6.621e-05
PTGS2:c.636TC	37.71	28.2968	0.253799	0.666413	1.69701	0.523693	0.716667	0	0	0	-2.1	-2.3	0.0001163	0.002	0	7.714e-05	0	0	0	0.0008323	0	8.888e-06	0	0.0001003	0
PTGS2:c.639GA	31	27.6713	0.0589552	0.814179	1.89255	0.658294	0.713987				-0.7	-0.6				0	0	0	0	0	0	0	0	0
PTGS2:c.642GT	26.11	26.4045	0.185551	0.477567	1.37267	0.311967	0.713987				-1.1	-0.8				0	0	0	0	0	0	0	0	0
PTGS2:c.645CT	23.93	26.9117	0.318147	0.676448	1.90472	0.547406	0.690377				0.2	0.2				1.214e-05	0	0	0	0	0	0	0	0.0001015
PTGS2:c.660CT	21	29.5511	0.778291	0.21786	2.01388	0.647781	0.686722		0	0.0029	-1.1	-1		0	0	4.854e-05	0	0.0001776	0	0	0	3.552e-05	0	6.828e-05	0
PTGS2:c.675TA	30.65	29.9679	0.291166	0.15053	1.33227	0.283103	0.404564				0.6	0				4.002e-06	0	0	0	0	0	0	0	3.317e-05
PTGS2:c.681GA	34.54	28.9434	0.304317	0.673381	1.83664	0.547107	0.450207				1.3	3.1				1.199e-05	0	8.727e-05	0	0	0	0	0	0
PTGS2:c.720TC	-1.45	23.3453	0.519608	0.431373	1.69073	0.453672	0.479695				0.5	-1				1.996e-05	0	0	0	0.0001649	0	8.814e-06	0.0001638	0
PTGS2:c.732TC	6.94	27.8975	0.275393	0.660229	1.71475	0.524735	0.425847	0			-1.5	0.9	0.0001163			4.966e-05	0	0	0	0	0	9.957e-05	0.0001732	0
PTGS2:c.744TC	22.04	32.5335	0.629888	0.361732	1.86057	0.520532	0.336957				0	0.6				3.993e-06	0	2.909e-05	0	0	0	0	0	0
PTGS2:c.753AT	25.15	30.5805	0.129056	0.385725	1.36394	0.295368	0.237069				-2.7	0.3				3.981e-06	0	0	0	0	0	8.802e-06	0	0
PTGS2:c.780CT	14.18	33.0928	0.0639842	0.790237	1.85643	0.612465	0.236324		0	0	0	0		0.002	0	7.159e-05	0	0	0	0.0006524	0	0	0.0001631	0.0001633	0.001
PTGS2:c.783CT	5.23	32.1209	0.123159	0.875502	2.18083	0.715207	0.247191				0	0				7.954e-06	0	0	0	0	0	1.758e-05	0	0
PTGS2:c.795CT	13.52	31.3292	0.239437	0.560698	1.4456	0.367866	0.285417				1.3	2.8				3.977e-06	6.154e-05	0	0	0	0	0	0	0
PTGS2:c.807AG	16.07	31.1401	0.530354	0.0813876	1.45426	0.367687	0.297297				0	0				0	0	0	0	0	0	0	0	0
PTGS2:c.816TC	20.94	30.3413	0.311714	0.545996	1.49746	0.40392	0.303534	0.000227			-1.5	0.8	0			1.193e-05	0.0001846	0	0	0	0	0	0	0
PTGS2:c.819GA	36.49	28.8957	0.0386152	0.683089	1.63014	0.512099	0.280083	0.000227			0.2	2.3	0			7.953e-06	0	0	0	0	0	1.758e-05	0	0
PTGS2:c.822GT	40.91	28.9481	0.142287	0.357713	1.45096	0.333401	0.301455				0.4	3.2				3.976e-06	0	0	0	0	0	8.79e-06	0	0
PTGS2:c.822GA	40.91	28.9481	0.0332447	0.357713	1.45096	0.333401	0.301455				-0.9	-0.6				3.976e-06	0	0	0	5.437e-05	0	0	0	0
PTGS2:c.831CG	44.15	29.3995	0.584993	0.280212	1.53127	0.422118	0.315353				-0.5	0.3				3.976e-06	0	0	0	0	0	8.79e-06	0	0
PTGS2:c.837TA	56.1	29.1644	0.0798153	0.3219	1.29487	0.237394	0.267635				-4.1	-2.5				3.976e-06	0	0	0	0	0	0	0.0001629	0
PTGS2:c.843GC	62.89	28.8523	0.248667	0.450667	1.42485	0.314305	0.238589				-0.3	-1.3				7.953e-06	0	2.891e-05	0	0	0	8.79e-06	0	0
PTGS2:c.849TG	63.71	28.8878	0.347102	0.389074	1.33827	0.273994	0.23444				-0.1	-1.3				3.976e-06	0	0	0	0	0	8.79e-06	0	0
PTGS2:c.850CT	66.83	28.5018	0.155896	0.840773	2.10814	0.680396	0.23444				2.8	0				7.952e-06	0	0	0	0	0	0	0	6.533e-05
PTGS2:c.876GA	57.92	29.6593	0.111921	0.61457	1.4826	0.430163	0.334025				-0.3	0				1.193e-05	0	0	0	0	0	2.637e-05	0	0
PTGS2:c.877CT	53.03	28.9003	0.00264901	0.735099	1.9659	0.580493	0.33195				-2.2	-3				3.976e-06	0	2.891e-05	0	0	0	0	0	0
PTGS2:c.877CA	53.03	28.9003	0.260927	0.735099	1.9659	0.580493	0.33195				2.5	1.6				7.953e-06	0	0	0	0	0	1.758e-05	0	0
PTGS2:c.897CT	34.13	31.156	0.757616	0.237086	1.98197	0.628888	0.358921				-1.3	0				1.193e-05	0	5.782e-05	0	0	0	8.791e-06	0	0
PTGS2:c.900TC	28.1	29.9104	0.661589	0.32649	1.86579	0.534607	0.389583	0.05561	0.0772	0.0043	0.1	-0.6	0.0003488	0.004	0.001	0.004827	0.0609	0.003064	0	0.004404	0	0.0001319	0.003257	6.533e-05	0
PTGS2:c.924AG	26.36	31.5502	0.251989	0.168435	1.46709	0.354704	0.341667				0	0.1				3.977e-06	0	0	0	5.437e-05	0	0	0	0
PTGS2:c.940TC	21.45	32.6729	0.824117	0.133245	1.99901	0.655662	0.404564				-0.7	1.4				3.978e-06	0	0	0	0	0	8.796e-06	0	0
PTGS2:c.960AG	29.78	33.0149	0.0365359	0.109608	1.86879	0.622212	0.437759				0.1	0.6				7.959e-06	0	0	0	0	0	0	0	6.533e-05
PTGS2:c.969AT	35.17	33.7869	0.224197	0.526316	1.50494	0.361749	0.396266		0	0	-0.7	-1.1		0	0	2.396e-05	0	0	0	0	0	0	0	0.0001968	0.001
PTGS2:c.975GA	21.98	31.1492	0.175084	0.824916	2.10109	0.682807	0.352697		0	0	0	0		0.001	0	6.067e-05	0	0	0.0003098	0.0005453	0	1.785e-05	0	0	0
PTGS2:c.1005GA	17.98	29.9619	0.127584	0.694939	1.62599	0.518996	0.331942		0	0	0	0.5		0.004	0	0.0003307	0	0	0	0.004404	0	0	0.0003267	0	0
PTGS2:c.1047AG	-15.04	25.5375	0.196148	0.401569	1.24643	0.177762	0.253112				-1.8	-1.1				3.978e-06	0	0	0	0	0	8.795e-06	0	0
PTGS2:c.1098AG	0.63	31.1029	0.756272	0.243728	2.00961	0.620781	0.211618	0.000227	0	0	1.2	0	0.0001163	0	0	0.0004056	0	0	0	0	0	0.0002198	0	0.002515	0.001
PTGS2:c.1104CT	-12.1	30.0345	0.16224	0.828428	2.06389	0.667003	0.23444				-1.3	0				7.954e-06	0	0	0	0	0	8.792e-06	0	3.266e-05
PTGS2:c.1122TC	18.38	29.4788	0.734488	0.260462	1.95912	0.587282	0.195426				0.1	0.1				3.977e-06	0	0	0	0	0	0	0.000163	0
PTGS2:c.1149TC	15.93	35.0825	0.315914	0.266033	1.21688	0.131843	0.164241				0	0				3.977e-06	0	0	0	0	0	8.792e-06	0	0
PTGS2:c.1155CT	27.51	37.1587	0.0556003	0.579371	1.46792	0.376047	0.132743				-0.1	-1.6				3.977e-06	0	2.891e-05	0	0	0	0	0	0
PTGS2:c.1164CT	11.33	39.7912	0.0604351	0.883159	2.09522	0.716864	0.136253				-1.5	0				3.977e-06	0	0	0	0	0	8.793e-06	0	0
PTGS2:c.1167CT	6.21	39.8284	0.156326	0.735697	1.73389	0.553246	0.146597				0	0				1.988e-05	0	0	0	0	0	0	0	0.0001633
PTGS2:c.1173AG	15.05	34.7933	0.588235	0.228042	1.48985	0.410221	0.131915				-4.2	-2.2				3.977e-06	0	0	0	0	0	0	0	3.266e-05
PTGS2:c.1176GA	6.63	34.5278	0.0344828	0.913392	2.18395	0.770292	0.165605				0	0.4				3.977e-06	0	0	0	0	0	8.794e-06	0	0
PTGS2:c.1185CT	10.62	31.5582	0.107114	0.888889	2.1989	0.728471	0.389121				0	-0.3				3.977e-06	0	0	0	0	0	8.794e-06	0	0
PTGS2:c.1188CT	14.62	31.3907	0.0488782	0.935096	2.28524	0.776689	0.384937				-0.3	-2.4				3.977e-06	0	0	0	5.437e-05	0	0	0	0
PTGS2:c.1194TC	17.12	31.8373	0.607544	0.32825	1.67606	0.47113	0.424686				-2	-2				2.387e-05	0	0	0	0	0	1.759e-05	0	0.0001307
PTGS2:c.1200GA	36.27	30.9611	0.138272	0.556379	1.47479	0.381973	0.429167		0	0	0.4	0.3		0.004	0	0.0003303	0	0	0	0.004406	0	0	0.0003262	0	0
PTGS2:c.1209TC	12.87	28.8091	0.410891	0.581683	1.84281	0.512614	0.451143	0.05561	0.0772	0.0043	1.7	-0.1	0.0003488	0	0.001	0.004502	0.06091	0.00307	0	0	0	0.000132	0.002937	6.537e-05	0
PTGS2:c.1209TG	12.87	28.8091	0.00412541	0.581683	1.84281	0.512614	0.451143				-0.8	-2.7				3.98e-06	0	0	0	5.439e-05	0	0	0	0
PTGS2:c.1209TA	12.87	28.8091	0.00330033	0.581683	1.84281	0.512614	0.451143				1.9	0				7.961e-06	0	0	0	0	0	1.76e-05	0	0
PTGS2:c.1215TC	15.72	28.7924	0.434243	0.327543	1.39319	0.295911	0.492723				0	0				7.962e-06	0	2.897e-05	0	0	0	0	0.0001632	0
PTGS2:c.1248TC	-14.33	30.3235	0.23198	0.558409	1.42787	0.383897	0.326403				0.5	-1.5				3.994e-06	0	0	0	0	0	8.83e-06	0	0
PTGS2:c.1275TC	-9.92	32.2412	0.625225	0.372973	1.89209	0.523239	0.320166				0	0				4.039e-06	0	0	0	0	0	0	0	3.409e-05
PTGS2:c.1284CT	-7.39	32.5189	0.381425	0.383228	1.34574	0.27269	0.280335				-1.1	-0.8				4.001e-06	0	0	0	5.468e-05	0	0	0	0
PTGS2:c.1287AG	-1.38	32.3469	0.112714	0.362489	1.24914	0.17553	0.280335				11.5	-1.9				4.041e-06	0	0	0	5.522e-05	0	0	0	0
PTGS2:c.1290AG	-1.4	32.5138	0.215509	0.311993	1.26341	0.176436	0.305613				14	-0.6				7.966e-06	0	0	0	0	0	1.76e-05	0	0
PTGS2:c.1296AG	16.66	34.3762	0.103815	0.448092	1.30474	0.244993	0.288981				14.5	-0.2				3.984e-06	0	0	0	0	0	8.799e-06	0	0
PTGS2:c.1314TC	30.41	34.2773	0.491182	0.388889	1.51391	0.384811	0.286307				-0.1	-2.3				3.977e-06	0	0	0	0	4.619e-05	0	0	0
PTGS2:c.1317CT	47.42	34.7687	0.0423654	0.281553	1.4204	0.327621	0.271784				-0.1	0.3				1.193e-05	0	0	0	0	0	2.637e-05	0	0
PTGS2:c.1344TC	55.57	30.6155	0.591463	0.341463	1.66177	0.460946	0.346473				2.9	-0.3				3.976e-06	0	0	0	0	0	8.791e-06	0	0
PTGS2:c.1347TC	47.54	28.3386	0.576419	0.2	1.53369	0.396676	0.31875				-1.5	-1				3.977e-06	0	0	0	0	0	0	0	3.266e-05
PTGS2:c.1372CT	17.61	23.9395	0.137631	0.37108	1.51862	0.356407	0.408714				1	0				0	0	0	0	0	0	0	0	0
PTGS2:c.1380CG	7.25	25.5415	0.0765217	0.618261	1.49891	0.414342	0.435685				-2.8	-2.7				3.986e-06	0	0	0	0	0	0	0	3.283e-05
PTGS2:c.1389AT	7.76	25.8538	0.274783	0.275652	1.31391	0.225627	0.303534				-3.6	-3.9				4.005e-06	0	0	0	0	0	8.823e-06	0	0
PTGS2:c.1398AG	4.15	26.034	0.413081	0.418244	1.44961	0.334838	0.284823				-0.5	-1.4				2.413e-05	0	2.967e-05	0	5.493e-05	0	2.652e-05	0.0001645	0
PTGS2:c.1413GA	-24.35	26.0994	0.340792	0.597246	1.67584	0.476028	0.483402				0.4	0.2				4.145e-06	0	0	0	0	0	9.098e-06	0	0
PTGS2:c.1413GC	-24.35	26.0994	0.0361446	0.597246	1.67584	0.476028	0.483402				0.9	0.2				8.29e-06	0	3.09e-05	0	0	0	9.098e-06	0	0
PTGS2:c.1428GA	-6.09	26.1263	0.25	0.655052	1.6558	0.500473	0.475104				1.8	0.3				4.021e-06	0	0	0	0	0	8.895e-06	0	0
PTGS2:c.1440CA	8.66	25.1324	0.102041	0.28039	1.33964	0.286285	0.506224		0	0	2	-0.5		0.001	0	3.987e-06	0	0	0	5.441e-05	0	0	0	0	0
PTGS2:c.1446TC	25.38	27.2114	0.0505667	0.326068	1.48051	0.384712	0.485477				-2.1	-1.9				7.97e-06	0	5.8e-05	0	0	0	0	0	0
PTGS2:c.1455TC	24.94	28.2197	0.202761	0.784297	1.98634	0.650652	0.159751				-1.2	-2.3				3.98e-06	0	0	0	0	0	8.799e-06	0	0
PTGS2:c.1458TA	40.89	30.077	0.0448276	0.469828	1.44404	0.35063	0.197095				-2.5	0.7				3.979e-06	6.152e-05	0	0	0	0	0	0	0
PTGS2:c.1467GC	41.87	29.4048	0.456503	0.323859	1.43847	0.314131	0.176349				0.5	2.5				3.978e-06	0	0	0	0	0	8.796e-06	0	0
PTGS2:c.1467GT	41.87	29.4048	0.198105	0.323859	1.43847	0.314131	0.176349				0.1	1.9				7.957e-06	0	0	0	0	0	1.759e-05	0	0
PTGS2:c.1476CA	48.83	30.8207	0.0992235	0.506471	1.38197	0.311663	0.26556				-0.1	3				7.955e-06	0	0	0	0	0	1.759e-05	0	0
PTGS2:c.1480CT	50.19	31.3999	0.083976	0.832048	1.99591	0.660044	0.253112				1.1	0				7.955e-06	0	0	0	0	0	1.759e-05	0	0
PTGS2:c.1491GC	41.5	32.5639	0.0155306	0.704918	1.88277	0.571734	0.273859				2	0				1.193e-05	0	0	0	0	0.0001386	0	0	0
PTGS2:c.1497GA	29.12	30.4923	0.277826	0.19931	1.25408	0.217627	0.321577	0	0	0	0.2	0.3	0.0002326	0	0.001	0.0002267	0	0.0004048	0	0	0.0002772	0.0002814	0.0004889	6.533e-05	0
PTGS2:c.1533TC	-19.75	28.8471	0.0771899	0.477884	1.57261	0.424385	0.425311				-1.8	-1				3.977e-06	0	0	0	0	0	0	0	3.266e-05
PTGS2:c.1581TA	5.38	30.0839	0.0514385	0.525719	1.5297	0.408733	0.321577				1.5	-0.9				3.977e-06	0	0	0	0	0	8.792e-06	0	0
PTGS2:c.1584TG	3.95	30.1841	0.20542	0.386364	1.29351	0.243791	0.292017				-0.9	-1.4				3.977e-06	6.152e-05	0	0	0	0	0	0	0
PTGS2:c.1602CT	26.27	27.7709	0.133391	0.858762	2.12205	0.697063	0.368201		0	0.0014	-0.1	-0.9		0	0	3.977e-06	0	2.892e-05	0	0	0	0	0	0	0
PTGS2:c.1620GA	19.06	30.4219	0.171963	0.64486	1.5422	0.465459	0.341667				-0.1	-0.3				3.977e-06	0	0	0	0	0	8.794e-06	0	0
PTGS2:c.1632CT	18.24	32.7672	0.222222	0.529293	1.39776	0.327066	0.376842	0			0	0	0.0001163			3.977e-06	0	0	0	0	0	8.792e-06	0	0
PTGS2:c.1635CA	18.1	33.1189	0.0466531	0.842799	1.95796	0.668884	0.400419				0	0				3.977e-06	0	0	0	0	0	8.793e-06	0	0
PTGS2:c.1641TA	28.33	34.5854	0.263103	0.454927	1.31939	0.283607	0.402516				2	0				3.977e-06	0	0	0	0	0	0	0	3.266e-05
PTGS2:c.1644CT	32.97	35.1403	0.058114	0.865132	2.02556	0.695012	0.368192				-0.1	-1.6				3.977e-06	0	2.891e-05	0	0	0	0	0	0
PTGS2:c.1653GA	43.51	35.1478	0.0684736	0.918688	2.2387	0.778056	0.491701				0.7	2.6				3.977e-06	6.152e-05	0	0	0	0	0	0	0
PTGS2:c.1686CT	35.69	27.9722	0.318792	0.64094	1.75828	0.505048	0.627615				2.1	2.6				3.977e-06	0	0	0	0	0	8.791e-06	0	0
PTGS2:c.1695AG	30.73	28.053	0.108456	0.288603	1.28093	0.20668	0.677755				-0.7	-0.3				3.976e-06	0	2.891e-05	0	0	0	0	0	0
PTGS2:c.1704TA	11.48	28.9367	0.00956023	0.357553	1.44566	0.313574	0.706499				1	2.1				1.193e-05	0	0	0	0.0001087	0	8.79e-06	0	0
PTGS2:c.1719CA	10.36	30.0821	0.0321637	0.783626	1.92578	0.616978	0.705394				-0.3	1.2				0	0	0	0	0	0	0	0	0
PTGS2:c.1755CT	13.6	29.5394	0.0705882	0.705882	1.71576	0.523829	0.78125				0	0				3.977e-06	0	2.891e-05	0	0	0	0	0	0
PTGS2:c.1755CA	13.6	29.5394	0.197059	0.705882	1.71576	0.523829	0.78125	0.01248	0.0113	0.0014	0	-1.1	0	0	0	0.000855	0.01175	0.0006071	0	0	0	1.758e-05	0	3.266e-05	0
PTGS2:c.1758CT	17.3	29.7278	0.215339	0.40708	1.28517	0.209389	0.785863				0	-0.6				7.953e-06	0	2.891e-05	0	0	0	8.792e-06	0	0
PTGS2:c.1767TC	-17.5	30.5568	0.0830861	0.543027	1.47257	0.398345	0.825726	0			0	0.4	0.0001163			1.591e-05	0	0	0	0	0	3.517e-05	0	0
PTGS2:c.1776TC	-32.65	28.5937	0.596439	0.353116	1.70791	0.475125	0.819502				0.7	0.8				3.978e-06	6.152e-05	0	0	0	0	0	0	0
PTGS2:c.1788AG	-31.27	28.2433	0.16369	0.758929	1.81358	0.593718	0.914938				0	-0.3				3.984e-06	0	0	0	0	0	0	0	3.27e-05
PTGS2:c.1794AG			0.0654762	0.931548	2.30309	0.784517					0	-1.9				7.993e-06	0	0	0	0	0	0	0	6.574e-05
PTGS2:c.1803GA			0.427273	0.157576	1.28719	0.240979					0.3	0.4				8.024e-06	0	0	0	0	0	0	0	6.628e-05
PTGS2:c.1803GT			0.284848	0.157576	1.28719	0.240979					0.9	-1.3				4.012e-06	0	2.922e-05	0	0	0	0	0	0
CD209:c.12CG			0.0808824	0.169118	1.58287	0.560364					3.7	3.2				3.977e-06	0	0	0	0	0	8.79e-06	0	0		-0.903666	-1.6102	-0.924413	-0.0413793	-0.0129449	-0.673727	-0.397719	-0.828417
CD209:c.24AG			0.858209	0.141791	1.89438	0.65838	1				-3.6	0				0	0	0	0	0	0	0	0	0		-0.423629	1.39075	-0.12087	0.0317241	0.0415778	-0.0846178	-0.146863	0.354802
CD209:c.27GA			0.0148148	0.985185	2.22548	0.801359	1				-1.1	0				3.977e-06	0	2.892e-05	0	0	0	0	0	0		-1.01625	-2.95592	-1.76251	-0.239969	-0.215681	-0.793412	-0.259261	-0.795834
CD209:c.63AG	50.74	30.6394	0.0789474	0.175439	1.25897	0.449922	1		0	0	0	-0.1		0	0.001	2.386e-05	0	0	0	0	0	5.274e-05	0	0	0	0.94678	-0.153588	-0.12087	0.0317241	0.0415778	-0.0846178	0.245517	-0.0676986
CD209:c.87AG	9.92	27.2048	0.0990991	0.216216	1.07106	0.308494	1				-0.4	-1.3				3.976e-06	0	0	0	0	0	8.79e-06	0	0		0.0336884	-0.180855	0.462188	-0.00278276	0.0305688	0.323565	0.0123782	-0.079717
CD209:c.108GT	23.07	27.3018	0.152381	0.561905	1.1911	0.337021	1				1	4.5				3.979e-06	0	0	0	0	0	0	0	3.266e-05		-0.437851	0.138593	-0.28954	0.0131034	0.00875576	-0.229946	-0.25325	0.0484833
CD209:c.123TC	24.2	30.781	0.0818182	0.218182	1.07469	0.255194	1				-1.5	-1.5				3.979e-06	0	0	0	0	0	8.796e-06	0	0		0.430478	1.17429	0.575282	0.197931	0.128573	0.456876	0.25852	0.570813
CD209:c.126CT	22.52	30.5193	0.0183486	0.66055	1.49661	0.512963	1				0.4	1.2				2.785e-05	0	0.0001736	0	0	0	0	0.000163	0		0.0641845	-0.930044	0.00566531	0.0868966	0.000754768	0.00467272	0.0311995	-0.2846
CD209:c.129GC	25.81	30.6286	0	0.247706	1.52335	0.503632	1				0	-0.2				1.591e-05	0	0	0	0	0	3.518e-05	0	0		-1.77246	-5.01667	-1.12721	-0.12	-0.22707	-0.507423	-0.542387	-0.851964
CD209:c.135GA	22.26	31.495	0.352941	0.243697	1.18389	0.242795	1				0	-0.4				0	0	0	0	0	0	0	0	0		-3.81013	-0.381075	-1.76251	-0.239969	-0.215681	-0.793412	-0.856034	-0.102598
CD209:c.153GC	14.66	33.0031	0.0707965	0.212389	1.07491	0.281699	1				1.2	0.6				3.979e-06	0	0	0	0	0	0	0	3.266e-05		1.48461	1.22367	0.896924	-0.0151724	0.0236415	0.683259	0.712217	0.35578
CD209:c.153GA	14.66	33.0031	0.451327	0.212389	1.07491	0.281699	1				-0.7	0.3				7.957e-06	0	0	0	0	0	1.759e-05	0	0		0.709928	0.276994	0.804071	-0.0316931	0.00517689	0.612526	0.340577	0.0805358
CD209:c.156CT	11.2	32.9809	0.208333	0.375	1.14863	0.318968	1	0			0.5	0	0.0001163			3.978e-06	0	0	0	0	0	8.794e-06	0	0		-0.303467	0.0399996	-0.229313	0.0868966	0.0105369	-0.103228	-0.0882328	0.00600504
CD209:c.165GT	4.51	31.3542	0	0.512195	1.28144	0.291191	1				3.5	1.9				3.978e-06	6.153e-05	0	0	0	0	0	0	0		-0.532812	-0.561518	-0.28954	0.0131034	0.00875576	-0.229946	-0.308175	-0.149626
CD209:c.168CT	5.74	32.1938	0.0166667	0.558333	1.45021	0.43836	1				0	2.4				3.979e-06	0	2.894e-05	0	0	0	0	0	0		-0.473472	0.126163	-0.229313	0.0868966	0.0105369	-0.103228	-0.126164	0.0189405
CD209:c.183CT	11.43	34.7745	0.0774194	0.554839	1.239	0.393383	1				1	1.8				3.979e-06	0	2.896e-05	0	0	0	0	0	0		-0.280143	-1.13814	-0.0330433	0.0868966	0.0317016	-0.0240824	-0.12641	-0.585552
CD209:c.189CT	4.09	35.5622	0.0194175	0.398058	1.33475	0.396005	1				0.1	0.1				3.978e-06	0	0	0	0	0	0	0	3.266e-05		-0.162716	-0.390407	-0.117209	0.0965517	0.0296856	-0.0664365	-0.0906952	-0.157121
CD209:c.198CT	2.08	36.7449	0.0266667	0.34	1.54986	0.498179	1				0	0				3.977e-06	0	0	0	0	0	8.791e-06	0	0		-0.601919	-0.206318	-0.0330433	0.0868966	0.0317016	-0.0240824	-0.171776	-0.0666224
CD209:c.207GA	-0.95	35.2756	0.693694	0.306306	1.68647	0.525023	1				2.7	3.4				3.977e-06	0	0	0	5.437e-05	0	0	0	0		-0.385041	-0.139791	-0.85836	-0.307586	-0.175477	-0.600596	-0.161409	-0.087713
CD209:c.213AT	2.76	35.9087	0	0.855072	1.81625	0.674746	1				-0.2	0				1.193e-05	6.152e-05	0	0	0	0	1.758e-05	0	0		0.291192	0.59892	0.324317	-0.00344828	0.0167266	0.410776	0.326826	0.245743
CD209:c.217AG	19.39	35.3464	0.0208333	0.881944	1.84467	0.709782	1				-3	0				7.953e-06	0	0	0	0	0	1.758e-05	0	0		-2.00318	-0.393123	-0.334132	0.0331034	0.0568457	-0.142312	-0.743801	-0.170179
CD209:c.217AC	19.39	35.3464	0.0833333	0.881944	1.84467	0.709782	1	0.000227			-0.4	0	0													-0.545097	-0.34446	-0.159671	-0.0344828	0.0531079	-0.111781	-0.21611	-0.15545
CD209:c.225CT	23.96	35.9552	0.100592	0.236686	1.35573	0.433538	1	0.000227			-0.8	-0.3	0			3.181e-05	0.0002461	2.891e-05	0	0	0	2.637e-05	0	0		0.235769	0.0601421	-0.0122535	-0.183793	-0.127807	-0.0121789	0.169534	0.0271109
CD209:c.228GA	23.83	35.6496	0.0649351	0.922078	1.98481	0.728023	1		0	0	0	0		0.002	0	4.772e-05	0	0	0	0.0006524	0	0	0	0	0	-0.0108441	0.380144	0.65054	0.049731	0.0318114	0.426526	-0.00488832	0.0945898
CD209:c.231CT	21.94	34.821	0	0.980392	2.20608	0.842336	1		0	0	-0.5	1.7		0.001	0	2.386e-05	0	0	0	0.0003262	0	0	0	0	0	-0.0380259	-0.972883	-0.15076	0.0927586	0.0459867	-0.116551	-0.00946183	-0.538269
CD209:c.252TC	32.68	31.0941	0.0397727	0.267045	1.32071	0.43899	1				-1.3	0				1.591e-05	0	0	0	0.0002175	0	0	0	0		0.60658	0.198651	0.229313	-0.0868966	-0.0105369	0.103228	0.154594	0.07539
CD209:c.300CA	88.73	32.4092	0.585714	0.328571	1.413	0.446503	1				4.8	3.9				3.976e-06	0	0	0	0	0	8.79e-06	0	0		-0.882705	-1.48423	-0.729785	-0.278572	-0.0705964	-0.564187	-0.653381	-0.821181
CD209:c.309GA	87.21	32.457	0.277778	0.652778	1.48312	0.443023	1				3.3	2.4				7.953e-06	0	0	0	0	0	1.758e-05	0	0		-0.625107	-2.24426	-0.164175	-0.111724	-0.1241	-0.151721	-0.392228	-0.639139
CD209:c.319CT	64.26	30.8216	0.015625	0.578125	1.33541	0.417315	1	0	0	0	2.7	2.3	0.0001163	0	0.003	0.00039	0	0	0	0	0.004281	3.517e-05	0.0003258	0	0	-3.0029	-1.65892	-1.3992	-0.057931	-0.083341	-0.629862	-0.765326	-0.629573
CD209:c.342TG	57	29.2327	0.0413223	0.859504	1.74425	0.783942	1		0.003	0	0.6	1		0	0	1.591e-05	0.0002473	0	0	0	0	0	0	0	0	2.72034	0.281827	1.35652	0.0331034	0.216533	0.61065	0.774719	0.078518
CD209:c.381GA	81.23	31.7224	0.0123967	0.958678	2.08791	0.772166	1				-1.2	2.1				3.989e-06	0	2.895e-05	0	0	0	0	0	0		-2.97295	-2.56726	-1.76251	-0.239969	-0.215681	-0.793412	-0.846661	-0.853086
CD209:c.432GA	71.03	28.887	0.085	0.87	1.80851	0.669662	1	0.0002277			0.6	0	0													-2.94756	-0.98492	-0.85836	-0.307586	-0.175477	-0.600596	-0.793584	-0.617996
CD209:c.453CT	81.09	29.6836	0.112426	0.816568	1.68323	0.668341	1				2.5	2.7				8.109e-06	0	0	0	0	0	0	0	6.543e-05		-1.19001	-0.949034	-0.261081	0.0868966	0.0399511	-0.198886	-0.395435	-0.550557
CD209:c.483AG	48.39	31.5674	0.357616	0.576159	1.41586	0.406412	1	0.000227			-1.1	0	0													-1.19468	-1.03542	-0.793301	-0.0262379	-0.0732262	-0.654311	-0.332842	-0.617336
CD209:c.489AG	42.32	33.2468	0.0454545	0.590909	1.31951	0.464101	1	0			0.4	1	0.0001164			4.086e-06	0	0	0	0	0	8.908e-06	0	0		0.426673	-0.173766	0.141246	0.235862	-0.0509023	0.131929	0.306814	-0.114362
CD209:c.501GA	61.78	33.2607	0.0465116	0.511628	1.15155	0.31462	1				0	0				2.456e-05	0	0.0001739	0	0	0	0	0	0		-0.855641	-0.98492	-0.85836	-0.307586	-0.175477	-0.600596	-0.599264	-0.617996
CD209:c.522TC	74.54	31.902	0.00833333	0.15	1.78629	0.649872	1		0.0008	0	-2.5	-3		0	0.003	4.114e-06	6.474e-05	0	0	0	0	0	0	0	0	1.19001	0.894871	0.261081	-0.0868966	-0.0399511	0.198886	0.395435	0.328805
CD209:c.561TC	51.72	33.4183	0.565217	0.36413	1.38685	0.504204	1				0.3	-2.2				8.378e-06	0	0	0	0	0	1.802e-05	0	0		-0.315661	1.13814	0.0330433	-0.0868966	-0.0317016	0.0240824	-0.207748	0.585552
CD209:c.591CT	79.9	34.5143	0.0290698	0.162791	1.57079	0.556571	1				2.6	2.8				8.399e-06	0	0	0.0001011	0	0	9.048e-06	0	0		-1.19001	-0.894871	-0.261081	0.0868966	0.0399511	-0.198886	-0.395435	-0.328805
CD209:c.594GA	65.33	31.9131	0.0114286	0.948571	2.07264	0.758875	1	0.0002711			0	-0.4	0			4.21e-06	0	0	0	0	0	9.064e-06	0	0		-1.02914	-2.93028	-0.462188	0.00278276	-0.0305688	-0.323565	-0.378139	-0.747564
CD209:c.595CT	62.3	30.5244	0.011236	0.617978	1.5365	0.498845	1				1.5	3.9				4.22e-06	6.932e-05	0	0	0	0	0	0	0		-3.45759	-1.65892	-1.3992	-0.057931	-0.083341	-0.629862	-0.882089	-0.629573
CD209:c.606AG	54.99	29.9202	0.0973451	0.495575	1.36205	0.380708	1				-0.7	0.7				2.538e-05	0	0	0	0.0003316	0	0	0	0		-1.02559	-1.16869	-0.65054	-0.049731	-0.0318114	-0.426526	-0.461735	-0.355041
CD209:c.609GA	52.99	27.682	0.0954774	0.296482	1.38626	0.429124	1				4.6	3.3				4.235e-06	0	0	0	5.523e-05	0	0	0	0		-1.35539	-0.851726	-1.24153	-0.262034	-0.877224	-0.703722	-0.411759	-0.264226
CD209:c.657GC	79.75	30.7485	0.00505051	0.979798	2.1924	0.795009	1				-6.5	-4.1				4.258e-06	0	0	0	0	0	9.193e-06	0	0		-2.14905	-0.237025	-1.12721	-0.12	-0.22707	-0.507423	-0.612024	-0.0787621
CD209:c.660CT	79.9	30.6472	0.0890052	0.86911	1.80475	0.723859	1				2.3	2.8				0	0	0	0	0	0	0	0	0		-1.19001	-0.894871	-0.261081	0.0868966	0.0399511	-0.198886	-0.395435	-0.328805
CD209:c.661CT	65.33	31.0389	0.0904255	0.851064	1.76411	0.702536	1		0.0068	0	1.4	-1.2		0	0	4.768e-05	0.0005086	9.524e-05	0	5.649e-05	0	0	0	0	0.001	-0.159132	-1.40523	-0.147883	0.0593103	-8.7578e-06	0.196399	0.30816	0
CD209:c.663GA	65.33	31.0389	0	0.994681	2.26943	0.813225	1				0	-0.4				4.399e-06	0	0	0	0	0	9.453e-06	0	0		-1.02914	-2.93028	-0.462188	0.00278276	-0.0305688	-0.323565	-0.378139	-0.747564
CD209:c.669GA	62.3	29.2592	0.157609	0.788043	1.66539	0.574985	1		0	0	0	0		0	0	0.0001892	7.439e-05	0	0	0	0	5.008e-05	0.000197	0.001247	0.0031	-1.11633	0.12022	-0.141246	-0.235862	0.0509023	-0.131929	-0.423657	0.0740276
CD209:c.669GT	62.3	29.2592	0	0.788043	1.66539	0.574985	1	0.001264	0.003	0.0029	-0.3	0	0	0	0	6.149e-05	0.0008183	3.718e-05	0	0	0	0	0.000197	0	0	-1.07453	0.892363	-0.0658064	-0.242759	-0.184841	0	-0.155687	0.244414
CD209:c.672TA	56.51	28.3679	0	0.983696	2.20892	0.926656	1				-2.4	-1.7				0	0	0	0	0	0	0	0	0		-0.0709644	-0.0127239	-0.106446	-0.482683	-0.0490397	-0.0697912	-0.0436977	-0.00572848
CD209:c.675AG	54.99	28.4594	0.00549451	0.989011	2.23447	0.83185	1				-0.7	0.7				0	0	0	0	0	0	0	0	0		-1.02559	-1.16869	-0.65054	-0.049731	-0.0318114	-0.426526	-0.461735	-0.355041
CD209:c.699TC	51.72	31.7834	0.624242	0.345455	1.52013	0.554059	1				1.8	-2.2				0	0	0	0	0	0	0	0	0		-0.315661	1.13814	0.0330433	-0.0868966	-0.0317016	0.0240824	-0.207748	0.585552
CD209:c.724CG	80.79	33.6649	0.122905	0.865922	1.87006	0.710274	1	0.03926	0.0499	0.0043	1.6	0.9	0.0001163	0	0	0.0009888	0.0127	0.0009871	0	0	0	0.0001145	0.0008178	0	0	-1.40876	-0.769957	-0.457201	0.0910345	0.745836	0	0	-0.0418148
CD209:c.729CA	79.57	33.9665	0	0.855556	1.78994	0.703918	1				-0.5	0				0	0	0	0	0	0	0	0	0		-1.06332	-0.914916	-0.0928523	-0.0165207	-0.0184646	-0.0707331	-0.353336	-0.401051
CD209:c.754CT	62.55	32.5365	0.171975	0.66879	1.33417	0.506711	1				2.2	0				3.977e-06	0	0	0	0	0	8.792e-06	0	0		-2.85226	-1.71801	-1.3992	-0.057931	-0.083341	-0.629862	-0.727657	-0.7378
CD209:c.786CT	1.33	29.8346	0.0378788	0.893939	1.89526	0.744873	1				1.8	0				3.976e-06	6.152e-05	0	0	0	0	0	0	0		0.479972	-0.94079	-0.025936	-0.141379	-0.0836934	-0.025604	0.218896	-0.58633
CD209:c.807CT	30.71	32.8162	0.197674	0.372093	1.13033	0.284166	1				0	-0.7				3.976e-06	0	0	0	0	0	8.79e-06	0	0		-0.400834	-0.64414	-0.025936	-0.141379	-0.0836934	-0.025604	-0.29965	-0.487221
CD209:c.819CT	71.02	28.1913	0.0239521	0.610778	1.51365	0.492367	1				0.9	0.1				3.976e-06	0	0	0	0	4.619e-05	0	0	0		-0.235513	-0.647602	-0.0330433	0.0868966	0.0317016	-0.0240824	-0.107599	-0.271475
CD209:c.823CT	83.7	30.6109	0.00497512	0.502488	1.39005	0.411864	1		0	0	-0.8	1.5		0	0	7.953e-05	0	0	0	0	0	9.669e-05	0.0003257	0.0002286	0.002	-0.0208167	-0.2025	-0.147883	0.0593103	-8.7578e-06	0.196399	0.306265	0.43015
CD209:c.823CA	83.7	30.6109	0.427861	0.502488	1.39005	0.411864	1				0.1	1.3				7.953e-06	0	0	0	0	0	1.758e-05	0	0		0.733383	0.507494	0.159671	0.0344828	-0.0531079	0.111781	0.306265	0.223169
CD209:c.834CT	59.59	28.8081	0.026178	0.47644	1.37577	0.418645	1				-1.5	-2.4				1.988e-05	0	0	0	0	0	8.79e-06	0.0003257	6.533e-05		-0.281613	0.670438	-0.209726	-0.141379	-0.0867449	-0.189821	-0.246855	0.436574
CD209:c.846CT	71.8	31.7247	0.0265957	0.276596	1.1753	0.294963	1				-1.2	0.3				7.953e-06	0	2.891e-05	0	0	0	0	0	3.266e-05		-1.01135	0.934948	-0.261081	0.0868966	0.0399511	-0.198886	-0.376194	0.390096
CD209:c.855AG	36.55	30.6591	0.794643	0.178571	1.71533	0.587022	1				-1.9	-0.6				0	0	0	0	0	0	0	0	0		0.265546	-0.252393	0.141246	0.235862	-0.0509023	0.131929	0.20108	-0.214594
CD209:c.873CT	28.58	29.7486	0.0132159	0.259912	1.61569	0.527218	1	0	0.0008	0	-0.9	0.7	0.0001163	0	0	5.965e-05	6.152e-05	0	0	0.0002175	0	7.032e-05	0	6.533e-05	0	-0.60658	0.427374	-0.229313	0.0868966	0.0105369	-0.103228	-0.154594	0.0725795
CD209:c.876CT	29.01	31.318	0.0538117	0.201794	1.29505	0.432156	1	0.002724	0.0023	0	-1.9	-0.4	0	0	0	0.0003062	0.003014	0.0001446	0	0	0	0	0.0003257	0.0006859	0	-0.250883	0.563134	-0.117209	0.0965517	0.0296856	-0.0664365	-0.0426066	0.128324
CD209:c.879AG	29.14	31.3334	0	0.233945	1.23921	0.379376	1				-0.1	-0.7				3.977e-06	0	0	0	0	0	8.79e-06	0	0		0.471776	1.30009	1.24153	0.262034	0.877224	0.703722	0.107506	0.476747
CD209:c.882CA	33.55	31.656	0.0593607	0.223744	1.56134	0.508369	1				0.1	0				7.954e-06	0	0	0	0	0	1.758e-05	0	0		0.0467829	-0.34339	-0.729785	-0.278572	-0.0705964	-0.564187	0.0171555	-0.213333
CD209:c.885AG	27.36	32.1467	0.691943	0.308057	1.68505	0.507627	1				-2.7	0				3.977e-06	0	0	0	0	0	8.791e-06	0	0		0.450041	-0.0401957	0.141246	0.235862	-0.0509023	0.131929	0.27959	-0.0264543
CD209:c.927AG	50.38	33.2501	0.638095	0.238095	1.33916	0.41927	1	0.1108	0.1286	0.0101	-0.4	-2.1	0.003721	0	0.003	0.01196	0.1168	0.01194	0.001488	0	0.00134	0.004834	0.009286	0.001502	0	0.246756	-0.708578	-0.12087	0.0317241	0.0415778	-0.0846178	0.0978295	-0.264644
CD209:c.936CT	49.1	33.9149	0.180851	0.356383	1.18274	0.308551	1				3.9	2.2				2.783e-05	0	0	0	0.0003806	0	0	0	0		-0.787482	-1.74463	-0.452896	0.0675862	0.0307968	-0.31706	-0.349993	-0.732144
CD209:c.957AG	-4.82	29.9317	0.238298	0.365957	1.00011	0.140691	1				-0.7	0.9				3.976e-06	0	0	0	0	0	8.79e-06	0	0		-0.961751	-1.34909	-0.701225	0.0441069	-0.0349384	-0.511063	-0.307901	-0.739091
CD209:c.978GA	-2.92	32.265	0.290323	0.209677	1.1807	0.288813	1				0	0				8.748e-05	6.152e-05	0	0.001687	0	0	2.637e-05	0.0001629	0		0.720201	0.234013	0.804071	-0.0316931	0.00517689	0.612526	0.28939	0.135756
CD209:c.993CT	35.43	33.6548	0.115385	0.393162	1.05518	0.22199	1	0.001589	0.0008	0.0043	0	0	0.009884	0	0.0149	0.008764	0.00123	0.004106	0.03403	0.0001631	0.01183	0.01023	0.01108	0.006794	0.0031	-0.529444	0.932042	-0.0122535	-0.183793	-0.127807	-0.0121789	-0.202528	0.524092
CD209:c.1005GA	47.09	33.068	0.366667	0.325	1.20665	0.21438	1				4.1	6				3.977e-06	0	0	0	0	0	8.79e-06	0	0		-1.75934	-0.836319	-1.76251	-0.239969	-0.215681	-0.793412	-0.538372	-0.125555
CD209:c.1006TC	47.58	32.7409	0.09375	0.859375	1.80698	0.78842	1				0	2.9				3.977e-06	0	0	0	0	0	8.79e-06	0	0		5.5599	2.82915	1.3992	0.057931	0.083341	0.629862	0.834694	0.78821
CD209:c.1041GA	39.9	21.6802	0.606742	0.220974	1.34479	0.395435	1				-0.9	-0.3				3.978e-06	0	0	0	0	0	8.798e-06	0	0		-0.026643	-1.19135	-0.164175	-0.111724	-0.1241	-0.151721	-0.0163906	-0.64259
CD209:c.1050CT	-5.71	20.3949	0.82963	0.114815	1.70318	0.754368	1				0	0				1.591e-05	0	2.891e-05	0	5.437e-05	0	1.759e-05	0	0		-0.385213	1.16725	0.009633	-0.282759	-0.0686453	0.00958683	-0.277436	0.558696
CD209:c.1056GT	-6.3	21.2308	0.003861	0.640927	1.56483	0.462525	1				3.5	2.2				3.977e-06	6.152e-05	0	0	0	0	0	0	0		0.00121056	-0.815655	-0.28954	0.0131034	0.00875576	-0.229946	0.000375546	-0.501785
CD209:c.1068CT	-5.88	20.7476	0.0622568	0.879377	1.81055	0.730745	1				-0.1	0.1				3.977e-06	0	0	0	0	0	8.792e-06	0	0		-0.170807	0.108419	-0.0391818	-0.41	-0.0393385	-0.0384289	-0.110722	0.045344
CD209:c.1071GA	-11.15	19.1375	0.0116732	0.206226	1.31215	0.508428	1	0.02769	0.028	0	-0.1	2	0	0	0	0.002183	0.02971	0.001359	0	0	0	7.033e-05	0.00114	0.0001307	0	-0.054925	1.24291	0.65054	0.049731	0.0318114	0.426526	-0.0229713	0.744463
CD209:c.1083CT	-12.92	16.1258	0.00507614	0.248731	1.60047	0.551926	1				0.8	0				1.193e-05	0	0	0	0	0	1.758e-05	0.0001629	0		-0.618782	-0.543045	-0.575282	-0.197931	-0.128573	-0.456876	-0.30723	-0.329231
CD209:c.1095CT	-11.68	23.8074	0.237154	0.754941	1.71082	0.639864	1				-2	0				0	0	0	0	0	0	0	0	0		0.0544773	1.0409	0.009633	-0.282759	-0.0686453	0.00958683	0.0530328	0.600954
CD209:c.1098CT	4.61	22.8239	0.106719	0.284585	1.33065	0.432057	1		0	0	-1.8	1.2		0	0	0.0005925	0	5.782e-05	0	0.0001631	0	0	0	0.004703	0.002	-0.209792	0.975448	-0.0122535	-0.183793	-0.127807	-0.0121789	-0.121122	0.564469
CD209:c.1104AG	22.2	24.8641	0	0.176707	1.61066	0.603317	1	0.0006809			-2.4	-0.5	0			1.988e-05	0.0003076	0	0	0	0	0	0	0		0.373717	-0.400888	0.141246	0.235862	-0.0509023	0.131929	0.262042	-0.294834
CD209:c.1107TC	26.66	24.0456	0.207171	0.159363	1.25677	0.418491	1				-0.2	-1.6				3.976e-06	0	0	0	0	0	0	0	3.266e-05		-0.636641	0.0146843	0.0391818	0.41	0.0393385	0.0384289	-0.468219	0.0114858
CD209:c.1119AG	13.65	25.7526	0.447581	0.423387	1.2845	0.333029	1				-2.9	-0.7				7.952e-06	0	5.782e-05	0	0	0	0	0	0		1.30645	0.444995	0.141246	0.235862	-0.0509023	0.131929	0.465251	0.392553
CD209:c.1134AG	34.1	27.7926	0.0335196	0.692737	1.4896	0.547625	1				-1.2	-1.9				3.976e-06	0	0	0	0	0	8.79e-06	0	0		0.265546	0.699942	0.141246	0.235862	-0.0509023	0.131929	0.20108	0.487776
CD209:c.1140CT	38.9	27.2627	0.0638298	0.180851	1.08226	0.194492	1	0			0.6	-1	0.0001163			2.783e-05	0	0	0	0	0	5.274e-05	0	3.266e-05		-0.0455869	1.7498	-0.0330433	0.0868966	0.0317016	-0.0240824	-0.0300024	0.797919
CD209:c.1185CG	35.09	33.4871	0.488506	0.201149	1.11003	0.235611	1				-1	-0.3				7.958e-06	0	5.782e-05	0	0	0	0	0	0		-1.83398	-1.35627	-1.16945	-0.32	-0.0326564	-0.766749	-0.822539	-0.701824
CD209:c.1185CT	35.09	33.4871	0.0632184	0.201149	1.11003	0.235611	1	0.03427	0.031	0.0043	0.7	-1.2	0.0001163	0	0	0.002753	0.03574	0.002197	0	0	0	0.000132	0.002933	6.533e-05	0.001	-0.539828	-0.285481	-0.412465	0.212414	0.0481947	-0.270432	-0.242112	-0.147727
CD209:c.1194CA			0.0561798	0.202247	1.38316	0.46137		0			0	0	0.0001163			3.98e-06	0	0	0	0	0	8.804e-06	0	0		-1.14862	-0.153539	-0.0928523	-0.0165207	-0.0184646	-0.0707331	-0.322171	-0.0885564
CD209:c.1194CT			0.0617978	0.202247	1.38316	0.46137					0	0				3.98e-06	0	0	0	0	0	8.804e-06	0	0		-1.73652	-0.119152	-0.261081	0.0868966	0.0399511	-0.198886	-0.48707	-0.068723
CD209:c.1200CA			0.00729927	0.532847	1.53652	0.550411					0	0				3.98e-06	0	0	0	0	0	8.805e-06	0	0		-0.0713922	-0.589074	-0.0658064	-0.275862	0.167098	-0.122342	-0.0434832	-0.308477
CD209:c.1200CT			0.452555	0.532847	1.53652	0.550411					0	0				0.0001154	0	0.0008385	0	0	0	0	0	0		0.446092	-0.791916	0.009633	-0.282759	-0.0686453	0.00958683	0.201486	-0.503784
CD209:c.1203CG			0	0.912162	2.00508	0.765597					-1.9	-1.2				1.592e-05	6.157e-05	0	0	0	0	0	0	9.801e-05		-1.11978	-0.670626	-0.812997	-0.00827586	0.0577523	-0.670556	-0.712358	-0.388264
CD209:c.1212GA			0.44375	0.4375	1.25329	0.317731		0			-0.6	1.1	0.0001163			1.195e-05	0	2.893e-05	0	0	0	8.812e-06	0	3.268e-05		1.09507	0.396373	0.65054	0.049731	0.0318114	0.426526	0.491136	0.106806
LAS1L:c.6GA			0.00909091	0.795455	1.31525	0.58653					-0.5	-0.1				0	0	0	0	0	0	0	0	0		0.632198	0.34781	0.701225	-0.0441069	0.0349384	0.511063	0.497184	0.180579
LAS1L:c.15CT			0.0527473	0.824176	1.31924	0.695728					-1.9	-1.6				0	0	0	0	0	0	0	0	0		0.352451	1.22011	-0.0330433	0.0868966	0.0317016	-0.0240824	0.181899	0.605795
LAS1L:c.18GA			0.184855	0.768374	1.25579	0.540109					-1	1.5				1.635e-05	0	0	0	0	0	4.087e-05	0	0		-0.178258	-0.396567	0.11011	0.0386207	-0.04128	0.0874472	-0.0885062	-0.182734
LAS1L:c.21CT			0.291169	0.603819	0.98909	0.512157		0			1.1	1.4	0.0001502			8.073e-06	0	0	0	0	0	2.005e-05	0	0		-0.840187	0.884773	-0.412465	0.212414	0.0481947	-0.270432	-0.387149	0.511748
LAS1L:c.45GA	6.81	29.4292	0.170168	0.764706	1.21668	0.533225	0.945312				-0.5	0.1				7.293e-06	0	0	0	9.745e-05	0	0	0	0		0.119912	0.189621	0.11011	0.0386207	-0.04128	0.0874472	0.0633242	0.118732
LAS1L:c.54CG	2.46	28.0113	0.0635246	0.776639	1.2062	0.65248	0.9375				-5.2	-5.6				7.058e-06	0	0	0	0	0	0	0	6.495e-05		0.342071	5.01667	1.12721	0.12	0.22707	0.507423	0.119423	0.851964
LAS1L:c.54CT	2.46	28.0113	0.131148	0.776639	1.2062	0.65248	0.9375				0.3	0.9				7.058e-06	0	0	0	0	0	1.681e-05	0	0		0.165065	0.606659	-0.229313	0.0868966	0.0105369	-0.103228	0.0576269	0.103027
LAS1L:c.66GC	11.09	28.0845	0.00408998	0.920245	1.60963	0.708659	0.929688				-2.6	-3.9				6.814e-06	0	0	0	0	0	1.607e-05	0	0		1.76124	2.00649	1.16945	0.32	0.0326564	0.766749	0.803134	0.855328
LAS1L:c.75AG	-14.48	25.5897	0.448819	0.46063	0.950405	0.336812	0.929688				-2.8	-1.3				6.624e-06	0	0	0	0	0	1.552e-05	0	0		0.23632	0.469102	-0.11011	-0.0386207	0.04128	-0.0874472	0.121192	0.311486
LAS1L:c.99GC	-0.87	25.4855	0.00584795	0.898635	1.52977	0.684863	0.820312				-3.3	-3.7				0.0001064	0	0	0	0	0	0.0002461	0	0		0.640997	1.2666	0.924413	0.0413793	0.0129449	0.673727	0.198949	0.339448
LAS1L:c.114CG	16.82	28.1914	0.0145719	0.857923	1.42902	0.745147	0.820312				-2.3	0.4				1.217e-05	0	0	0	0	0	2.796e-05	0	0		-0.6545	-1.7287	-1.16945	-0.32	-0.0326564	-0.766749	-0.298456	-0.782376
LAS1L:c.129CT	48.21	29.953	0.0656	0.7248	1.17778	0.589269	0.351562				-2.4	1				5.89e-06	0	0	0	0	0	0	0	5.739e-05		-0.798217	0.535887	-0.117209	0.0965517	0.0296856	-0.0664365	-0.181894	0.129146
LAS1L:c.132CT	48.9	29.3834	0.08	0.8288	1.33284	0.70467	0.34375	0.0002608			0.2	-1.7	0			0.0001172	8.257e-05	0.0003758	0	0	0	0.0001199	0	0		-0.201585	-1.64748	-0.412465	0.212414	0.0481947	-0.270432	-0.0485812	-0.702288
LAS1L:c.150GA	55.68	31.5341	0.0666667	0.924031	1.64885	0.712886	0.164062				-0.5	0				5.79e-06	0	0	0	0	0	0	0	5.644e-05		-0.68539	-0.340499	-0.164175	-0.111724	-0.1241	-0.151721	-0.410526	-0.290962
LAS1L:c.159GA	53.79	31.3183	0.064915	0.904173	1.55437	0.690216	0.1875	0.0005215			0.5	4.5	0			2.302e-05	0.0003243	0	0	0	0	0	0	0		-1.04601	-1.50152	-0.85836	-0.307586	-0.175477	-0.600596	-0.595532	-0.587352
LAS1L:c.168TG	60.8	29.8612	0.556414	0.289026	0.865368	0.358193	0.171875				0.5	-1.5				5.733e-06	0	0	0	0	0	1.299e-05	0	0		0.886931	0.126103	0.966307	0.0896552	0.89398	0.54772	0.357155	0.0818526
LAS1L:c.177CT	44.27	32.156	0.109907	0.862229	1.45918	0.751908	0.226562				0.5	1.6				5.725e-06	0	0	0	0	0	1.298e-05	0	0		-0.00838128	-0.505083	-0.025936	-0.141379	-0.0836934	-0.025604	-0.00298482	-0.321628
LAS1L:c.186CT	19.14	30.9281	0.0621118	0.885093	1.478	0.769078	0.914062				0.1	0				1.724e-05	0	0	0	0	0	3.915e-05	0	0		-0.225832	-0.126394	-0.0122535	-0.183793	-0.127807	-0.0121789	-0.130684	-0.0858537
LAS1L:c.189TC	11.53	30.9902	0.168067	0.737815	1.14311	0.638207	0.820312				0	0				5.756e-06	0	0	0	0	0	0	0	5.615e-05		0.528949	0.82474	0.209726	0.141379	0.0867449	0.189821	0.35929	0.551503
LAS1L:c.192GA	18.07	31.4123	0.505843	0.452421	1.09141	0.389206	0.820312	0			1.3	3.3	0.0001486			1.734e-05	0	0	0	0	0	3.948e-05	0	0		0.121581	0.00207786	-0.141246	-0.235862	0.0509023	-0.131929	0.0813012	0.00076488
LAS1L:c.219CA	20.87	31.8093	0.020155	0.810853	1.28486	0.681258	0.9375				0	1.1				1.806e-05	0	0	0	0.0002287	0	0	0	0		-2.00577	-0.656616	-0.729785	-0.278572	-0.0705964	-0.564187	-0.814672	-0.244244
LAS1L:c.222GT	30.32	30.7776	0.0600316	0.445498	0.800026	0.293168	0.9375				0.9	1.7				3.035e-05	8.545e-05	0	0	0	0	5.608e-05	0	0		0.90452	1.32637	0.635843	0.0717241	0.0635926	0.484373	0.336457	0.534111
LAS1L:c.222GA	30.32	30.7776	0.115324	0.445498	0.800026	0.293168	0.9375	0			-1	1.5	0.0001486			0	0	0	0	0	0	0	0	0		1.12711	1.15803	0.804071	-0.0316931	0.00517689	0.612526	0.419255	0.466322
LAS1L:c.231GA	12.37	29.4097	0.110759	0.881329	1.54725	0.664704	0.476562				0.4	0.4				6.243e-06	0	0	0	7.851e-05	0	0	0	0		-0.00403433	-0.255639	0.12087	-0.0317241	-0.0415778	0.0846178	-0.00235469	-0.0954774
LAS1L:c.246CT	42.71	30.5033	0.029985	0.823088	1.297	0.692157	0.335938				0	0.1				2.732e-05	0	0.0001461	0	0	0	0	0	5.255e-05		-0.471785	1.68255	0.009633	-0.282759	-0.0686453	0.00958683	-0.286029	0.882855
LAS1L:c.249AG	47.75	30.8887	0.0162722	0.785503	1.23481	0.615324	0.335938				-2.8	-2.2				5.461e-06	0	0	0	7.221e-05	0	0	0	0		0.249683	0.680503	0.164175	0.111724	0.1241	0.151721	0.131012	0.193799
LAS1L:c.282GT	28.25	32.7585	0.0188679	0.859216	1.40081	0.637887	0.148438				0	0				5.452e-06	0	3.648e-05	0	0	0	0	0	0		-1.95279	-0.258968	-1.35652	-0.0331034	-0.216533	-0.61065	-0.681753	-0.0757654
LAS1L:c.316TC	6.77	32.7137	0.0890302	0.841017	1.35156	0.746542	0.117188				0.1	0.8				3.271e-05	0	0	0	0	0	0	0	0.0003145		2.62832	3.61429	1.3992	0.057931	0.083341	0.629862	0.700361	0.810284
LAS1L:c.354AG	18.34	33.1355	0.211806	0.774306	1.3519	0.592108	0.179688				-0.1	-3.1				2.185e-05	0	0	0	0	6.25e-05	0	0	0.0001574		-0.560585	-0.468334	-0.65054	-0.049731	-0.0318114	-0.426526	-0.40913	-0.0995479
LAS1L:c.381AG	31.65	29.9786	0.445748	0.406158	0.835175	0.278729	0.460938				0	-0.1				1.092e-05	0	0	0	0	0	1.222e-05	0.0002211	0		-0.780776	-0.962298	-0.701225	0.0441069	-0.0349384	-0.511063	-0.318241	-0.569236
LAS1L:c.402CT	54.01	29.2377	0.107955	0.857955	1.43546	0.745811	0.476562				0	0				5.455e-06	0	3.653e-05	0	0	0	0	0	0		-0.233364	-2.23923	-0.412465	0.212414	0.0481947	-0.270432	-0.100087	-0.797434
LAS1L:c.405GA	39.09	30.4129	0.0301205	0.75753	1.21431	0.538735	0.03125				-1.5	2.6				5.456e-06	0	3.656e-05	0	0	0	0	0	0		-1.30645	-0.0263864	-0.141246	-0.235862	0.0509023	-0.131929	-0.465251	-0.0147073
LAS1L:c.441TC	0.73	30.7565	0.198185	0.795764	1.40903	0.719221	0.679688				0.4	1.6				1.096e-05	0	0	0	0	0	0	0.000222	5.308e-05		-0.394804	0.341516	0.15076	-0.0927586	-0.0459867	0.116551	-0.212864	0.185738
LAS1L:c.444GA	-5.47	30.9584	0.392749	0.47281	0.865506	0.292383	0.789062				0	-0.7				5.473e-06	7.614e-05	0	0	0	0	0	0	0		1.42032	1.40395	0.793301	0.0262379	0.0732262	0.654311	0.772456	0.807849
LAS1L:c.471GA	3.97	28.1873	0.0438066	0.858006	1.38494	0.639103	0.109375				1.7	0				5.46e-06	0	0	0	0	0	1.222e-05	0	0		0.243182	0.00709657	-0.164175	-0.111724	-0.1241	-0.151721	0.154541	0.00202102
LAS1L:c.492CG	16.04	28.2922	0.0341085	0.773643	1.20534	0.653146	0.265625				-1.4	-3.5				5.46e-06	0	0	0	0	0	0	0	5.265e-05		-0.8245	-0.817306	-0.812997	-0.00827586	0.0577523	-0.670556	-0.666975	-0.466185
LAS1L:c.492CT	16.04	28.2922	0.142636	0.773643	1.20534	0.653146	0.265625				-2	-2.2				2.184e-05	0	0.0001099	0	0	0	0	0.0002212	0		0.0440007	0.240968	0.00566531	0.0868966	0.000754768	0.00467272	0.0355942	0.137446
LAS1L:c.531GA	54.4	31.1299	0.0791925	0.886646	1.51675	0.669343	0.492188				2.6	2				5.467e-06	0	0	0	7.217e-05	0	0	0	0		-2.13928	-1.73926	-1.76251	-0.239969	-0.215681	-0.793412	-0.480638	-0.556466
LAS1L:c.573CT	55.91	30.3985	0.152778	0.84375	1.49345	0.741136	0.0390625				-0.9	1.2				5.453e-06	0	0	0	0	0	0	0	5.242e-05		-0.20201	-1.52776	0.009633	-0.282759	-0.0686453	0.00958683	-0.154496	-0.697989
LAS1L:c.585GT	60.26	29.2839	0.0270728	0.7022	1.06546	0.459356	0.078125	0			0	0	0.0001486													0.438368	-0.888952	-0.0882143	-0.0886207	-0.44726	-0.0121789	0.215617	-0.617687
LAS1L:c.639AG	-20.61	27.2233	0.0226087	0.944348	1.67444	0.785232	0.102564				0.6	-0.2				1.09e-05	0	0	0	0	0	2.441e-05	0	0		0.629228	-0.441379	0.164175	0.111724	0.1241	0.151721	0.464253	-0.352497
LAS1L:c.648CT	-15.01	27.3636	0.123989	0.716981	1.0461	0.579314	0.0172414				0	0				5.449e-06	0	0	0	0	0	0	0	5.241e-05		-0.0706649	-0.102217	0.009633	-0.282759	-0.0686453	0.00958683	-0.0626278	-0.0551115
LAS1L:c.663CT	11.18	29.4424	0.0375335	0.823056	1.357	0.694789	0.0555556				0	0				1.635e-05	0	0	0	0	0	3.661e-05	0	0		0.245197	-1.17611	-0.0122535	-0.183793	-0.127807	-0.0121789	0.14189	-0.628893
LAS1L:c.663CA	11.18	29.4424	0.0080429	0.823056	1.357	0.694789	0.0555556				0.1	0				5.449e-06	0	0	0	0	0	1.22e-05	0	0		0.233661	-0.924084	-0.0882143	-0.206897	0.195353	-0.151721	0.14189	-0.29973
LAS1L:c.672AG	22.3	32.3276	0.00634921	0.984127	1.85372	0.830867	0.0555556				0	0				5.449e-06	0	0	0	0	0	0	0	5.241e-05		-0.194085	0.900541	0.164175	0.111724	0.1241	0.151721	-0.104387	0.496379
LAS1L:c.708GA	12.76	26.9898	0.683051	0.230508	1.13564	0.491922	0.304688	0.0002608	0	0	-0.6	-0.9	0	0.0013	0	4.904e-05	7.599e-05	3.646e-05	0	0.000505	0	0	0	0	0	0.751528	1.00687	0.804071	-0.0316931	0.00517689	0.612526	0.273632	0.541542
LAS1L:c.717TC	-4.86	23.1626	0.0680628	0.914485	1.6106	0.830493	0.476562				-1.5	-0.8				1.635e-05	0	0	0	0	0	3.661e-05	0	0		-0.417225	-0.722427	0.0122535	0.183793	0.127807	0.0121789	-0.228574	-0.312019
LAS1L:c.726CT	5.02	23.4888	0.720768	0.251309	1.24377	0.649373	0.476562		0	0	-0.5	1.4		0.0013	0	2.18e-05	0	3.646e-05	0	7.214e-05	0	1.22e-05	0.0002206	0	0	-0.551098	1.14689	-0.412465	0.212414	0.0481947	-0.270432	-0.339349	0.687105
LAS1L:c.729TC	15.49	23.4048	0.0875657	0.851138	1.40254	0.757543	0.460938				0	4.1				1.09e-05	0	3.646e-05	0	7.214e-05	0	0	0	0		0.497055	-1.50566	0.0122535	0.183793	0.127807	0.0121789	0.297786	-0.846638
LAS1L:c.747CT	43.03	23.6834	0.192727	0.796364	1.39797	0.697177	0.440945				-4.1	-1.9				4.908e-05	0	0.0001459	0	0	0	4.884e-05	0	5.245e-05		-1.61224	1.34121	-0.398499	-0.113103	-0.0660293	-0.290432	-0.500398	0.79338
LAS1L:c.765TC	43.7	24.4103	0.020979	0.854895	1.38679	0.756764	0.421875	0			0.9	1.3	0.0001486			2.185e-05	0	0	0	0	0	4.892e-05	0	0		-0.2568	1.23115	0.209726	0.141379	0.0867449	0.189821	-0.118502	0.716973
LAS1L:c.825AG	42.03	28.465	0.0124113	0.698582	1.14954	0.543601	0.601562				-3.2	-0.7				5.466e-06	0	0	0	0	0	0	0	5.282e-05		-0.494024	-0.434203	-0.701225	0.0441069	-0.0349384	-0.511063	-0.22292	-0.205298
LAS1L:c.837GA	50.51	29.6151	0.149123	0.850877	1.52473	0.63292	0.34375				4.8	5.3				5.467e-06	0	0	0	0	0	1.224e-05	0	0		-0.629228	-0.900541	-0.164175	-0.111724	-0.1241	-0.151721	-0.464253	-0.496379
LAS1L:c.849GA	31.96	28.836	0.0614828	0.904159	1.54414	0.689896	0.935484				-0.3	-0.1				0	0	0	0	0	0	0	0	0		-1.00628	-3.85892	-1.24153	-0.262034	-0.877224	-0.703722	-0.405217	-0.866997
LAS1L:c.870AG	26.28	29.2647	0.0480591	0.918669	1.58922	0.754017	0.9375				-0.5	-0.3				6.878e-06	0	0	0	0	0	1.636e-05	0	0		0.184573	0.290539	0.283977	0.147586	0.0507376	0.127835	0.0552255	0.080945
LAS1L:c.885GA	-5.55	30.764	0.138632	0.859519	1.53023	0.641811	0.960938				0.1	-1.1				6.387e-06	0	0	0	0	0	1.489e-05	0	0		0.342962	-0.199604	-0.141246	-0.235862	0.0509023	-0.131929	0.213067	-0.12291
LAS1L:c.888GA	-11.85	32.1636	0.273551	0.688406	1.19431	0.470979	0.960938				-0.7	1.9				6.224e-06	0	0	0	0	0	1.441e-05	0	0		0.618287	0.276971	0.65054	0.049731	0.0318114	0.426526	0.380722	0.118067
LAS1L:c.900GA	9.48	35.2169	0.0905797	0.811594	1.26435	0.583267	0.859375				-0.6	0.7				1.822e-05	0	0	0	0	0	2.787e-05	0	5.967e-05		0.837554	0.744654	0.793301	0.0262379	0.0732262	0.654311	0.532817	0.221315
LAS1L:c.948CT	57.6	29.4215	0.168207	0.334566	0.893877	0.337995	0.0703125				2.6	2.3				0	0	0	0	0	0	0	0	0		0.215013	1.05574	-0.0391818	-0.41	-0.0393385	-0.0384289	0.0884767	0.64491
LAS1L:c.951GA	47.34	27.2323	0.0499076	0.944547	1.71362	0.736305	0.03125				0	0				0	0	0	0	0	0	0	0	0		-0.423303	-0.165295	-0.164175	-0.111724	-0.1241	-0.151721	-0.258578	-0.126416
LAS1L:c.963TC	60.03	26.062	0	0.982206	1.84572	0.904223	0.03125				-7	-2.9				3.951e-05	0	0.0002591	0	0	0	0	0	0		0.738122	-1.6545	0.412465	-0.212414	-0.0481947	0.270432	0.398998	-0.502627
LAS1L:c.975TG	51.32	27.5552	0.0071048	0.969805	1.7841	0.89081	0.0390625				0	0				1.117e-05	0	0	0	0	0	2.504e-05	0	0		-1.69518	-0.853436	-0.756986	-0.532414	-0.0808511	-0.496317	-0.764154	-0.340613
LAS1L:c.981GA	49.79	28.6683	0.14032	0.850799	1.49092	0.631469	0.0390625				-0.9	-1				1.112e-05	0	7.344e-05	0	0	0	0	0	0		-0.738108	-1.73926	-1.76251	-0.239969	-0.215681	-0.793412	-0.244907	-0.556466
LAS1L:c.1002CT	14.99	28.2026	0.0640569	0.935943	1.70792	0.830812	0.0234375	0			0	0.1	0.0004459			4.431e-05	7.741e-05	0	0	0	0	7.444e-05	0.0002238	0		-0.0952989	-0.93139	0.00566531	0.0868966	0.000754768	0.00467272	-0.0383535	-0.314762
LAS1L:c.1083AG	15.73	28.0973	0	0.987993	1.87268	0.835984	0.523438				0.6	0				8.679e-06	0	0	0	0	0	2.287e-05	0	0		-0.682955	-0.977691	-0.793301	-0.0262379	-0.0732262	-0.654311	-0.383462	-0.430969
LAS1L:c.1098CT	37.21	26.6338	0.186207	0.8	1.39532	0.69905	0.117188	0			-0.9	-0.7	0.0001487			5.924e-06	0	0	0	7.617e-05	0	0	0	0		0.350702	0.893147	0.009633	-0.282759	-0.0686453	0.00958683	0.310815	0.427497
LAS1L:c.1113CT	36.28	27.3819	0.104056	0.864198	1.47479	0.75369	0.796875				0	0				5.719e-06	0	0	0	0	0	1.301e-05	0	0		0.212235	0.847628	-0.0122535	-0.183793	-0.127807	-0.0121789	0.122532	0.366094
LAS1L:c.1131GA	57.26	32.1939	0.262324	0.704225	1.23428	0.484399	0.828125				-0.6	-0.5				5.603e-06	0	0	0	0	0	1.266e-05	0	0		0.954619	0.435731	0.793301	0.0262379	0.0732262	0.654311	0.671651	0.220103
LAS1L:c.1134CT	61.5	32.5344	0.0495575	0.948673	1.73581	0.843647	0.851562				0	0.2				5.593e-06	0	0	0	0	0	0	0	5.407e-05		-0.0574852	0.0223449	-0.025936	-0.141379	-0.0836934	-0.025604	-0.0290377	0.0111188
LAS1L:c.1155GC	70.74	32.9733	0.00353982	0.980531	1.84071	0.778559	0.109375				1.3	1.1				3.343e-05	0	0.0002204	0	0	0	0	0	0		-1.77246	-1.12851	-1.12721	-0.12	-0.22707	-0.507423	-0.542387	-0.169421
LAS1L:c.1161GC	71.1	32.944	0	0.992908	1.90375	0.793149	0.109375				5	7.1				5.558e-06	0	0	0	0	0	0	0.0002243	0		1.06101	-0.350969	0.0645356	0.0372414	0.0417042	0.0846178	0.450401	-0.0943175
LAS1L:c.1185GA	39.05	31.5983	0.237589	0.744681	1.30765	0.525616	0.726562	0			4.4	1.9	0.0001486			2.224e-05	0	0	0	7.287e-05	0	3.753e-05	0	0		0.709928	0.743071	0.804071	-0.0316931	0.00517689	0.612526	0.340577	0.325723
LAS1L:c.1195TC	30.53	31.8148	0.634103	0.360568	1.25796	0.596692	0.71875				-1	1.3				5.55e-06	0	0	0	0	0	1.247e-05	0	0		0.393569	2.573	1.3992	0.057931	0.083341	0.629862	0.0590857	0.706063
LAS1L:c.1209CT	23.72	31.9315	0.0159858	0.907638	1.59539	0.790672	0.648438				2.4	2.6				5.54e-06	0	3.668e-05	0	0	0	0	0	0		-0.0460666	0.0850098	-0.229313	0.0868966	0.0105369	-0.103228	-0.0186287	0.0272156
LAS1L:c.1209CG	23.72	31.9315	0.0763766	0.907638	1.59539	0.790672	0.648438	0.002608	0.002	0	3.2	3.7	0	0	0	0.0002105	0.00256	0.0001467	0	0	0	0	0.0002238	0	0	1.61414	0.150545	1.12721	0.12	0.22707	0.507423	0.652735	0.0481965
LAS1L:c.1233CA	45.27	31.065	0.017762	0.964476	1.76784	0.858625	0.148438				2.2	1.1				0.0002706	0	0	0	0.003553	0	0	0	0		-0.702921	-1.98121	-0.729785	-0.278572	-0.0705964	-0.564187	-0.265578	-0.807535
LAS1L:c.1233CT	45.27	31.065	0.017762	0.964476	1.76784	0.858625	0.148438				1.3	-1				5.523e-06	0	0	0	0	0	1.239e-05	0	0		-0.281858	-1.90965	-0.15076	0.0927586	0.0459867	-0.116551	-0.106492	-0.778367
LAS1L:c.1236CT	45.27	30.6306	0.480496	0.515957	1.22985	0.571829	0.148438				0.5	-0.3				5.535e-06	0	0	0	0	0	1.242e-05	0	0		-0.890632	0.814822	-0.398499	-0.113103	-0.0660293	-0.290432	-0.363018	0.404565
LAS1L:c.1242CA	52.95	31.3041	0	0.97695	1.83623	0.873574	0.148438				0.7	0				5.529e-06	0	0	0	0	0	0	0	5.377e-05		-0.702921	-1.85386	-0.729785	-0.278572	-0.0705964	-0.564187	-0.265578	-0.843918
LAS1L:c.1248TA	37.87	30.488	0.0070922	0.33156	1.09505	0.548612	0.148438	0.0002608	0.002	0	-0.4	-0.7	0	0	0	4.414e-05	0.0003865	0	0	0	0	3.712e-05	0	0	0	-0.0388006	0.190499	-0.0253616	-0.0689345	0.130224	-0.0209181	-0.0153191	0.0643788
LAS1L:c.1251CG	26.43	29.9373	0.00177305	0.991135	1.89075	0.888541	0.101562				-1.1	0.2				1.656e-05	0	0	0	0	0.0001267	0	0.0002232	0		-0.696668	-2.03709	-0.896924	0.0151724	-0.0236415	-0.683259	-0.235438	-0.829527
LAS1L:c.1269CT	60.4	30.5363	0.0868794	0.863475	1.4299	0.747498	0.0078125	0	0.002	0	1.8	2.2	0.0001486	0	0	4.426e-05	7.753e-05	3.666e-05	0	0	0	7.451e-05	0	0	0	-0.337273	1.01289	-0.261081	0.0868966	0.0399511	-0.198886	-0.262416	0.407878
LAS1L:c.1323TG	16.75	29.8865	0	0.9947	1.91285	0.919082	0.515625				-4	-1.3				6.597e-06	9.182e-05	0	0	0	0	0	0	0		-1.12938	-1.65881	-0.89137	-0.128276	-0.0446465	-0.649644	-0.561981	-0.756429
LAS1L:c.1332GA	24.16	30.4494	0.0282187	0.945326	1.68065	0.738233	0.40625				1.3	0				6.483e-06	0	0	0	8.358e-05	0	0	0	0		-1.51498	-1.28081	-0.85836	-0.307586	-0.175477	-0.600596	-0.707614	-0.780789
LAS1L:c.1341AG	48.2	29.2203	0.33157	0.64903	1.22284	0.478	0.203125				2.4	-2.7				0.0003431	9.083e-05	0.00206	0	0	0	0	0.0002523	0		-0.91564	-1.36591	-0.65054	-0.049731	-0.0318114	-0.426526	-0.494957	-0.430829
LAS1L:c.1350CT	62.66	29.4483	0.0229277	0.977072	1.83669	0.873704	0.234375				1.6	-1.3				6.484e-06	0	0	0	0	0	0	0	6.326e-05		-0.750081	-1.87353	-0.575282	-0.197931	-0.128573	-0.456876	-0.33062	-0.810139
LAS1L:c.1371CT	64.94	27.7318	0.698413	0.275132	1.24407	0.633028	0.25				0.3	0				5.723e-05	0	0	0	0	0	0.0001331	0	0		-0.765207	1.59799	-0.0330433	0.0868966	0.0317016	-0.0240824	-0.323033	0.728693
LAS1L:c.1374CT	51.95	28.5338	0.0546737	0.904762	1.55447	0.793042	0.25				7	2.7				6.305e-06	0	0	0	0	0	1.464e-05	0	0		-0.337313	-1.32863	-0.412465	0.212414	0.0481947	-0.270432	-0.153817	-0.392713
LAS1L:c.1377CT	51.95	28.946	0.0246914	0.955908	1.73493	0.849313	0.25				1	-2.3				6.265e-06	0	0	0	0	0	1.45e-05	0	0		-0.898039	0.287383	-0.0330433	0.0868966	0.0317016	-0.0240824	-0.26544	0.0770186
LAS1L:c.1392GA	25.99	29.6364	0.031746	0.962963	1.77231	0.758005	0.125				0.4	1				6.157e-06	0	0	0	0	0	1.416e-05	0	0		-1.20794	-0.265597	-0.462188	0.00278276	-0.0305688	-0.323565	-0.418765	-0.175761
LAS1L:c.1401GA	17.43	29.7255	0.00702988	0.99297	1.90405	0.793223	0.132812				6.5	5.3				6.078e-06	0	3.879e-05	0	0	0	0	0	0		0.356197	-0.40291	-0.164175	-0.111724	-0.1241	-0.151721	0.120709	-0.20794
LAS1L:c.1434CT	16.89	30.9377	0.0441696	0.954064	1.75205	0.849254	0.117188				1.1	1.3				6.737e-06	0	0	0	0	0	1.486e-05	0	0		-0.574898	0.124731	0.00566531	0.0868966	0.000754768	0.00467272	-0.257837	0.0561035
LAS1L:c.1437AG	29.85	30.8638	0.00878735	0.933216	1.66679	0.776225	0.117188				-2.4	-3.6				1.363e-05	0	9.112e-05	0	0	0	0	0	0		1.64514	1.48086	0.85836	0.307586	0.175477	0.600596	0.739976	0.377416
LAS1L:c.1467GA	65.69	32.6638	0.0428571	0.95	1.72689	0.742664	0.09375				3.9	2.2				5.769e-06	0	3.787e-05	0	0	0	0	0	0		0.160821	-0.372081	0.11011	0.0386207	-0.04128	0.0874472	0.122528	-0.173791
LAS1L:c.1482CT	87.53	31.8274	0.228571	0.614286	0.934191	0.490626	0.0703125				-5	-3.4				5.579e-06	0	3.683e-05	0	0	0	0	0	0		0.262597	0.902155	-0.0122535	-0.183793	-0.127807	-0.0121789	0.151101	0.525565
LAS1L:c.1584TA	44.78	31.7039	0.00179856	0.97482	1.81553	0.896989	0.796875				0.9	1.4				5.452e-06	0	0	0	0	0	1.221e-05	0	0		-0.00700491	-0.691077	-0.190145	-0.172383	-0.00970816	-0.138581	-0.00461019	-0.309943
LAS1L:c.1594CG	36.22	30.1269	0.073741	0.854317	1.41551	0.733422	0.835938				-1.6	-3.8				5.452e-06	0	3.646e-05	0	0	0	0	0	0		0.297399	0.0227647	0.0637807	0.068969	0.0842933	0.0896894	0.18136	0.0377038
LAS1L:c.1594CT	36.22	30.1269	0.0683453	0.854317	1.41551	0.733422	0.835938	0.0007823	0.001	0	-0.1	-0.1	0	0	0	8.178e-05	0.0009878	3.646e-05	0	0	0	1.221e-05	0	0	0	0.25946	-0.0858321	0.0793385	0.0344517	0.0816029	0.035715	0.0754377	-0.0274615
LAS1L:c.1614CT	48.72	30.8226	0.0416667	0.931667	1.64085	0.82269	0.835938				1.4	2.3				1.091e-05	0	0	0	0	6.248e-05	1.222e-05	0	0		-0.539337	0.531575	-0.398499	-0.113103	-0.0660293	-0.290432	-0.327428	0.170629
LAS1L:c.1656CT	47.48	34.2349	0.0818505	0.870107	1.44087	0.754905	0.046875				1.8	1				5.46e-06	0	0	0	0	0	0	0	5.241e-05		-0.551098	-1.57959	-0.412465	0.212414	0.0481947	-0.270432	-0.339349	-0.525514
LAS1L:c.1668GA	30	33.5586	0.226891	0.754202	1.32158	0.533152	0.0555556				1	0				5.463e-06	0	0	0	0	0	0	0.0002209	0		-0.625107	-0.522512	-0.164175	-0.111724	-0.1241	-0.151721	-0.392228	-0.385517
LAS1L:c.1674GA	32.52	32.486	0.0947368	0.578947	0.905623	0.360887	0.0555556				0	1.2				5.464e-06	0	0	0	0	0	1.227e-05	0	0		-1.23786	-1.03516	-0.85836	-0.307586	-0.175477	-0.600596	-0.682308	-0.546659
LAS1L:c.1698AG	30.26	25.2431	0.0243478	0.961739	1.75845	0.804403	0.034188				0	0				5.473e-06	0	0	0	0	0	1.232e-05	0	0		0.266613	0.522512	0.164175	0.111724	0.1241	0.151721	0.226685	0.385517
LAS1L:c.1713GA	20.14	26.0634	0.122568	0.805447	1.27721	0.576139	0.0162602				0	0				1.096e-05	0	7.291e-05	0	0	0	0	0	0		-0.629228	-0.114263	-0.164175	-0.111724	-0.1241	-0.151721	-0.464253	-0.0821648
LAS1L:c.1734GA	14.33	25.1095	0.00911854	0.835866	1.36359	0.619097	0.0325203				2.2	0				5.492e-06	7.598e-05	0	0	0	0	0	0	0		-1.04601	0.0173352	-0.85836	-0.307586	-0.175477	-0.600596	-0.595532	0.00678101
LAS1L:c.1788TC	-22.52	20.303	0.174484	0.540338	0.753296	0.401212	0				0	0				1.108e-05	0	7.316e-05	0	0	0	0	0	0		-0.403873	-1.44648	0.0122535	0.183793	0.127807	0.0121789	-0.322544	-0.837043
LAS1L:c.1788TA	-22.52	20.303	0.146341	0.540338	0.753296	0.401212	0				0	0				5.54e-06	0	0	0	0	0	0	0	5.28e-05		-0.166478	-0.475929	-0.0759608	-0.0231034	0.32316	-0.139542	-0.198975	0
LAS1L:c.1815AG	19.6	24.1758	0.276042	0.706597	1.26313	0.526564	0.101562				-0.7	-0.1				5.532e-06	7.628e-05	0	0	0	0	0	0	0		-0.240142	0.136682	-0.12087	0.0317241	0.0415778	-0.0846178	-0.111754	0.0904502
LAS1L:c.1833CT	28.87	28.2559	0.0212766	0.902482	1.52233	0.785057	0.117188				1.7	-0.5				1.105e-05	0	7.304e-05	0	0	0	0	0	0		0.00534871	0.0223449	-0.025936	-0.141379	-0.0836934	-0.025604	0.00270182	0.0111188
LAS1L:c.1836TC	44.38	29.3048	0.0222841	0.966574	1.77818	0.8871	0.117188				1.7	-1.1				5.521e-06	0	0	0	0	0	1.253e-05	0	0		0.558577	0.646909	0.0330433	-0.0868966	-0.0317016	0.0240824	0.277948	0.23554
LAS1L:c.1851CT	20.44	27.8556	0.20298	0.769088	1.30258	0.667951	0.101562				0	2.4				1.658e-05	0	0.0001095	0	0	0	0	0	0		-0.144701	0.184447	-0.0330433	0.0868966	0.0317016	-0.0240824	-0.0746798	0.0827233
LAS1L:c.1854CT	35.71	28.964	0.151724	0.803448	1.32876	0.691078	0.101562				1.8	2.5				0	0	0	0	0	0	0	0	0		0.176766	-0.576725	0.00566531	0.0868966	0.000754768	0.00467272	0.0792783	-0.194903
LAS1L:c.1857TC	40	29.3263	0.045045	0.908108	1.54301	0.820276	0.09375				-1.4	-1.3				5.529e-06	7.614e-05	0	0	0	0	0	0	0		1.39201	-0.934948	0.261081	-0.0868966	-0.0399511	0.198886	0.470429	-0.390096
LAS1L:c.1860CT	44.03	31.822	0.523478	0.438261	1.11361	0.541945	0.078125	0			1.4	-0.9	0.0001486			0.0001052	0	0	0	0	0.0006268	0.0001005	0.0002224	0		-0.0498696	0.744227	-0.412465	0.212414	0.0481947	-0.270432	-0.0208075	0.445768
LAS1L:c.1893AC	40.38	34.3918	0.00875657	0.970228	1.78211	0.814429	0.460938		0	0	4.2	0.9		0	0.0013	0.0003686	0	3.729e-05	0	0	0.003486	8.976e-05	0.0004577	0	0	-0.680621	-1.1503	0.175632	0.172414	0.178609	0.139483	-0.300004	-0.530044
LAS1L:c.1905CA	28.68	34.2976	0.0296167	0.794425	1.31845	0.686457	0.523438				-0.9	2.2				5.784e-06	0	0	0	0	0	1.304e-05	0	0		-0.813744	-0.848703	-0.175632	-0.172414	-0.178609	-0.139483	-0.429729	-0.263415
LAS1L:c.1911AG	24.95	31.1754	0.114841	0.885159	1.58939	0.713467	0.523438	0	0	0	-2	0	0.0001486	0	0.0013	7.642e-05	0	0.0001545	0	0	0	0.0001188	0	0	0	-1.59378	-0.276971	-0.65054	-0.049731	-0.0318114	-0.426526	-0.726775	-0.118067
LAS1L:c.1932CT	13	31.9311	0.69627	0.264654	1.19681	0.625167	0.578125				-1.4	-2.8				5.694e-06	0	0	0	0	0	0	0	5.731e-05		0.403873	1.22534	-0.0122535	-0.183793	-0.127807	-0.0121789	0.322544	0.52923
LAS1L:c.1953CT	19.47	34.3732	0.118243	0.864865	1.48759	0.756917	0.953125				-3.7	1.2				5.563e-06	0	0	0	0	0	0	0	5.43e-05		0.59127	0.182125	0.00566531	0.0868966	0.000754768	0.00467272	0.41593	0.0557314
LAS1L:c.1977CT	36.16	31.9904	0.381173	0.421296	0.839568	0.404436	0.953125				-1.1	-0.4				5.518e-06	0	0	0	0	0	1.237e-05	0	0		-0.586168	0.630679	-0.261081	0.0868966	0.0399511	-0.198886	-0.308937	0.339207
LAS1L:c.1989AC	51.29	29.9847	0.00298063	0.947839	1.70084	0.787713	0.132812				2.3	2.9				5.515e-06	0	0	0	0	0	1.236e-05	0	0		0.535455	-0.710657	0.518911	0.270269	0.000845061	0.340223	0.240151	-0.425661
LAS1L:c.2022TC	33.21	30.4291	0.00523104	0.473409	0.939074	0.416055	0.953125				-4	0.3				0	0	0	0	0	0	0	0	0		0.149748	0.107951	0.109662	0.174138	0.0453265	0.103962	0.139317	0.0322997
LAS1L:c.2046GA	31.43	33.1379	0.0374891	0.891892	1.5072	0.67704	0.96875				0	2.6				5.973e-06	0	0	0	0	0	1.349e-05	0	0		0.110761	-0.900541	-0.164175	-0.111724	-0.1241	-0.151721	0.0303941	-0.496379
LAS1L:c.2055GA	51.58	34.0001	0.0396476	0.955066	1.74295	0.748617	0.96875				2.9	6.1				4.451e-05	0	0	0	0	0	0	0	0.0004772		-3.4211	-1.08423	-1.76251	-0.239969	-0.215681	-0.793412	-0.872779	-0.297527
LAS1L:c.2061CG	38.3	32.2973	0.0381356	0.637006	0.972809	0.522514	0.96875	0			-2.4	-0.6	0.0004459			0.0002087	0	0	0.0046	0	0	2.953e-05	0.0002633	0		-0.486401	-0.975748	-0.812997	-0.00827586	0.0577523	-0.670556	-0.262356	-0.289997
LAS1L:c.2067AG	44.08	31.3366	0.191205	0.76673	1.28486	0.579717	0.164062				0.4	0				6.615e-06	0	0	0	0	0	1.5e-05	0	0		-1.06423	-0.156089	-0.804071	0.0316931	-0.00517689	-0.612526	-0.387488	-0.0642295
LAS1L:c.2076TG	47.9	29.4713	0.0372671	0.910973	1.55441	0.821424	0.132812				0.6	0.3				0	0	0	0	0	0	0	0	0		-0.485103	-0.602082	-0.635843	-0.0717241	-0.0635926	-0.484373	-0.342732	-0.297498
LAS1L:c.2142CT	53.04	30.2653	0.144703	0.310078	0.93173	0.36199	0.125				1.1	0.8				8.704e-06	0	0	0	0	0	2.26e-05	0	0		-0.365641	1.11646	-0.025936	-0.141379	-0.0836934	-0.025604	-0.263055	0.616445
LAS1L:c.2148CG	62.29	31.4289	0.0187354	0.908665	1.54366	0.794631	0.140625	0			0.5	1.1	0.000156													-0.541519	-0.403336	-0.285742	-0.211034	-0.137329	-0.22693	-0.370773	-0.107476
LAS1L:c.2166GA	39.49	30.5064	0.108992	0.482289	0.768195	0.275436	0.15625				2.6	-0.4				2.6e-05	0	0	0	0	0	6.716e-05	0	0		0.119912	-0.372081	0.11011	0.0386207	-0.04128	0.0874472	0.0633242	-0.173791
LAS1L:c.2178GA	50.45	32.0249	0.165789	0.797368	1.32666	0.572114	0.203125				0.1	2.2				0	0	0	0	0	0	0	0	0		0.442743	-0.394461	0.11011	0.0386207	-0.04128	0.0874472	0.265886	-0.105111
ACO2:c.9CG			0.208469	0.309446	1.3218	0.358001					-1.1	-3.3				4.047e-06	0	0	0	0	0	8.921e-06	0	0		-0.440143	-1.67386	-0.812997	-0.00827586	0.0577523	-0.670556	-0.22776	-0.836327
ACO2:c.12CT			0.0193548	0.977419	2.28072	0.822673					0	0				4.043e-06	0	2.963e-05	0	0	0	0	0	0		-0.596414	-1.81086	-0.109662	-0.174138	-0.0453265	-0.103962	-0.297993	-0.739542
ACO2:c.16CA			0.0157729	0.842271	1.87597	0.670181					-0.4	0.9				4.052e-06	0	2.972e-05	0	0	0	0	0	0		0.263724	-0.150803	0.104808	0.0689828	0.00960702	0.229224	0.114904	0.0418414
ACO2:c.16CG			0.132492	0.842271	1.87597	0.670181					1.3	-0.2				8.105e-06	0	0	0	0	0	1.786e-05	0	0		-0.401621	-0.0663696	0.0637807	0.068969	0.0842933	0.0896894	-0.100212	0.0341659
ACO2:c.16CT			0.00946372	0.842271	1.87597	0.670181					1.4	-3				1.216e-05	0	0	0	0	0	1.786e-05	0.0001674	0		0.000381506	0.0226883	0.0793385	0.0344517	0.0816029	0.035715	0.000102243	0.00340614
ACO2:c.19CT			0.0473186	0.873817	1.88075	0.702846					1.7	0				4.056e-06	0	0	0	0	0	8.935e-06	0	0		-0.393569	-4.22665	-1.3992	-0.057931	-0.083341	-0.629862	-0.0590857	-0.717798
ACO2:c.19CG			0.0378549	0.873817	1.88075	0.702846					0	-2.7				8.111e-06	0	2.978e-05	0	5.66e-05	0	0	0	0		0.0623963	-1.49999	-0.457201	0.0910345	0.745836	0	0.0235655	0
ACO2:c.31CT	63.73	33.7977	0.0615385	0.902564	2.01436	0.738596	0.931264				2.8	0.8				4.077e-06	0	0	0	0	0	8.979e-06	0	0		-3.45759	-2.82635	-1.3992	-0.057931	-0.083341	-0.629862	-0.882089	-0.760948
ACO2:c.33GT	63.73	33.7977	0.0349206	0.203175	1.30475	0.352674	0.931264				1.8	0.5				4.078e-06	0	3e-05	0	0	0	0	0	0		-3.11608	-2.4096	-1.35652	-0.0331034	-0.216533	-0.61065	-0.794963	-0.648747
ACO2:c.60CT	53.34	34.4214	0.0588235	0.910675	2.02707	0.747208	0.768293				1.8	0				3.588e-05	0	0	0	0	0	0	0	0.000294		-0.249654	-0.274314	-0.109662	-0.174138	-0.0453265	-0.103962	-0.150391	-0.18066
ACO2:c.63TC	50.67	32.3608	0.0344828	0.911638	2.0038	0.795845	0.783814				0	-2				7.97e-06	0	0	0	0	0	1.76e-05	0	0		0.501152	-0.284485	0.209726	0.141379	0.0867449	0.189821	0.330053	-0.145803
ACO2:c.72AG	59.31	33.281	0.07431	0.501062	1.22118	0.33963	0.78714	0			-1.8	-3.3	0.0003488			0.0002071	0	8.674e-05	0	0	0	0.0004222	0.0001631	0		-0.602997	-0.568395	-0.701225	0.0441069	-0.0349384	-0.511063	-0.178232	-0.182448
ACO2:c.81CT	50.69	34.0996	0.0836735	0.779592	1.64079	0.596346	0.720801				0	0				3.983e-06	0	0	0	0	0	0	0.000163	0		-0.530423	-0.131213	-0.0391818	-0.41	-0.0393385	-0.0384289	-0.22779	-0.0679453
ACO2:c.84AG	47.18	32.2993	0.287054	0.437148	1.22386	0.269063	0.701443	0.002951	0.0083	0.0014	5.5	0	0	0	0	0.0003424	0.004983	0.0001156	0	0	0	0	0.000163	0	0	1.29529	1.39772	0.85836	0.307586	0.175477	0.600596	0.67073	0.583697
ACO2:c.90CA	49.5	32.1024	0.0833333	0.880952	1.94892	0.713361	0.698448				-2.9	3.4				3.98e-06	0	0	0	0	0	8.794e-06	0	0		-1.28039	-1.78696	-0.518911	-0.270269	-0.000845061	-0.340223	-0.496526	-0.63637
ACO2:c.96GA	41.54	31.3547	0.0126812	0.92029	2.03906	0.761919	0.667406				7.2	6.5				3.979e-06	0	0	0	0	0	8.793e-06	0	0		-1.37162	-0.73044	-1.24153	-0.262034	-0.877224	-0.703722	-0.764518	-0.176033
ACO2:c.99GA	47.61	30.2393	0.0743363	0.146903	1.45983	0.496036	0.678492				0.7	0.7				3.979e-06	0	0	0	0	0	8.793e-06	0	0		1.10287	0.570369	0.65054	0.049731	0.0318114	0.426526	0.265786	0.239881
ACO2:c.108CT	42.37	28.3295	0.0499109	0.901961	1.97748	0.736052	0.669623	0			2.7	2.4	0.0001163			1.591e-05	0	0	0	0	0	3.517e-05	0	0		-0.898497	0.0601721	-0.209726	-0.141379	-0.0867449	-0.189821	-0.414617	0.044017
ACO2:c.108CG	42.37	28.3295	0.030303	0.901961	1.97748	0.736052	0.669623				8.6	3.9				3.978e-06	0	0	0	0	0	8.792e-06	0	0		0.218441	0.696058	0.324317	0.169655	0.0720055	0	0	0.323448
ACO2:c.117CG	65.77	26.7877	0.0113422	0.654064	1.55698	0.505637	0.655938				3.5	3.6				7.16e-05	0	0	0.001488	0	0	1.758e-05	0.0001629	0		-1.22865	-1.99398	-0.812997	-0.00827586	0.0577523	-0.670556	-0.662711	-0.90062
ACO2:c.117CT	65.77	26.7877	0.281664	0.654064	1.55698	0.505637	0.655938				1.6	2.7				3.978e-06	0	0	0	0	0	8.792e-06	0	0		-0.468655	-1.65933	0.00566531	0.0868966	0.000754768	0.00467272	-0.252784	-0.749467
ACO2:c.120CG	41.29	28.7843	0.0171756	0.425573	1.5904	0.49891	0.659645				-2.3	-1.3				3.978e-06	0	0	0	0	0	0	0	3.266e-05		0.0545783	0.703205	0.0754394	-0.04	0.116196	0.00958683	0	0.751843
ACO2:c.120CT	41.29	28.7843	0.54771	0.425573	1.5904	0.49891	0.659645		0.003	0	0	0		0	0	2.785e-05	0.0002461	0	0	5.438e-05	0	1.758e-05	0	0	0	-0.929405	0.925071	0.009633	-0.282759	-0.0686453	0.00958683	-0.419784	0.485397
ACO2:c.139CT	37.93	28.5968	0.0519481	0.45269	1.49142	0.428048	0.751387				-1.3	-3.3				3.978e-06	0	0	0	0	0	8.794e-06	0	0		-1.80095	-0.327865	-1.3992	-0.057931	-0.083341	-0.629862	-0.628744	-0.0492216
ACO2:c.144AG	35.32	28.2761	0.37037	0.346296	1.14874	0.217683	0.753059				-3.8	-2.3				3.978e-06	6.152e-05	0	0	0	0	0	0	0		5.87701	3.07333	1.76251	0.239969	0.215681	0.793412	0.882301	0.84336
ACO2:c.181CT	30.14	28.3976	0.0203304	0.674714	1.66521	0.525539	0.815145				0.3	0				4.021e-06	0	0	0	0	0	0	0	3.277e-05		0.129279	-0.522498	-0.147883	0.0593103	-8.7578e-06	0.196399	0.405075	-0.0430016
ACO2:c.181CG	30.14	28.3976	0.00508259	0.674714	1.66521	0.525539	0.815145				0	0				4.021e-06	0	0	0	0	0	0	0	3.277e-05		-0.777804	-0.409126	-0.174461	0.0675862	0.00373785	-0.0305311	-0.325398	-0.114402
ACO2:c.181CA	30.14	28.3976	0.299873	0.674714	1.66521	0.525539	0.815145				-0.7	0				4.021e-06	0	0	0	0	0	8.94e-06	0	0		0.394365	-0.304254	0.159671	0.0344828	-0.0531079	0.111781	0.175274	-0.120124
ACO2:c.183GA	30.14	28.3976	0.0926396	0.659898	1.39682	0.468237	0.815145				0.5	-0.3				8.021e-06	0	0	0	0	0	1.782e-05	0	0		-0.472356	-0.756234	-0.462188	0.00278276	-0.0305688	-0.323565	-0.209936	-0.298573
ACO2:c.186GA	35.87	28.7599	0.291878	0.163706	1.04359	0.153544	0.815145				0.3	0				1.202e-05	0	0	0	0.000109	0	8.892e-06	0	0		0.324601	0.481061	0.793301	0.0262379	0.0732262	0.654311	0.128157	0.147208
ACO2:c.192AC	40.26	26.6138	0.65779	0.109188	1.42912	0.475985	0.808463	0.3486	0.3714	0.5418	0	1.4	0.2115	0.5734	0.2306	0.3345	0.3532	0.6468	0.3004	0.5727	0.2591	0.2054	0.3122	0.3736	0.4274	1.06332	0.946674	0.0928523	0.0165207	0.0184646	0.0707331	0.353336	0.275244
ACO2:c.198GA	54.21	26.5953	0.358189	0.426099	1.21522	0.29592	0.800668				-0.4	0.7				3.996e-06	6.207e-05	0	0	0	0	0	0	0		0.794553	0.962298	0.701225	-0.0441069	0.0349384	0.511063	0.254373	0.569236
ACO2:c.210GA	52.17	26.4395	0.291297	0.559503	1.33616	0.384761	0.729911				0.4	1.2				3.988e-06	6.187e-05	0	0	0	0	0	0	0		-1.39326	-0.559774	-1.24153	-0.262034	-0.877224	-0.703722	-0.574967	-0.363344
ACO2:c.213TC	61.54	26.4093	0.451282	0.489744	1.51107	0.457965	0.71317				0	-1.6				3.988e-06	0	0	0	0	0	0	0	3.268e-05		0.339754	-1.59391	0.109662	0.174138	0.0453265	0.103962	0.220531	-0.817408
ACO2:c.231CT	67.08	27.8824	0.342822	0.153465	1.06253	0.188358	0.458705	0.01112	0.0083	0.0014	-1.1	-1.9	0.0001163	0	0	0.0008487	0.009507	0.0008394	0	0	0	0.000238	0.0003267	3.268e-05	0	-0.408331	1.29103	0.00566531	0.0868966	0.000754768	0.00467272	-0.229268	0.579026
ACO2:c.246TC	68.13	28.0217	0.423873	0.490865	1.42278	0.434704	0.556793				-0.3	0.6				3.98e-06	0	0	0	0	0	8.802e-06	0	0		-0.375318	-0.55819	0.15076	-0.0927586	-0.0459867	0.116551	-0.277812	-0.30544
ACO2:c.255CT	61.18	30.58	0.294762	0.579781	1.37771	0.423951	0.668151		0	0	-1.9	0.6		0	0.001	7.963e-06	0	0	0	0	0	1.761e-05	0	0	0	-0.721175	-1.20534	-0.575282	-0.197931	-0.128573	-0.456876	-0.317879	-0.800353
ACO2:c.261GA	51.17	29.6996	0.432234	0.205128	1.14894	0.237316	0.662584				2.4	-0.4				1.991e-05	6.18e-05	2.893e-05	0	0	0	1.76e-05	0.0001632	0		0.801897	0.434203	0.701225	-0.0441069	0.0349384	0.511063	0.527758	0.205298
ACO2:c.276GT	63.17	33.0031	0.143035	0.488806	1.19359	0.297277	0.643255				-0.1	2.2				1.992e-05	0	0	0	0	0	4.404e-05	0	0		-2.77355	-0.790965	-0.659109	0.0372414	-0.0625378	-0.461424	-0.719229	-0.312285
ACO2:c.279GT	52.93	32.4757	0.14742	0.271499	1.10103	0.210463	0.64437				2.4	0				3.984e-06	0	2.895e-05	0	0	0	0	0	0		0.363401	0.888445	0.818663	0.0951724	-0.0569975	0.675229	0.143476	0.51122
ACO2:c.282CT	42.82	32.9729	0.301489	0.686104	1.71944	0.554492	0.64437	0.0004539			3.6	2	0.001047			0.0003903	0.0002471	8.682e-05	0.0005959	0	0	0.0007397	0.0001633	0		-0.173401	-0.102973	-0.0122535	-0.183793	-0.127807	-0.0121789	-0.0997767	-0.0479202
ACO2:c.306GA	48.09	34.8924	0.212454	0.357753	1.15815	0.268993	0.408686				1.7	-0.6				1.195e-05	0	0	0	0	0	2.642e-05	0	0		0.0366883	1.38151	0.804071	-0.0316931	0.00517689	0.612526	0.0102905	0.576418
ACO2:c.327GA	55.88	30.4428	0.256532	0.74228	1.81966	0.592222	0.417314	0			1.6	0.4	0.0001163													-1.05591	-1.22818	-0.85836	-0.307586	-0.175477	-0.600596	-0.284286	-0.75771
ACO2:c.333CT	74.62	31.0053	0.0735469	0.60261	1.47721	0.439906	0.402886				0.5	0				7.961e-06	0	0	0	0	0	0	0	6.533e-05		-0.796185	-1.90965	-0.15076	0.0927586	0.0459867	-0.116551	-0.386513	-0.778367
ACO2:c.339CT	72.18	30.2214	0.581754	0.381517	1.57164	0.505604	0.422863		0.003	0	-1.9	-1.4		0	0	2.389e-05	0.0002465	0	0	0	0	8.805e-06	0	3.266e-05	0	-1.62539	0.814822	-0.398499	-0.113103	-0.0660293	-0.290432	-0.463857	0.404565
ACO2:c.343CT	70.96	30.076	0.272835	0.638197	1.5067	0.483137	0.45505				2.3	-1.5				3.981e-06	6.163e-05	0	0	0	0	0	0	0		-2.31078	-1.6937	-1.3992	-0.057931	-0.083341	-0.629862	-0.615745	-0.542233
ACO2:c.348CG	72.12	30.0789	0.0856124	0.448276	1.25329	0.318091	0.400666				-1.1	-2.3				3.981e-06	0	0	0	0	0	8.807e-06	0	0		-1.86897	-1.6102	-0.924413	-0.0413793	-0.0129449	-0.673727	-0.598345	-0.828417
ACO2:c.354GA	80.85	28.172	0.0425532	0.648936	1.53093	0.504349	0.41387				2.1	3.6				3.982e-06	0	0	0	0	0	8.809e-06	0	0		-1.37162	-1.80377	-1.24153	-0.262034	-0.877224	-0.703722	-0.764518	-0.4347
ACO2:c.405GC	60.55	31.4662	0.0864929	0.311611	1.12324	0.248604	0.39755				-5.1	0.8				4.004e-06	0	0	0	5.438e-05	0	0	0	0		0.112327	-0.201562	0.285742	0.211034	0.137329	0.22693	0.0348467	-0.119832
ACO2:c.405GA	60.55	31.4662	0.218009	0.311611	1.12324	0.248604	0.39755		0	0	-5.3	1.5		0	0	1.201e-05	0	0	0	0	0	0	0	9.805e-05	0.001	0.534877	-0.194485	0.11011	0.0386207	-0.04128	0.0874472	0.165932	-0.115624
ACO2:c.408CT	61.39	31.865	0.536095	0.15503	1.21775	0.372314	0.408686		0	0	-3.8	2		0.001	0	5.21e-05	0	0	0	0.0006526	0	8.927e-06	0	0	0	-1.07216	0.0288791	-0.575282	-0.197931	-0.128573	-0.456876	-0.637414	0.0177662
ACO2:c.426GA	47.29	31.984	0.508897	0.451957	1.54434	0.453676	0.651448				5	-0.1				0	0	0	0	0	0	0	0	0		-0.992706	-1.30251	-0.462188	0.00278276	-0.0305688	-0.323565	-0.322539	-0.505107
ACO2:c.432GA	56.67	31.9455	0.288416	0.678487	1.64253	0.529601	0.641425				0	1.3				4.036e-06	6.195e-05	0	0	0	0	0	0	0		-1.30645	-0.265049	-0.141246	-0.235862	0.0509023	-0.131929	-0.465251	-0.227834
ACO2:c.441CT	61.37	31.7945	0.164512	0.831962	1.92578	0.67303	0.670732				0	2.4				0	0	0	0	0	0	0	0	0		-0.560546	-0.676902	0.009633	-0.282759	-0.0686453	0.00958683	-0.302658	-0.409775
ACO2:c.447AG	42.93	31.8924	0.289906	0.70892	1.78714	0.575156	0.64745				0.5	0.4				4.072e-06	0	0	0	0	0	0	0	3.371e-05		0.625107	-0.415653	0.164175	0.111724	0.1241	0.151721	0.392228	-0.197683
ACO2:c.471AT	29.21	26.7724	0.353078	0.341463	1.19514	0.278109	0.561598				-2.6	-0.5				4.038e-06	0	0	0	0	0	8.912e-06	0	0		0.035945	0.298514	0.106446	0.482683	0.0490397	0.0697912	0.0149976	0.172659
ACO2:c.483TC	48.04	25.4862	0.171098	0.82659	1.92436	0.709811	0.558269		0	0.0014	1	0.4		0	0	0.0001737	0	0.001056	0	0.0002769	0	8.915e-06	0.0001662	0	0	-0.120446	-0.903414	0.109662	0.174138	0.0453265	0.103962	-0.108622	-0.4633
ACO2:c.486CT	46.27	26.1268	0.190751	0.478613	1.2765	0.32509	0.568257	0.03473	0.031	0.0014	0	-2.9	0.0003488	0	0.001	0.002587	0.03257	0.001879	0.002416	0	0	0.0002322	0.001501	0.0001338	0	-0.542635	0.511847	-0.575282	-0.197931	-0.128573	-0.456876	-0.278281	0.272529
ACO2:c.522CT	37.32	28.8255	0.233602	0.762946	1.83221	0.613545	0.609375				1.8	3.1				4.124e-06	0	0	0	0	0	0	0	3.405e-05		0.476715	-0.395374	-0.209726	-0.141379	-0.0867449	-0.189821	0.285454	-0.236776
ACO2:c.546GA	29.43	31.1189	0.326812	0.0817031	1.10832	0.208678	0.588235				0	0				7.958e-05	0	0	0	0	0	0.0001672	0	3.266e-05		1.49188	0.313948	0.65054	0.049731	0.0318114	0.426526	0.753997	0.125405
ACO2:c.546GC	29.43	31.1189	0.314154	0.0817031	1.10832	0.208678	0.588235				0	-1.9				7.958e-06	0	0	0	0	0	0	0	6.533e-05		1.60816	2.24722	1.16945	0.32	0.0326564	0.766749	0.812767	0.897644
ACO2:c.573TC	30.88	29.9399	0.0954023	0.566667	1.37389	0.449393	0.40625		0	0	-1.2	-2.6		0	0	0.0002347	0	0.0003181	0.003472	0	0	4.398e-05	0.001305	0	0.001	1.17475	-0.576026	0.261081	-0.0868966	-0.0399511	0.198886	0.472037	-0.284624
ACO2:c.582CT	28.18	29.2871	0.303448	0.695402	1.77562	0.566954	0.438616	0.000227			1.1	0	0			3.978e-06	6.155e-05	0	0	0	0	0	0	0		-0.546451	-1.0108	-0.209726	-0.141379	-0.0867449	-0.189821	-0.252163	-0.625415
ACO2:c.597CT	33.21	23.4764	0.716092	0.205747	1.59158	0.585398	0.296875	0			2.1	0	0.0001163			8.357e-05	6.16e-05	0	0	0	0	0.000176	0	0		-0.47669	-0.0221046	-0.575282	-0.197931	-0.128573	-0.456876	-0.283399	-0.0131415
ACO2:c.618TC	22.92	23.9881	0.164368	0.795402	1.78977	0.671626	0.360089	0.000227			-2	-0.4	0			3.982e-06	6.168e-05	0	0	0	0	0	0	0		0.765767	-1.93059	0.15076	-0.0927586	-0.0459867	0.116551	0.368266	-0.829818
ACO2:c.633CT	23.42	24.5308	0.77662	0.180556	1.73382	0.651837	0.306306	0.000227			2.5	0.7	0			6.382e-05	0.0001233	2.902e-05	0	0.0001633	4.625e-05	7.944e-05	0	0		-0.145993	1.14689	-0.412465	0.212414	0.0481947	-0.270432	-0.0672719	0.687105
ACO2:c.645TC	25.82	25.9516	0.243678	0.749425	1.80335	0.636901	0.24018				1.6	0				3.995e-06	0	0	0	5.445e-05	0	0	0	0		0.529444	-0.847628	0.0122535	0.183793	0.127807	0.0121789	0.202528	-0.366094
ACO2:c.654TG	53.2	25.9601	0.0310345	0.434483	1.33891	0.4015	0.213408				-3.4	0				2.805e-05	0	0.0002037	0	0	0	0	0	0		-0.60591	-1.0801	-0.756986	-0.532414	-0.0808511	-0.496317	-0.442209	-0.624725
ACO2:c.670CT	72.09	26.4327	0.283582	0.709529	1.76274	0.572819	0.197324	0.1625	0.1195	0.2767	2	2.1	0.4971	0.1994	0.4722	0.3902	0.1568	0.2093	0.4445	0.1766	0.4407	0.5001	0.4153	0.3844	0.3354	-2.84691	-1.65892	-1.3992	-0.057931	-0.083341	-0.629862	-0.810766	-0.629573
ACO2:c.675GA	82.54	26.6492	0.262916	0.737084	1.82181	0.58865	0.235229				1.3	0				0	0	0	0	0	0	0	0	0		-1.11633	-0.235336	-0.141246	-0.235862	0.0509023	-0.131929	-0.423657	-0.173078
ACO2:c.681CT	82.34	27.1596	0.0860092	0.470183	1.38864	0.385791	0.241071				0	2.3				4.074e-06	0	0	0	0	0	9.034e-06	0	0		-0.35997	-1.65509	0.00566531	0.0868966	0.000754768	0.00467272	-0.222402	-0.729568
ACO2:c.681CA	82.34	27.1596	0.423165	0.470183	1.38864	0.385791	0.241071				0	2.7				4.074e-06	0	2.946e-05	0	0	0	0	0	0		-0.355578	-0.977196	-0.0196963	0.0179621	0.130979	-0.0162454	-0.219689	-0.430751
ACO2:c.687GC	83.31	26.4741	0.256849	0.560502	1.33855	0.379446	0.247768				-1.9	1.1				3.978e-06	0	0	0	0	0	8.795e-06	0	0		-0.896074	0.0400996	-0.849098	-0.186207	-0.923666	-0.481284	-0.499457	0.0147047
ACO2:c.693CT	71.12	26.1773	0.660959	0.178082	1.43028	0.515159	0.337054				1.6	0.3				1.591e-05	0	0	0	0	0	3.517e-05	0	0		-0.383627	0.511847	-0.575282	-0.197931	-0.128573	-0.456876	-0.164893	0.272529
ACO2:c.705GA	52.96	25.9847	0.316934	0.165904	1.09656	0.235756	0.412946				0.4	2.1				1.988e-05	0	0	0	0.0001631	0	8.792e-06	0	3.266e-05		0.943633	0.733527	0.804071	-0.0316931	0.00517689	0.612526	0.313564	0.307669
ACO2:c.714CT	39.57	26.5661	0.140893	0.382589	1.20437	0.2731	0.441964	0.0006809			0	0	0.0001163			7.953e-05	0.0004306	0.0002602	0	0	0	2.637e-05	0	3.266e-05		0.0984286	-1.15412	-0.229313	0.0868966	0.0105369	-0.103228	0.0263788	-0.369488
ACO2:c.717CT	46.31	26.5817	0.302405	0.483391	1.26857	0.33504	0.433036	0.000227			0.5	1.8	0			1.988e-05	6.152e-05	0	0	5.437e-05	0	1.758e-05	0	3.266e-05		-0.696561	0.991703	-0.0330433	0.0868966	0.0317016	-0.0240824	-0.223001	0.492388
ACO2:c.726CT	50.4	27.2836	0.445977	0.44023	1.36045	0.400209	0.49442				0.2	-3.3				3.976e-06	0	0	0	0	0	8.791e-06	0	0		-0.0668593	0.138298	-0.0330433	0.0868966	0.0317016	-0.0240824	-0.0405898	0.0394676
ACO2:c.753GT	44.62	27.8385	0.095672	0.826879	1.78197	0.658843	0.32107				-0.6	0				3.977e-06	0	0	0	0	0	8.791e-06	0	0		-1.05879	-0.974723	-0.966307	-0.0896552	-0.89398	-0.54772	-0.590152	-0.234904
ACO2:c.768GA	41	26.9079	0.241657	0.177215	1.15504	0.309465	0.379041				0.1	0.2				1.591e-05	0	0	0	0	0	1.759e-05	0	6.533e-05		0.762379	1.15803	0.804071	-0.0316931	0.00517689	0.612526	0.253334	0.466322
ACO2:c.780CA	21.06	25.5048	0.126292	0.515499	1.34506	0.384824	0.268673				0.4	1.8				3.977e-06	0	0	0	0	0	8.794e-06	0	0		-0.265735	0.0298621	-0.175632	-0.172414	-0.178609	-0.139483	-0.157984	0.0119992
ACO2:c.792CT	2.43	25.3801	0.554286	0.417143	1.5853	0.499853	0.228635				1.8	2				5.173e-05	0	0	0	0	0	0	0	0.0004246		0.461587	0.789319	-0.15076	0.0927586	0.0459867	-0.116551	0.114855	0.325735
ACO2:c.804CT	20.89	26.4389	0.463801	0.524887	1.64687	0.500534	0.319645		0.0008	0.0014	1.9	1.8		0	0	1.991e-05	0.0001233	0	0	0	0	2.642e-05	0	0	0	-0.501152	0.474235	-0.209726	-0.141379	-0.0867449	-0.189821	-0.330053	0.284799
ACO2:c.810TA	15.36	26.5087	0.157062	0.697175	1.47414	0.554045	0.312986				-1.4	-0.7				3.984e-06	0	0	0	0	0	8.813e-06	0	0		-0.210562	-0.106447	-0.0253616	-0.0689345	0.130224	-0.0209181	-0.102352	-0.0581444
ACO2:c.834TC	11.85	27.8883	0.124859	0.645669	1.38579	0.496689	0.364955				-1.6	-2.2				8.005e-06	0	0	0	0	0	1.773e-05	0	0		0.761536	-0.76939	0.261081	-0.0868966	-0.0399511	0.198886	0.402351	-0.322711
ACO2:c.834TG	11.85	27.8883	0.0584927	0.645669	1.38579	0.496689	0.364955				-0.2	0				4.002e-06	6.22e-05	0	0	0	0	0	0	0		-0.433768	-0.603368	-0.635843	-0.0717241	-0.0635926	-0.484373	-0.229177	-0.253075
ACO2:c.843GA	11.02	26.3946	0.259259	0.268238	1.02981	0.119896	0.298774	0			-0.7	-0.7	0.0001163			3.195e-05	0	0	0	0	0	7.072e-05	0	0		0.560585	0.998178	0.65054	0.049731	0.0318114	0.426526	0.40913	0.279975
ACO2:c.885CT	37.43	28.6538	0.389157	0.222892	1.06703	0.202501	0.339246		0	0.0014	-2.3	0.1		0	0	1.99e-05	6.161e-05	2.891e-05	0	0	0	2.641e-05	0	0	0	0.473764	1.95768	-0.0330433	0.0868966	0.0317016	-0.0240824	0.159348	0.628393
ACO2:c.885CG	37.43	28.6538	0.156627	0.222892	1.06703	0.202501	0.339246				-4.1	-4.2				3.981e-06	0	0	0	0	0	8.802e-06	0	0		-0.906336	-0.146169	-0.924413	-0.0413793	-0.0129449	-0.673727	-0.304841	-0.0469186
ACO2:c.891CT	60.22	26.2086	0.138855	0.859927	1.98581	0.700134	0.322616				-1	2				0	0	0	0	0	0	0	0	0		0.143086	0.210403	-0.025936	-0.141379	-0.0836934	-0.025604	0.0839239	0.148009
ACO2:c.930CT	52.2	24.6219	0.564356	0.159653	1.30481	0.419082	0.324053	0			-0.7	-2.5	0.0001163			7.569e-05	0.0001232	0.0001157	0	0	0	5.286e-05	0.000163	0.000196		-0.350102	0.76939	-0.261081	0.0868966	0.0399511	-0.198886	-0.247352	0.322711
ACO2:c.933CT	48.02	24.2411	0.267571	0.46979	1.16146	0.274402	0.490022	0			0.4	1	0.0002326			0.0003107	0	0	0.006557	0	0	7.928e-05	0.0004892	0		-0.443378	-1.70242	-0.575282	-0.197931	-0.128573	-0.456876	-0.18597	-0.70954
ACO2:c.942CT	35.94	24.1004	0.0839506	0.449383	1.21431	0.283236	0.514412				-1.2	0.8				3.979e-06	0	0	0	0	0	0	0	3.266e-05		0.403873	-0.160816	-0.0122535	-0.183793	-0.127807	-0.0121789	0.322544	-0.0859915
ACO2:c.954AT	6.63	23.3773	0.347879	0.324848	1.18065	0.271338	0.511086				-5.3	-2.9				1.193e-05	0	8.678e-05	0	0	0	0	0	0		0.524142	0.635999	0.405992	0.206866	-0.000851369	0.182761	0.203313	0.123138
ACO2:c.954AC	6.63	23.3773	0.0387879	0.324848	1.18065	0.271338	0.511086				-1.7	0.1				3.978e-06	6.152e-05	0	0	0	0	0	0	0		0.299791	-0.281146	0.635306	0.119969	-0.0113882	0.285989	0.116288	-0.0544336
ACO2:c.966CT	16.18	26.3076	0.123305	0.84217	1.85725	0.675092	0.529412				1.7	0.1				3.978e-06	0	2.892e-05	0	0	0	0	0	0		0.473713	-0.561483	-0.025936	-0.141379	-0.0836934	-0.025604	0.404742	-0.418983
ACO2:c.976TC	8.87	25.5058	0.241255	0.758745	1.84537	0.647477	0.45394		0	0	-1	0.7		0	0.001	1.989e-05	0	2.892e-05	0	0	0	3.518e-05	0	0	0	2.06723	4.22665	1.3992	0.057931	0.083341	0.629862	0.69392	0.717798
ACO2:c.978GT	8.87	25.5058	0.0168675	0.66988	1.60623	0.517365	0.45394				1.2	5.8				3.978e-06	0	0	0	0	0	8.796e-06	0	0		0.0130268	0.83698	0.164794	-0.082069	-0.0503866	0.604258	0.370471	0.717798
ACO2:c.987CT	-0.62	30.2651	0.558968	0.434889	1.67523	0.519287	0.613333	0	0	0	-2.9	0	0.001047	0	0.002	0.0002984	0	0.0003182	0.0001984	0	0	0.0005279	0.0003262	0	0	0.137508	-0.176289	-0.0122535	-0.183793	-0.127807	-0.0121789	0.0791237	-0.0989819
ACO2:c.996CT	-3.61	31.3802	0.516129	0.481481	1.69371	0.51295	0.648889				-1.8	2.9				3.98e-06	0	0	0	0	0	8.803e-06	0	0		-1.0143	-0.28584	-0.0391818	-0.41	-0.0393385	-0.0384289	-0.354827	-0.181898
ACO2:c.1008AC	-5.67	31.8656	0.00353774	0.400943	1.6449	0.489647	0.546875				0.3	0				3.98e-06	0	0	0	0	0	8.806e-06	0	0		0.761788	0.138863	0.534043	0.137931	0.103472	0.600596	0.595532	0.0721841
ACO2:c.1020TA	11.52	30.1948	0.0176471	0.636471	1.62454	0.541557	0.601562				0	0				5.971e-05	0	0	0	0	0	0.0001321	0	0		-0.401911	-0.10977	-0.579025	-0.371331	-0.116583	-0.447637	-0.297496	-0.0592687
ACO2:c.1038GA	47.31	27.2466	0.387239	0.60176	1.6717	0.499076	0.584906	0.001362	0.003	0	1.9	3	0	0	0	0.0001593	0.0024	2.896e-05	0	0	0	0	0	0	0	-1.11633	-0.100921	-0.141246	-0.235862	0.0509023	-0.131929	-0.423657	-0.0710059
ACO2:c.1077CT	67.7	28.3212	0.2949	0.676275	1.65114	0.538821	0.54495				1.2	1.6				3.978e-06	0	0	0	0	4.62e-05	0	0	0		0.0230777	-0.0215872	-0.209726	-0.141379	-0.0867449	-0.189821	0.0104445	-0.0146617
ACO2:c.1095CT	55.11	26.8815	0.232816	0.383592	1.16113	0.234898	0.414716				1.8	1.5				1.592e-05	0	0.0001156	0	0	0	0	0	0		-2.001	-1.20534	-0.575282	-0.197931	-0.128573	-0.456876	-0.620758	-0.800353
ACO2:c.1113AG	62.71	26.4867	0.232967	0.279121	1.02042	0.0957508	0.388578	0			-2	-0.5	0.0001163			3.98e-05	0	0	0	0	0	8.805e-05	0	0		0.266613	-0.682491	0.164175	0.111724	0.1241	0.151721	0.226685	-0.467295
ACO2:c.1128CT	26.23	28.8046	0.232704	0.492138	1.27414	0.320517	0.371237	0			1.8	1.2	0.0001163			7.97e-06	0	0	0	0	0	1.765e-05	0	0		-0.81552	-1.17611	-0.0122535	-0.183793	-0.127807	-0.0121789	-0.260921	-0.628893
ACO2:c.1137GC	26.17	29.5948	0.0686427	0.380655	1.19403	0.306907	0.379041				0	-1.5				3.986e-06	0	0	0	0	0	8.823e-06	0	0		-0.655266	-1.04911	-0.849098	-0.186207	-0.923666	-0.481284	-0.327251	-0.32546
ACO2:c.1170TC	3.45	26.9407	0.244612	0.75431	1.83342	0.64327	0.418994				0	-1.3				3.978e-06	0	0	0	0	0	0	0	3.266e-05		0.688731	-1.53367	0.109662	0.174138	0.0453265	0.103962	0.325643	-0.862101
ACO2:c.1215CT	63.4	29.3131	0.420321	0.440642	1.30178	0.373089	0.386845				-1.2	1.3				3.977e-06	0	0	0	0	0	0	0	3.266e-05		-2.34646	-0.199808	-0.412465	0.212414	0.0481947	-0.270432	-0.454307	-0.0904289
ACO2:c.1227GA	67.47	28.4688	0.265574	0.727869	1.77867	0.578397	0.366778				3.9	1.7				3.977e-06	0	0	0	5.437e-05	0	0	0	0		-0.68916	-0.235336	-0.141246	-0.235862	0.0509023	-0.131929	-0.261542	-0.173078
ACO2:c.1260CT	71.8	33.6401	0.548807	0.187636	1.24594	0.388943	0.295302				0.1	-2.1				7.955e-06	0	0	0	0	0	1.759e-05	0	0		0.18303	1.04184	-0.0330433	0.0868966	0.0317016	-0.0240824	0.0568077	0.616289
ACO2:c.1272CT	66.69	32.411	0.354949	0.267349	1.11831	0.232364	0.493289				-0.7	-2.7				2.785e-05	0	5.782e-05	0	0.0002175	0	0	0	3.266e-05		-1.33603	0.0284017	-0.452896	0.0675862	0.0307968	-0.31706	-0.608191	0.011014
ACO2:c.1284GA	58.43	34.4297	0.398015	0.549063	1.51281	0.448552	0.436526				4.3	0				7.958e-06	0	0	0.0001985	0	0	0	0	0		0.464222	-0.979553	-0.164175	-0.111724	-0.1241	-0.151721	0.254021	-0.55355
ACO2:c.1287GT	58.64	34.2544	0.232558	0.401993	1.24091	0.296524	0.52439				1.3	-1.2				3.98e-06	0	0	0	0	0	8.804e-06	0	0		-1.05454	-1.06403	-0.659109	0.0372414	-0.0625378	-0.461424	-0.595924	-0.543227
ACO2:c.1290CT	54.72	34.775	0.590909	0.366962	1.57409	0.506488	0.569845				0	0				2.389e-05	0	8.677e-05	0	5.437e-05	0	1.762e-05	0	0		-0.759543	0.932042	-0.0122535	-0.183793	-0.127807	-0.0121789	-0.387775	0.524092
ACO2:c.1305CA	39.6	32.8859	0.0124858	0.861521	1.88139	0.692995	0.568736				3.8	4.5				7.986e-06	0	0	0	0	0	1.767e-05	0	0		-1.12909	-0.680951	-0.729785	-0.278572	-0.0705964	-0.564187	-0.589539	-0.18874
ACO2:c.1332GA	46.14	30.3335	0.0153509	0.718202	1.60822	0.555321	0.54162				3.3	2.3				3.994e-06	0	0	0	0	0	8.83e-06	0	0		-2.13928	-4.6422	-1.76251	-0.239969	-0.215681	-0.793412	-0.480638	-0.898793
ACO2:c.1335CT	60.07	30.1952	0.109649	0.618421	1.41295	0.437403	0.516093				-3.4	2.3				3.995e-06	0	0	0	0	0	8.833e-06	0	0		-2.34646	-0.834779	-0.412465	0.212414	0.0481947	-0.270432	-0.454307	-0.31797
ACO2:c.1338TC	62.95	31.5923	0.480832	0.515882	1.69164	0.512584	0.514983				-0.7	4.3				3.997e-06	0	2.916e-05	0	0	0	0	0	0		1.01177	-1.64843	-0.009633	0.282759	0.0686453	-0.00958683	0.385389	-0.759161
ACO2:c.1389GC	66.02	21.0907	0.0514469	0.571275	1.44025	0.430522	0.345638				-2.6	0.6				3.978e-06	0	0	0	0	0	0	0	3.266e-05		0.425101	-0.844534	0.285742	0.211034	0.137329	0.22693	0.261723	-0.519552
ACO2:c.1392GA	66.66	20.766	0.0723589	0.901592	2.00565	0.740672	0.364246	0.0004539	0.0008	0	0	2.1	0	0	0	1.193e-05	0.0001845	0	0	0	0	0	0	0	0	-0.776975	-0.595022	-0.164175	-0.111724	-0.1241	-0.151721	-0.47799	-0.427871
ACO2:c.1404CT	65.11	21.364	0.345455	0.520856	1.38213	0.398697	0.235754				-0.5	1.7				3.58e-05	0	0	0	0	4.625e-05	0	0.000163	0.0002287		0.429455	0.599994	-0.15076	0.0927586	0.0459867	-0.116551	0.115362	0.247604
ACO2:c.1407CA	47.89	20.3954	0.0224599	0.564706	1.47178	0.453213	0.231707				2.7	2.1				3.182e-05	0	0	0	0	0	0	0	0.0002613		-0.701739	-1.8593	-0.392433	-0.0758276	0.046442	-0.222438	-0.289592	-0.795544
ACO2:c.1431GA	38.88	24.2495	0.348986	0.155816	1.15541	0.289847	0.262749		0	0.0029	0.8	5.4		0	0	2.785e-05	0	2.891e-05	0	0	0	8.796e-06	0	0.0001633	0	0.709928	0.733527	0.804071	-0.0316931	0.00517689	0.612526	0.340577	0.307669
ACO2:c.1440CT	51.77	23.7325	0.705252	0.275456	1.71161	0.595352	0.220621				-0.7	0				2.785e-05	0	0	0	0	9.247e-05	2.639e-05	0	6.533e-05		-0.445323	1.0409	0.009633	-0.282759	-0.0686453	0.00958683	-0.195829	0.600954
ACO2:c.1443CT	47.37	24.0156	0.670247	0.307197	1.66726	0.567499	0.252772		0	0	-1.1	-0.9		0	0.001	2.785e-05	0	0	0	0	0	5.278e-05	0	3.266e-05	0	-0.209792	1.28885	-0.0122535	-0.183793	-0.127807	-0.0121789	-0.121122	0.580987
ACO2:c.1452CT	25.68	27.1111	0.310419	0.219119	1.1498	0.263284	0.290466				-0.5	0				1.591e-05	0	0	0	5.438e-05	0	1.76e-05	0	3.266e-05		-0.316796	0.851829	0.00566531	0.0868966	0.000754768	0.00467272	-0.201532	0.507875
ACO2:c.1455GA	25.34	28.1656	0.300107	0.494105	1.22439	0.311149	0.292683				0	1.8				3.979e-06	0	0	0	0	0	8.796e-06	0	0		-0.591593	-0.669044	-0.164175	-0.111724	-0.1241	-0.151721	-0.352717	-0.416919
ACO2:c.1470CT	34.52	28.6919	0.308026	0.523861	1.30432	0.368537	0.49				0.5	-1				3.98e-06	0	0	0	0	0	0	0	3.267e-05		0.101827	-0.392745	-0.117209	0.0965517	0.0296856	-0.0664365	0.0407521	-0.168044
ACO2:c.1473GA	50.93	30.1899	0.421222	0.170418	1.12705	0.225444	0.496667	0.000227			0.9	-0.1	0			1.991e-05	0.0001848	2.893e-05	0	0	0	8.805e-06	0	0		0.84091	0.605123	0.804071	-0.0316931	0.00517689	0.612526	0.359801	0.20353
ACO2:c.1482GA	38.12	31.1601	0.234292	0.709265	1.61306	0.543511	0.498335				0.6	1				1.196e-05	0	8.68e-05	0	0	0	0	0	0		-0.112226	0.327508	-0.164175	-0.111724	-0.1241	-0.151721	-0.0669113	0.242422
ACO2:c.1488CA	38.75	30.7788	0.244186	0.681395	1.5503	0.508253	0.54273				0.5	-0.5				3.977e-06	0	2.891e-05	0	0	0	0	0	0		-0.47962	-0.633259	-0.392433	-0.0758276	0.046442	-0.222438	-0.197929	-0.270954
ACO2:c.1500CT	44.51	29.5792	0.114439	0.808556	1.74587	0.634484	0.568736				-0.5	0				1.193e-05	0	5.782e-05	0	0	0	8.791e-06	0	0		-2.34646	-1.11049	-0.412465	0.212414	0.0481947	-0.270432	-0.454307	-0.27632
ACO2:c.1506GA	45.79	29.103	0.120726	0.362179	1.1218	0.246824	0.574279		0.0008	0	1.7	1.4		0	0	3.977e-06	0	0	0	0	0	0	0.000163	0	0	1.56057	1.17837	0.65054	0.049731	0.0318114	0.426526	0.691614	0.681563
ACO2:c.1509AC	45.78	29.4609	0.4	0.247059	1.12291	0.225767	0.573171				1.3	-1.3				3.976e-06	0	0	0	0	0	8.791e-06	0	0		0.551223	1.32688	0.175632	0.172414	0.178609	0.139483	0.318824	0.533165
ACO2:c.1518GA	62.11	29.6758	0.363248	0.376068	1.19903	0.247119	0.567627				3	0				3.976e-06	0	2.891e-05	0	0	0	0	0	0		-0.68916	-0.444995	-0.141246	-0.235862	0.0509023	-0.131929	-0.261542	-0.392553
ACO2:c.1533CT	46.72	25.9082	0.299145	0.245726	1.14302	0.250906	0.35255				1.8	-1				3.579e-05	6.152e-05	0.0002313	0	0	0	0	0	0		-0.643225	0.576026	-0.261081	0.0868966	0.0399511	-0.198886	-0.400829	0.284624
ACO2:c.1540CT	62.91	23.7139	0.271368	0.71047	1.72073	0.567969	0.445061				0	-1.8				7.953e-06	0	5.782e-05	0	0	0	0	0	0		-2.33103	-0.750187	-1.3992	-0.057931	-0.083341	-0.629862	-0.697459	-0.249283
ACO2:c.1545GA	61.6	24.0621	0.370847	0.441586	1.22567	0.304389	0.442841	0	0.0008	0	1.9	1	0.0001163	0	0	0.0001233	0.000123	0.000318	0.0008929	0	0	5.275e-05	0	9.799e-05	0	0.943633	0.733527	0.804071	-0.0316931	0.00517689	0.612526	0.313564	0.307669
ACO2:c.1545GT	61.6	24.0621	0.0868167	0.441586	1.22567	0.304389	0.442841				0.6	0				0	0	0	0	0	0	0	0	0		0.816942	0.603368	0.635843	0.0717241	0.0635926	0.484373	0.271466	0.253075
ACO2:c.1548CT	69.98	25.632	0.115551	0.681425	1.45697	0.48952	0.445061				-2.1	-0.1				3.976e-06	0	0	0	0	0	8.791e-06	0	0		-0.540355	-0.631247	-0.575282	-0.197931	-0.128573	-0.456876	-0.226645	-0.253647
ACO2:c.1551GA	71.22	24.8945	0.158747	0.562635	1.25446	0.350863	0.480577		0	0	1.4	0		0	0.001	2.783e-05	0	0	0	5.437e-05	0	2.637e-05	0	9.799e-05	0	0.720201	1.63885	0.804071	-0.0316931	0.00517689	0.612526	0.28939	0.809784
ACO2:c.1551GT	71.22	24.8945	0.0853132	0.562635	1.25446	0.350863	0.480577				-0.8	0				3.976e-06	0	0	0	0	0	8.79e-06	0	0		0.601213	0.991729	0.635843	0.0717241	0.0635926	0.484373	0.241579	0.490029
ACO2:c.1557CT	55.22	24.996	0.246753	0.387446	1.06314	0.162248	0.478357				1	1.6				3.976e-06	0	0	0	0	0	8.79e-06	0	0		-0.501645	-1.20534	-0.575282	-0.197931	-0.128573	-0.456876	-0.282077	-0.800353
ACO2:c.1572GA	29.84	24.028	0.149142	0.76073	1.62982	0.583917	0.492786				-0.4	0.8				3.976e-06	0	0	0	0	0	8.791e-06	0	0		-2.49399	-3.07333	-1.76251	-0.239969	-0.215681	-0.793412	-0.636259	-0.84336
ACO2:c.1581GA	31.66	24.0709	0.393514	0.182703	1.06739	0.170362	0.63374				-0.4	2.1				1.591e-05	0	8.673e-05	0	0	0	8.793e-06	0	0		0.978166	1.40395	0.793301	0.0262379	0.0732262	0.654311	0.506169	0.807849
ACO2:c.1614CT	42.24	30.3528	0.109426	0.67714	1.51619	0.492189	0.573021				-2.6	-1.1				3.99e-06	0	2.892e-05	0	0	0	0	0	0		0.334824	-0.222833	-0.0122535	-0.183793	-0.127807	-0.0121789	0.1836	-0.125115
ACO2:c.1617AG	44.22	31.2873	0.113667	0.504736	1.18003	0.314378	0.594203		0	0	-1.9	-1.1		0	0	0.0002074	0	0	0	0	0	0	0.0003265	0.001634	0.001	-0.682955	-0.914677	-0.793301	-0.0262379	-0.0732262	-0.654311	-0.383462	-0.499623
ACO2:c.1626CA	62.99	31.398	0.00134228	0.93557	2.13402	0.7766	0.467416				0	0				7.972e-06	6.153e-05	0	0	0	0	8.833e-06	0	0		-0.422059	-0.936552	-0.0882143	-0.206897	0.195353	-0.151721	-0.392228	-0.416919
ACO2:c.1626CT	62.99	31.398	0.0577181	0.93557	2.13402	0.7766	0.467416				0	0				3.986e-06	6.153e-05	0	0	0	0	0	0	0		-0.274051	-1.15646	-0.0122535	-0.183793	-0.127807	-0.0121789	-0.197062	-0.617687
ACO2:c.1644CG	81.36	35.1674	0.0401338	0.591973	1.3504	0.411641	0.535593				-0.3	1.2				3.981e-06	0	0	0	0	0	0	0	3.266e-05		-0.910464	-1.95489	-0.812997	-0.00827586	0.0577523	-0.670556	-0.527121	-0.861719
ACO2:c.1650CT	87.02	32.1626	0.309244	0.541176	1.36592	0.392872	0.549327				0	0				3.981e-06	0	0	0	0	0	8.809e-06	0	0		-0.125115	-1.75794	-0.0122535	-0.183793	-0.127807	-0.0121789	-0.107547	-0.773701
ACO2:c.1656CT	87.47	32.2552	0.303591	0.581066	1.39353	0.429552	0.557303	0	0	0	1.4	-0.1	0.0003488	0	0.004	0.0005015	0	0	0	0	0.003789	0.0003347	0.0009782	0	0	-1.62539	0.814822	-0.398499	-0.113103	-0.0660293	-0.290432	-0.463857	0.404565
ACO2:c.1665TC	88.41	32.7713	0.169075	0.236994	1.14017	0.260387	0.556054				-1.9	0				7.959e-06	0	0	0	0	0	1.761e-05	0	0		0.55277	-0.284485	0.209726	0.141379	0.0867449	0.189821	0.313507	-0.145803
ACO2:c.1671CT	90.74	31.1985	0.313449	0.656182	1.63188	0.525776	0.563758	0			0	0	0.0001163			5.174e-05	0	0	0	0.0004893	0	1.761e-05	0	6.533e-05		-0.529444	1.22534	-0.0122535	-0.183793	-0.127807	-0.0121789	-0.202528	0.52923
ACO2:c.1704GA	77.74	30.6769	0.0227273	0.570346	1.46624	0.457133	0.484479				0	0				3.98e-06	0	0	0	0	0	8.804e-06	0	0		-2.68705	-3.07333	-1.76251	-0.239969	-0.215681	-0.793412	-0.403401	-0.84336
ACO2:c.1716CT	78.95	26.9572	0.160521	0.58026	1.3364	0.393383	0.496667				0	0				3.981e-06	0	0	0	0	0	8.809e-06	0	0		0.334824	-0.847249	-0.0122535	-0.183793	-0.127807	-0.0121789	0.1836	-0.594072
ACO2:c.1719GA	79.94	26.6597	0.152505	0.605664	1.40432	0.436204	0.473333				2.1	0.5				3.981e-06	0	0	0	0	0	8.81e-06	0	0		-0.373717	-0.214397	-0.141246	-0.235862	0.0509023	-0.131929	-0.262042	-0.19364
ACO2:c.1752CT	64.64	26.5214	0.0770065	0.827549	1.7858	0.652049	0.306145				1.9	0.6				3.992e-06	0	0	0	0	0	0	0	3.267e-05		-0.451968	-0.93884	-0.15076	0.0927586	0.0459867	-0.116551	-0.235989	-0.260219
ACO2:c.1770GA	50.59	27.8305	0.165595	0.638264	1.40148	0.441745	0.236607				1.2	1.3				1.196e-05	0	2.896e-05	0	0	0	1.766e-05	0	0		0.782995	-0.469102	0.11011	0.0386207	-0.04128	0.0874472	0.482068	-0.311486
ACO2:c.1776TC	28.95	26.1101	0.643705	0.333729	1.65495	0.52418	0.284598	0			0	0	0.0001163			1.594e-05	0	5.788e-05	0	0	0	8.819e-06	0.0001631	0		-0.000417114	1.01474	0.0391818	0.41	0.0393385	0.0384289	-0.000306767	0.536127
ACO2:c.1797TG	35.21	28.3909	0.259346	0.450935	1.12905	0.279375	0.323661				1.5	-0.2				3.984e-06	0	0	0	0	0	8.823e-06	0	0		-1.45773	-1.47804	-0.756986	-0.532414	-0.0808511	-0.496317	-0.664732	-0.665434
ACO2:c.1800TC	29.96	27.7275	0.297076	0.609357	1.46251	0.489827	0.405345				-1.2	-1.8				3.984e-06	0	0	0	0	0	8.824e-06	0	0		0.340882	-0.677466	0.412465	-0.212414	-0.0481947	0.270432	0.15347	-0.391843
ACO2:c.1848CT	39.2	29.5727	0.103955	0.880226	1.97818	0.717374	0.267559				-0.4	0				1.597e-05	0	0	0	0	0	0	0	0.0001307		-0.385213	-1.5092	0.009633	-0.282759	-0.0686453	0.00958683	-0.277436	-0.585412
ACO2:c.1854CT	34.73	29.6301	0.0486425	0.513575	1.49042	0.418208	0.225951				2	0				3.994e-06	0	0	0	5.437e-05	0	0	0	0		-1.37109	-0.749571	-0.229313	0.0868966	0.0105369	-0.103228	-0.205838	-0.219299
ACO2:c.1860TC	52.37	28.16	0.163842	0.708475	1.52569	0.568871	0.236018				-0.6	-1.1				3.995e-06	0	0	0	0	0	0	0	3.266e-05		0.383627	-0.291077	0.575282	0.197931	0.128573	0.456876	0.164893	-0.134125
ACO2:c.1863CT	55.96	27.9609	0.277966	0.571751	1.33996	0.404314	0.233781				1.6	1				3.996e-06	0	0	0	0	0	8.883e-06	0	0		-0.145993	-3.35826	-0.412465	0.212414	0.0481947	-0.270432	-0.0672719	-0.835624
ACO2:c.1872TC	58.35	27.5846	0.257955	0.639773	1.47012	0.508643	0.258679				0	-1.1				3.996e-06	0	0	0	0	0	8.886e-06	0	0		0.641824	-1.5185	0.15076	-0.0927586	-0.0459867	0.116551	0.346048	-0.830918
ACO2:c.1872TA	58.35	27.5846	0.0272727	0.639773	1.47012	0.508643	0.258679		0.0008	0	1.7	0		0	0	3.996e-06	6.153e-05	0	0	0	0	0	0	0	0	-0.680269	-0.764431	-0.579025	-0.371331	-0.116583	-0.447637	-0.366776	-0.418294
ACO2:c.1878CT	46.81	28.3831	0.380844	0.607754	1.66867	0.516881	0.225084				-0.4	1.8				1.199e-05	0	5.785e-05	0	0	0	8.894e-06	0	0		0.452916	1.04358	0.009633	-0.282759	-0.0686453	0.00958683	0.346388	0.501582
ACO2:c.1893CT	60.22	27.303	0.447126	0.252874	1.16518	0.290688	0.486577	0.000227	0.0008	0	1.1	0	0	0	0	0.000108	0.0001231	0	0.0006958	0.0001088	0	0.0001334	0.0001631	0	0	-0.235513	1.95768	-0.0330433	0.0868966	0.0317016	-0.0240824	-0.107599	0.628393
ACO2:c.1893CG	60.22	27.303	0.229885	0.252874	1.16518	0.290688	0.486577				1.2	0				3.998e-06	0	0	0	0	0	8.894e-06	0	0		-0.957248	-0.146169	-0.924413	-0.0413793	-0.0129449	-0.673727	-0.43734	-0.0469186
ACO2:c.1899CT	62.02	26.3684	0.0138728	0.366474	1.24799	0.246701	0.458007				0	-0.3				3.998e-06	0	2.894e-05	0	0	0	0	0	0		-1.41127	-0.232565	-0.452896	0.0675862	0.0307968	-0.31706	-0.595283	-0.10227
ACO2:c.1902TC	72.34	27.4447	0.32948	0.647399	1.64854	0.551509	0.468085				0.6	0				3.997e-06	0	0	0	0	0	8.885e-06	0	0		0.445323	-1.35965	-0.009633	0.282759	0.0686453	-0.00958683	0.195829	-0.626164
ACO2:c.1905CT	62.9	27.8895	0.183391	0.322953	1.05503	0.135352	0.48434				-0.4	0.1				1.999e-05	6.156e-05	2.895e-05	0	0	0	1.778e-05	0	3.267e-05		-0.206141	0.787229	-0.412465	0.212414	0.0481947	-0.270432	-0.0949351	0.239156
ACO2:c.1911TG	59.71	29.3034	0.300683	0.177677	1.15204	0.239629	0.517357	0			-3.9	-2.3	0.0001163			3.997e-06	0	0	0	0	0	8.881e-06	0	0		-0.943548	-0.810064	-0.635843	-0.0717241	-0.0635926	-0.484373	-0.403717	-0.35509
ACO2:c.1923CA	50.15	30.6045	0.352338	0.324971	1.08089	0.176691	0.539665				-0.4	0.7				8.001e-06	0	0	0	0	0	8.889e-06	0	3.271e-05		0.45828	-1.01434	-0.175632	-0.172414	-0.178609	-0.139483	0.222176	-0.49306
ACO2:c.1926CT	51.32	30.0587	0.530011	0.248018	1.27074	0.383936	0.536313	0.000227	0	0	-0.8	-2.3	0	0	0	2.4e-05	0	0	0	0	0	4.443e-05	0	3.272e-05	0.001	-0.505146	1.10515	0.00566531	0.0868966	0.000754768	0.00467272	-0.245547	0.359262
ACO2:c.1968GA	73.88	23.8864	0.211494	0.663218	1.49436	0.480328	0.316629	0.000227			2.9	1.7	0			1.199e-05	0.0001847	0	0	0	0	0	0	0		0.165824	-0.0998252	0.12087	-0.0317241	-0.0415778	0.0846178	0.075487	-0.0468855
ACO2:c.1974GT	76.94	22.4673	0.325315	0.490263	1.26432	0.350826	0.318644	0			4.1	3.7	0.0001163			7.998e-06	0	0	0	0	0	1.779e-05	0	0		-1.03035	-3.09055	-0.966307	-0.0896552	-0.89398	-0.54772	-0.579603	-0.70426
ACO2:c.1977GA	78.06	22.0354	0.036488	0.485747	1.41295	0.429629	0.322034				0.8	1				4.801e-05	0	0	0	0	0	0	0	0.000392		-3.41049	-1.30009	-1.24153	-0.262034	-0.877224	-0.703722	-0.777167	-0.476747
ACO2:c.1980CT	78.36	22.5374	0.580205	0.293515	1.3922	0.452324	0.32	0.01657	0.0174	0.0014	1	2.1	0	0	0	0.001284	0.01687	0.000868	0	5.438e-05	0	5.343e-05	0.0008149	0.0001633	0	-0.114213	1.93059	-0.15076	0.0927586	0.0459867	-0.116551	-0.0418825	0.829818
ACO2:c.1980CA	78.36	22.5374	0.0295791	0.293515	1.3922	0.452324	0.32				5.2	5.4				1.2e-05	0	2.893e-05	0	0	0	0	0	6.533e-05		-0.985538	0.544606	-0.729785	-0.278572	-0.0705964	-0.564187	-0.361401	0.234086
ACO2:c.1986CG	77.34	23.6632	0.218506	0.285396	1.3245	0.364415	0.356347				6.1	6				8.005e-06	0	0	0	0.0001088	0	0	0	0		0.19915	0.76804	0.0759608	-0.0951724	0.319453	0	0.0583206	0.65785
ACO2:c.1986CT	77.34	23.6632	0.489409	0.285396	1.3245	0.364415	0.356347				1.6	5.5				5.603e-05	0	0.0001736	0	0	0	6.24e-05	0.000163	0		-0.0181695	0.902155	-0.0122535	-0.183793	-0.127807	-0.0121789	-0.0119955	0.525565
ACO2:c.1995CT	71.98	23.459	0.27797	0.694348	1.67036	0.551201	0.36918				1.6	1.9				4.81e-05	6.17e-05	2.894e-05	0	0	4.626e-05	4.468e-05	0	0.0001307		-0.379932	0.903414	-0.109662	-0.174138	-0.0453265	-0.103962	-0.27087	0.4633
ACO2:c.1998CT	62.95	24.707	0.34962	0.281216	1.08715	0.204311	0.36031				5.4	0.2				8.027e-06	6.19e-05	0	0	0	0	8.954e-06	0	0		-0.45804	0.0288791	-0.575282	-0.197931	-0.128573	-0.456876	-0.234898	0.0177662
ACO2:c.2007GA	56.69	25.0739	0.334661	0.374502	1.19596	0.234159	0.347007				-6	0				8.019e-06	0	2.894e-05	0	0	0	0	0	3.266e-05		0.710268	0.452062	0.701225	-0.0441069	0.0349384	0.511063	0.220448	0.12901
ACO2:c.2007GC	56.69	25.0739	0.25498	0.374502	1.19596	0.234159	0.347007				-8	-4.2				8.019e-06	0	0	0	0	0	1.788e-05	0	0		2.13472	2.11032	0.924413	0.0413793	0.0129449	0.673727	0.662561	0.602246
ACO2:c.2011CA	58.25	26.5696	0.190816	0.497959	1.1775	0.290183	0.349224	0			6.4	0	0.0001163													0.295672	-0.475427	0.159671	0.0344828	-0.0531079	0.111781	0.117223	-0.245283
ACO2:c.2011CT	58.25	26.5696	0.213265	0.497959	1.1775	0.290183	0.349224				-0.9	-4.6				4.008e-06	6.162e-05	0	0	0	0	0	0	0		-0.472529	-0.807421	-0.147883	0.0593103	-8.7578e-06	0.196399	0.0279373	0
ACO2:c.2013GT	58.25	26.5696	0.0616785	0.68453	1.52573	0.510873	0.349224				3.7	-2				4.005e-06	0	0	0	0	0	8.925e-06	0	0		-1.38142	-1.3846	-0.659109	0.0372414	-0.0625378	-0.461424	-0.547681	-0.714347
ACO2:c.2025TC	39.78	28.0307	0.297178	0.322751	1.04728	0.151144	0.629712				6	-1.9				4.006e-06	0	0	0	0	0	8.925e-06	0	0		0.307537	2.67322	0.412465	-0.212414	-0.0481947	0.270432	0.138457	0.568211
ACO2:c.2031GA	40.66	28.8355	0.0744681	0.537643	1.25603	0.340162	0.599778				-0.5	0.5				4.006e-06	0	0	0	0	0	8.923e-06	0	0		-1.87834	-0.448494	-0.164175	-0.111724	-0.1241	-0.151721	-0.515439	-0.241909
ACO2:c.2043TC	53.01	29.1181	0.251244	0.205638	1.19085	0.282801	0.54878				0.4	0				4.007e-06	0	0	0	0	0	0	0	3.268e-05		0.464627	-0.541461	0.229313	-0.0868966	-0.0105369	0.103228	0.155964	-0.12139
ACO2:c.2046GA	57.38	29.3625	0.195741	0.340704	1.08629	0.157824	0.538803				-1.2	1.2				4.008e-06	0	0	0	0	0	8.926e-06	0	0		0.469435	-0.194485	0.11011	0.0386207	-0.04128	0.0874472	0.105242	-0.115624
ACO2:c.2055CG	61.91	26.3606	0.365657	0.515152	1.35228	0.368709	0.545455				-1.4	-1.3				4.01e-06	0	2.897e-05	0	0	0	0	0	0		-1.79764	-3.79238	-1.16945	-0.32	-0.0326564	-0.766749	-0.697115	-0.943643
ACO2:c.2067GA	66.93	25.7188	0.169069	0.802752	1.80151	0.637636	0.395117				1.1	0				8.025e-06	0	0	0	0	0	0	0	6.542e-05		-0.78361	-0.513962	-0.141246	-0.235862	0.0509023	-0.131929	-0.329824	-0.338257
ACO2:c.2085CT	88.93	26.0606	0.40521	0.579595	1.64295	0.505431	0.230599				0	0				3.647e-05	0	0	0	0	0.0001916	4.497e-05	0	0		-0.643294	0.539449	-0.209726	-0.141379	-0.0867449	-0.189821	-0.3852	0.342817
ACO2:c.2088GA	90.51	28.1073	0.852922	0.136802	1.93808	0.702713	0.233925				0	1.2				3.986e-06	0	0	0	0	0	8.833e-06	0	0		-0.485854	-0.669044	-0.164175	-0.111724	-0.1241	-0.151721	-0.308758	-0.416919
ACO2:c.2097GA	91.4	31.0753	0.113593	0.539247	1.21327	0.325222	0.319599				3	1.7				7.974e-06	0	0	0	0	0	1.768e-05	0	0		-2.07279	-2.03844	-1.76251	-0.239969	-0.215681	-0.793412	-0.804026	-0.773605
ACO2:c.2100GA	93.27	31.1719	0.198468	0.450542	1.11845	0.221109	0.358575		0.0008	0	0.6	0		0	0	3.987e-06	6.152e-05	0	0	0	0	0	0	0	0	-1.11633	-0.603361	-0.141246	-0.235862	0.0509023	-0.131929	-0.423657	-0.420471
ACO2:c.2109CA	87.49	30.9142	0.12169	0.399117	1.14311	0.26078	0.372222				0.8	1.9				3.987e-06	0	0	0	0	0	0	0	3.266e-05		-0.813744	-2.51494	-0.175632	-0.172414	-0.178609	-0.139483	-0.429729	-0.670149
ACO2:c.2113CT	74.81	32.2225	0.276796	0.700824	1.69842	0.558419	0.396667				-0.7	0				0.0001316	0	0.0009543	0	0	0	0	0	0		-5.5599	-1.29917	-1.3992	-0.057931	-0.083341	-0.629862	-0.834694	-0.361952
ACO2:c.2124CT	70.01	33.0896	0.188657	0.740741	1.62497	0.569581	0.389567				-0.5	1.1				1.196e-05	0	0	0	0	0	0	0	9.799e-05		-1.19001	-1.30934	-0.261081	0.0868966	0.0399511	-0.198886	-0.395435	-0.597136
ACO2:c.2127CT	70.01	32.9205	0.282021	0.714454	1.78202	0.578382	0.386238		0	0	0.3	0.9		0	0.002	0.0004706	6.152e-05	0.0002603	0	0	0.002681	0.0004246	0.0001629	3.266e-05	0	-0.951995	1.83506	-0.025936	-0.141379	-0.0836934	-0.025604	-0.434167	0.787033
ACO2:c.2130TA	73.2	33.5318	0.0387324	0.45892	1.22268	0.319801	0.386238				-2.1	-3.1				3.191e-05	0	0	0	0	0	7.079e-05	0	0		-0.0526951	-0.24876	-0.106446	-0.482683	-0.0490397	-0.0697912	-0.0226002	-0.149032
ACO2:c.2133CT	71.29	32.3198	0.182515	0.802147	1.83717	0.642249	0.384872				-0.1	-0.7				3.988e-06	0	0	0	0	0	8.847e-06	0	0		-0.0855315	-0.340942	-0.0122535	-0.183793	-0.127807	-0.0121789	-0.0512419	-0.191431
ACO2:c.2136GT	69.49	33.056	0.118462	0.126154	1.21643	0.335528	0.314794		0.0008	0	3.4	3.7		0	0	3.989e-06	6.152e-05	0	0	0	0	0	0	0	0	0.870951	1.35755	0.818663	0.0951724	-0.0569975	0.675229	0.489018	0.608858
ACO2:c.2136GA	69.49	33.056	0.535385	0.126154	1.21643	0.335528	0.314794				-0.2	-0.7				1.197e-05	0	0	0	5.437e-05	0	8.848e-06	0	3.266e-05		0.682955	1.29095	0.793301	0.0262379	0.0732262	0.654311	0.383462	0.578989
ACO2:c.2145CG	61.23	29.6185	0	0.74259	1.81804	0.598786	0.247191				-0.2	1.6				3.987e-06	0	0	0	0	0	8.841e-06	0	0		-0.569678	0.2277					-0.672897	-0.0625
ACO2:c.2148CG	61.23	28.048	0.0230769	0.870769	1.89676	0.702641	0.250282				-1.5	0				1.594e-05	0	0	0	0	0	1.767e-05	0.0001629	3.266e-05		-0.0845819	0.128889	0.0754394	-0.04	0.116196	0.00958683	0	0
ACO2:c.2148CT	61.23	28.048	0.0830769	0.870769	1.89676	0.702641	0.250282				0	0				7.972e-06	0	0	0	0	0	0	0	6.533e-05		-0.450217	-0.672781	0.009633	-0.282759	-0.0686453	0.00958683	-0.306184	-0.515116
ACO2:c.2185CG	94.67	27.9696	0	0.929147	2.10846	0.769176	0.575251				0	0.1				3.985e-06	0	2.892e-05	0	0	0	0	0	0		-2.38652	-0.397734	-0.457201	0.0910345	0.745836	0	-0.272529	0
ACO2:c.2190GA	95.08	29.1329	0.416409	0.558824	1.61051	0.472979	0.586399				1.3	1.7				3.984e-06	0	0	0	0	0	8.826e-06	0	0		-1.11633	-0.265049	-0.141246	-0.235862	0.0509023	-0.131929	-0.423657	-0.227834
ACO2:c.2193CT	95.18	28.8468	0.0857143	0.820635	1.76921	0.645924	0.603122				0	0				7.968e-06	0	0	0	0	4.624e-05	8.824e-06	0	0		-0.125115	-0.644868	-0.0122535	-0.183793	-0.127807	-0.0121789	-0.107547	-0.481187
ACO2:c.2211CT	98.13	28.7068	0.127119	0.491525	1.22813	0.303529	0.548495				2	1.2				3.986e-06	0	0	0	0	0	8.819e-06	0	0		-0.230177	-0.930044	0.00566531	0.0868966	0.000754768	0.00467272	-0.161948	-0.2846
ACO2:c.2214GC	97.63	29.7432	0.0821918	0.861492	1.86472	0.693161	0.537946				1.8	1.9				7.969e-06	0.0001231	0	0	0	0	0	0	0		-1.77246	-1.1698	-1.12721	-0.12	-0.22707	-0.507423	-0.542387	-0.443949
ACO2:c.2223CA	92.17	32.3321	0.0511278	0.717293	1.51538	0.524764	0.53				0	0				1.594e-05	0	0	0	0	0	3.527e-05	0	0		-1.55513	-2.41391	-0.729785	-0.278572	-0.0705964	-0.564187	-0.747878	-0.865623
ACO2:c.2226CT	92.17	31.2281	0.0404798	0.761619	1.64853	0.579338	0.537778				0	0				2.789e-05	0	0	0	0	0	6.172e-05	0	0		-1.15635	-0.909114	-0.15076	0.0927586	0.0459867	-0.116551	-0.414664	-0.564792
ACO2:c.2229GA	94.24	30.7797	0.109306	0.781388	1.64562	0.602633	0.534444				0	1.8				7.969e-06	0	0	9.93e-05	5.437e-05	0	0	0	0		-0.450041	-0.378381	-0.141246	-0.235862	0.0509023	-0.131929	-0.27959	-0.307614
ACO2:c.2238CA	80.73	31.1069	0.00149031	0.614009	1.63592	0.509648	0.517778				-1.9	-1.2				3.985e-06	0	2.892e-05	0	0	0	0	0	0		-0.717788	0.280472	-0.0658064	-0.275862	0.167098	-0.122342	-0.340461	0.248405
ACO2:c.2238CT	80.73	31.1069	0.362146	0.614009	1.63592	0.509648	0.517778				0.2	0				7.969e-06	6.155e-05	0	0	0	0	8.82e-06	0	0		-0.929405	0.844854	0.009633	-0.282759	-0.0686453	0.00958683	-0.419784	0.406066
ACO2:c.2241GT	77.02	30.0514	0.0361991	0.579186	1.39148	0.405253	0.534444				-0.1	0.7				3.985e-06	0	0	0	0	0	0	0	3.266e-05		-0.35181	-1.03309	-0.28954	0.0131034	0.00875576	-0.229946	-0.169092	-0.415116
ACO2:c.2241GC	77.02	30.0514	0.300151	0.579186	1.39148	0.405253	0.534444				0.1	-1.6				3.985e-06	0	0	0	0	0	8.823e-06	0	0		0.0548629	0.876358	0.285742	0.211034	0.137329	0.22693	0.026369	0.352137
ACO2:c.2244CG	76.56	30.5455	0.0843373	0.793675	1.67273	0.611513	0.523333				-0.8	0.1				3.985e-06	0	0	0	5.437e-05	0	0	0	0		-1.16077	-1.65799	-0.896924	0.0151724	-0.0236415	-0.683259	-0.466419	-0.726774
ACO2:c.2259CT	65.45	28.6019	0.0678233	0.488959	1.29981	0.338303	0.515556				2.7	2.9				7.976e-06	6.153e-05	0	0	0	0	8.838e-06	0	0		-0.864687	-1.39264	-0.229313	0.0868966	0.0105369	-0.103228	-0.239666	-0.209074
ACO2:c.2262GA	67.46	29.3053	0.075	0.771875	1.64112	0.590426	0.576667	0.000227			2.5	2.9	0			3.989e-06	6.154e-05	0	0	0	0	0	0	0		-2.68705	-1.36953	-1.76251	-0.239969	-0.215681	-0.793412	-0.403401	-0.741009
ACO2:c.2271CT	68.21	30.7694	0.0731707	0.871951	1.89112	0.702786	0.583333				-0.5	0				3.995e-06	0	0	0	0	0	8.869e-06	0	0		-0.191123	-1.30934	-0.261081	0.0868966	0.0399511	-0.198886	-0.118254	-0.597136
ACO2:c.2277CT	62.84	29.2997	0.236802	0.710407	1.62463	0.551476	0.577778				-1.3	-1				1.6e-05	6.152e-05	5.783e-05	0	0	0	0	0	3.266e-05		-0.498995	0.925071	0.009633	-0.282759	-0.0686453	0.00958683	-0.353869	0.485397
ACO2:c.2280GA	56.46	29.3625	0.0692771	0.86747	1.89191	0.70019	0.605556				0	0				4.003e-06	0	0	0	0	0	8.9e-06	0	0		-0.249683	-0.316743	-0.164175	-0.111724	-0.1241	-0.151721	-0.131012	-0.19738
ACO2:c.2283GA	56.21	28.9332	0.196319	0.349693	1.17543	0.231453	0.613762		0	0	0	0.7		0.001	0	3.203e-05	0	2.891e-05	0	0.0002719	0	1.781e-05	0	0	0	0.573879	0.743071	0.804071	-0.0316931	0.00517689	0.612526	0.357616	0.325723
ACO2:c.2283GT	56.21	28.9332	0.059816	0.349693	1.17543	0.231453	0.613762	0			-0.4	0.7	0.0001163			8.008e-06	0	0	0	0	0	1.781e-05	0	0		0.377235	0.810064	0.635843	0.0717241	0.0635926	0.484373	0.235076	0.35509
ACO2:c.2286GA	62.9	26.3893	0.02	0.886154	1.92546	0.72239	0.586667				1.2	0.7				4.006e-06	0	0	0	0	0	0	0.000163	0		-0.485927	-0.719537	-0.85836	-0.307586	-0.175477	-0.600596	-0.213005	-0.375696
ACO2:c.2298CT	43.7	30.5666	0.165899	0.792627	1.75847	0.625764	0.699223		0.0008	0	1.3	2.1		0	0	4.018e-06	6.158e-05	0	0	0	0	0	0	0	0	0.060737	-1.28484	-0.025936	-0.141379	-0.0836934	-0.025604	0.0589469	-0.733942
ACO2:c.2301CT	42.93	30.9561	0.141104	0.308282	1.1202	0.209297	0.736959	0			1.2	0	0.0001163			6.435e-05	0	0.0002892	0	0	0	5.377e-05	0	0		-0.903189	0.386725	-0.452896	0.0675862	0.0307968	-0.31706	-0.515933	0.14997
ACO2:c.2307CT	33.88	29.7691	0.0442338	0.913112	2.01526	0.748753	0.716036				1.4	2				1.612e-05	0	0	0	0	0	3.591e-05	0	0		-0.5224	-1.2396	-0.575282	-0.197931	-0.128573	-0.456876	-0.302153	-0.384738
ACO2:c.2310TC	54.41	29.9433	0.351562	0.559375	1.43334	0.458638	0.72475				-0.4	1				1.209e-05	0	0	0	0	0	2.695e-05	0	0		1.61224	-0.882328	0.398499	0.113103	0.0660293	0.290432	0.500398	-0.402347
ACO2:c.2334GC			0.106977	0.741085	1.54831	0.553775					9	4.7				4.127e-06	0	2.907e-05	0	0	0	0	0	0		-0.585293	-0.315205	-1.12721	-0.12	-0.22707	-0.507423	-0.166684	-0.0848637
ACO2:c.2342GA			0.0714286	0.806122	1.70314	0.632168					0	0				4.328e-06	0	2.96e-05	0	0	0	0	0	0		-1.75871						-0.647397
SPECC1:c.30AG	57.69	28.7671	0.108108	0.834658	1.60572	0.620194	0.280193				-2.6	-0.7				3.982e-06	0	0	0	0	0	8.81e-06	0	0		-0.837554	-1.30153	-0.793301	-0.0262379	-0.0732262	-0.654311	-0.532817	-0.583733
SPECC1:c.45GC	72.52	29.9374	0.267091	0.599364	1.2171	0.405213	0.577295				2	0.1				3.98e-06	0	0	0	0	0	8.803e-06	0	0		0.0809742	-0.201562	0.285742	0.211034	0.137329	0.22693	0.046835	-0.119832
SPECC1:c.45GA	72.52	29.9374	0.116057	0.599364	1.2171	0.405213	0.577295				-3.1	-0.9				3.98e-06	0	0	0	0	0	8.803e-06	0	0		0.163647	-0.194485	0.11011	0.0386207	-0.04128	0.0874472	0.0946522	-0.115624
SPECC1:c.48CA	70.09	29.3746	0	0.976038	2.08414	0.851815	0.57971				2.6	5				1.592e-05	0	0	0	0	0	1.761e-05	0	6.536e-05		-1.02345	-1.03829	-0.175632	-0.172414	-0.178609	-0.139483	-0.608456	-0.511616
SPECC1:c.48CT	70.09	29.3746	0.0239617	0.976038	2.08414	0.851815	0.57971				0.3	2.6				1.194e-05	0	0	0	0	0	2.641e-05	0	0		-1.07216	-1.305	-0.575282	-0.197931	-0.128573	-0.456876	-0.637414	-0.643042
SPECC1:c.51CT	76.82	29.3652	0.715891	0.274478	1.55837	0.671985	0.57971				0	0				3.583e-05	0	0	0	0.0002175	0	3.522e-05	0	3.268e-05		-0.972457	0.503273	-0.209726	-0.141379	-0.0867449	-0.189821	-0.479179	0.302238
SPECC1:c.66GA	64.33	30.5188	0.377179	0.353407	0.921808	0.159813	0.584541				-3.7	-0.1				3.978e-06	0	0	0	0	0	0	0	3.266e-05		-1.52359	-1.93687	-1.24153	-0.262034	-0.877224	-0.703722	-0.760908	-0.816986
SPECC1:c.90CT	61.73	29.9963	0.309973	0.467655	1.00691	0.363233	0.321256				0.5	-1				5.967e-05	0	5.782e-05	0	5.437e-05	0	4.398e-05	0	0.0002287		0.289605	0.970894	-0.0330433	0.0868966	0.0317016	-0.0240824	0.0826477	0.482055
SPECC1:c.99GT	41.33	29.8576	0	0.996073	2.17155	0.834575	0.57971				2.5	3.1				3.978e-06	6.152e-05	0	0	0	0	0	0	0		-0.116736	-0.348914	-0.0658064	-0.242759	-0.184841	0	0	-0.37081
SPECC1:c.99GA	41.33	29.8576	0.0039267	0.996073	2.17155	0.834575	0.57971				1.9	2.1				3.978e-06	0	0	0	0	0	0	0	3.267e-05		-0.279073	0.0401957	-0.141246	-0.235862	0.0509023	-0.131929	-0.2449	0.0264543
SPECC1:c.114AG	23.93	27.5202	0.0601307	0.526797	1.15625	0.353031	0.516908		0	0	-0.4	0.6		0.006	0	0.0004098	0	0	0	0.005328	0	2.639e-05	0	6.536e-05	0.001	-1.30125	-0.894787	-0.701225	0.0441069	-0.0349384	-0.511063	-0.371352	-0.325793
SPECC1:c.120CG	19.66	28.3684	0.413072	0.300654	0.995881	0.20879	0.806763				-0.8	0.1				7.959e-06	0	0	0	0	0	1.76e-05	0	0		-0.906336	-1.2666	-0.924413	-0.0413793	-0.0129449	-0.673727	-0.304841	-0.339448
SPECC1:c.121TC	20.95	28.4405	0.711111	0.284967	1.57531	0.627434	0.806763	0.000227	0.0015	0	-0.1	1.9	0	0	0	3.184e-05	0.0004922	0	0	0	0	0	0	0	0	1.86715	1.519	1.3992	0.057931	0.083341	0.629862	0.500394	0.294099
SPECC1:c.141CT	28.38	29.8461	0.0640523	0.881046	1.75029	0.746657	0.818841				0	0				3.991e-06	0	0	0	0	0	8.826e-06	0	0		-0.0308523	-2.37717	-0.229313	0.0868966	0.0105369	-0.103228	-0.00787093	-0.761042
SPECC1:c.141CA	28.38	29.8461	0	0.881046	1.75029	0.746657	0.818841				0	0				3.991e-06	0	0	0	0	0	0	0	3.282e-05		-0.296045	-2.42408	-0.635306	-0.119969	0.0113882	-0.285989	-0.075526	-0.776059
SPECC1:c.153GA	31	28.6911	0.0580645	0.941935	1.97562	0.769698	0.591787	0.000227			0	0	0			4.017e-06	6.174e-05	0	0	0	0	0	0	0		-0.68916	-0.698846	-0.141246	-0.235862	0.0509023	-0.131929	-0.261542	-0.368161
SPECC1:c.174GA	31.6	27.8607	0.0323415	0.912031	1.84155	0.736583	0.471014				-0.5	1.1				1.195e-05	6.163e-05	2.897e-05	0	0	0	8.81e-06	0	0		0.859907	0.276994	0.804071	-0.0316931	0.00517689	0.612526	0.459292	0.0805358
SPECC1:c.177CT	31.99	27.1778	0.0426357	0.879845	1.6988	0.739454	0.471014				-0.5	0.9				3.982e-06	6.158e-05	0	0	0	0	0	0	0		-0.303467	-1.40501	-0.229313	0.0868966	0.0105369	-0.103228	-0.0882328	-0.760204
SPECC1:c.195CT	23.44	30.3933	0.117723	0.622251	1.13105	0.448894	0.806763				-2.8	-3.8				3.582e-05	0	2.892e-05	0	0	0	4.402e-05	0	9.801e-05		0.0947995	1.34583	-0.261081	0.0868966	0.0399511	-0.198886	0.0345166	0.561533
SPECC1:c.204GT	40.25	29.8175	0.32636	0.227336	0.891948	0.268497	0.777778				-0.4	1.4				0	0	0	0	0	0	0	0	0		1.07154	1.16335	0.89137	0.128276	0.0446465	0.649644	0.316723	0.577614
SPECC1:c.204GA	40.25	29.8175	0.104603	0.227336	0.891948	0.268497	0.777778				-0.4	0.7				1.194e-05	0	2.893e-05	0	0	0	1.762e-05	0	0		0.742311	0.755311	0.701225	-0.0441069	0.0349384	0.511063	0.21941	0.375017
SPECC1:c.207GA	44.38	29.7285	0.178851	0.672324	1.26984	0.471034	0.777778				2.8	0				3.981e-06	0	0	0	0	0	8.808e-06	0	0		-0.226538	0.00018095	0.11011	0.0386207	-0.04128	0.0874472	-0.112478	9.63453e-05
SPECC1:c.210GA	40.78	30.1992	0.281984	0.381201	0.936825	0.154804	0.809179	0.08783	0.0787	0.1369	5	3.1	0.1335	0.0962	0.1223	0.1166	0.08302	0.127	0.06967	0.1073	0.1119	0.131	0.1126	0.09415	0.1288	-1.20585	-0.968688	-1.24153	-0.262034	-0.877224	-0.703722	-0.642045	-0.22074
SPECC1:c.228CG	52.76	28.9954	0.120155	0.466408	1.1286	0.440614	0.758454				-0.7	-3.8				3.988e-06	0	0	0	0	0	8.829e-06	0	0		-0.835204	0.233481	-0.896924	0.0151724	-0.0236415	-0.683259	-0.590084	0.0974171
SPECC1:c.228CT	52.76	28.9954	0.388889	0.466408	1.1286	0.440614	0.758454				2.1	-0.7				1.196e-05	6.202e-05	0	0	0	0	8.829e-06	0	3.267e-05		-0.350102	0.934948	-0.261081	0.0868966	0.0399511	-0.198886	-0.247352	0.390096
SPECC1:c.237CT	47.05	27.2645	0.337209	0.417313	1.04138	0.353683	0.693237		0	0	0	1.6		0	0	0.0002073	0	0.0001157	0	0.0001632	0	8.826e-06	0	0.001437	0.002	-0.0498696	1.39698	-0.412465	0.212414	0.0481947	-0.270432	-0.0208075	0.808007
SPECC1:c.249GA	55.85	27.4312	0.0914948	0.233247	0.920135	0.313778	0.758454				-0.4	0				7.981e-06	0	0	0	0	0	1.767e-05	0	0		0.780776	0.962298	0.701225	-0.0441069	0.0349384	0.511063	0.318241	0.569236
SPECC1:c.255CT	56.37	27.1424	0.417526	0.532216	1.31943	0.5292	0.700483				2.3	2.7				3.994e-06	0	0	0	0	0	8.85e-06	0	0		-0.571286	-0.654882	-0.229313	0.0868966	0.0105369	-0.103228	-0.162695	-0.217614
SPECC1:c.258GA	51.97	27.2997	0.101542	0.215938	0.946334	0.355459	0.68599		0	0	2.2	0.6		0.001	0	2.796e-05	0	0	0	0.0002721	0	8.851e-06	0	3.269e-05	0	0.762379	1.00687	0.804071	-0.0316931	0.00517689	0.612526	0.253334	0.541542
SPECC1:c.267CT	52.26	27.3738	0.0279395	0.764843	1.42374	0.602265	0.671498	0.0004539			-1.9	0.7	0			2.8e-05	0.0004361	0	0	0	0	0	0	0		-1.45988	-2.48536	-0.452896	0.0675862	0.0307968	-0.31706	-0.578789	-0.634056
SPECC1:c.273GA	44.09	27.4043	0.0448276	0.855172	1.65831	0.67967	0.603865				0.3	-0.9				8.016e-06	0	0	0	0	0	1.778e-05	0	0		-0.94678	-0.255639	0.12087	-0.0317241	-0.0415778	0.0846178	-0.245517	-0.0954774
SPECC1:c.276CT	51.25	27.5574	0.0589595	0.836994	1.62361	0.695514	0.608696				2.1	-0.3				8.431e-05	0	2.904e-05	0	0	9.289e-05	0.0001158	0.0001645	0.0001313		-0.850798	0.776616	-0.398499	-0.113103	-0.0660293	-0.290432	-0.317761	0.385595
SPECC1:c.288CT	61.29	29.4151	0.464363	0.363931	1.10159	0.428253	0.516908				-2.4	-0.9				4.115e-06	0	0	0	0	0	0	0	3.484e-05		-0.840187	-0.497319	-0.412465	0.212414	0.0481947	-0.270432	-0.387149	-0.198484
SPECC1:c.309AG	33.17	31.0379	0.140421	0.816449	1.59195	0.600202	0.550725				-0.9	-2.1				4.019e-06	0	0	0	5.467e-05	0	0	0	0		-0.51944	-0.733527	-0.804071	0.0316931	-0.00517689	-0.612526	-0.226819	-0.307669
SPECC1:c.342TC	22.98	29.4028	0.178357	0.795591	1.6016	0.733082	0.620773				-1.1	-1.2				1.592e-05	0	0	0	0	0	0	0	0.0001308		-0.210565	-0.665897	0.261081	-0.0868966	-0.0399511	0.198886	-0.0900947	-0.268148
SPECC1:c.342TA	22.98	29.4028	0.0220441	0.795591	1.6016	0.733082	0.620773				-1.3	2				3.981e-06	0	0	0	0	0	8.805e-06	0	0		0.0165667	-0.137885	0.168229	-0.103417	-0.0584157	0.128153	0.00708843	-0.0555243
SPECC1:c.348AG	1.91	27.8662	0.113226	0.601202	1.28677	0.38839	0.900966				-2.7	-1.2				1.591e-05	0	0	0	0	0	2.639e-05	0	3.267e-05		-0.629394	-1.3995	-0.701225	0.0441069	-0.0349384	-0.511063	-0.284003	-0.55485
SPECC1:c.351AG	4.41	27.9662	0.125251	0.874749	1.81997	0.666875	0.862319				-0.7	-0.5				3.978e-06	0	0	0	0	0	0	0	3.267e-05		-0.570098	-0.0575022	-0.12087	0.0317241	0.0415778	-0.0846178	-0.226023	-0.0296667
SPECC1:c.375CT	48.67	28.5084	0.028028	0.747748	1.4602	0.592192	0.835749				-0.4	-1.2				3.977e-06	6.152e-05	0	0	0	0	0	0	0		0.0641845	-0.236965	0.00566531	0.0868966	0.000754768	0.00467272	0.0311995	-0.0704272
SPECC1:c.387GA	36.03	30.0401	0.016016	0.983984	2.11512	0.819913	0.833333				1.5	3.1				3.977e-06	0	2.891e-05	0	0	0	0	0	0		-0.926219	0.0762284	0.12087	-0.0317241	-0.0415778	0.0846178	-0.3211	0.0369907
SPECC1:c.396GA	32.92	28.4441	0.0940941	0.774775	1.48634	0.578138	0.429952				3.2	2.7				3.182e-05	0	0	0	0.000435	0	0	0	0		-1.13469	-1.67937	-1.24153	-0.262034	-0.877224	-0.703722	-0.364223	-0.757789
SPECC1:c.399CA	44.71	29.8211	0	0.895896	1.84961	0.77154	0.449275				0	-1.2				7.954e-06	0	0	0	0.0001087	0	0	0	0		-0.966457	-0.689584	-0.223188	-0.0854862	0.0219934	-0.162663	-0.436097	-0.196794
SPECC1:c.408TC	27.06	29.5757	0.251251	0.65966	1.30407	0.593637	0.39372				0	0				3.977e-06	0	0	0	5.437e-05	0	0	0	0		-0.148607	-0.149626	0.261081	-0.0868966	-0.0399511	0.198886	-0.0502214	-0.0503257
SPECC1:c.411TC	17.48	28.0739	0.123123	0.863864	1.74939	0.80278	0.456522	0.3988	0.4062	0.4741	-0.8	0.5	0.3979	0.7937	0.3996	0.4823	0.4065	0.4941	0.4718	0.8083	0.4899	0.3975	0.4566	0.6315	0.6503	-0.473764	0.697336	0.0330433	-0.0868966	-0.0317016	0.0240824	-0.159348	0.199007
SPECC1:c.414CT	17.49	27.5122	0.238	0.749	1.57912	0.646291	0.456522				0.1	-0.2				5.965e-05	0	0.000318	0	0	0	1.758e-05	0.0003259	0		0.289605	-1.16377	-0.0330433	0.0868966	0.0317016	-0.0240824	0.0826477	-0.564258
SPECC1:c.417CT	40.08	28.0543	0.199	0.792	1.64268	0.67952	0.214976				1.3	1.9				3.977e-06	0	0	0	0	0	8.792e-06	0	0		-0.544087	-0.288008	0.009633	-0.282759	-0.0686453	0.00958683	-0.263801	-0.174967
SPECC1:c.426TA	39.3	28.1362	0.00500501	0.505506	1.32127	0.53502	0.289855				0.7	0.1				3.977e-06	0	0	0	0	0	8.794e-06	0	0		0.373438	-0.0169529	0.168229	-0.103417	-0.0584157	0.128153	0.126203	-0.00977791
SPECC1:c.432GC	43.82	28.039	0.791	0.114	1.53504	0.649382	0.282609				0	0.1				1.591e-05	0	0	0	0.0002176	0	0	0	0		0.696668	1.38871	0.896924	-0.0151724	0.0236415	0.683259	0.235438	0.584511
SPECC1:c.432GA	43.82	28.039	0.001	0.114	1.53504	0.649382	0.282609				0	-0.7				1.193e-05	0	0	0	0	0	2.639e-05	0	0		0.778689	0.999869	0.804071	-0.0316931	0.00517689	0.612526	0.263157	0.420848
SPECC1:c.444GA	36.69	30.3099	0.0426759	0.867359	1.66207	0.686623	0.243961				3.5	3.4				3.978e-06	0	0	9.93e-05	0	0	0	0	0		-0.94678	-0.682287	0.12087	-0.0317241	-0.0415778	0.0846178	-0.245517	-0.297927
SPECC1:c.447CT	42.1	29.548	0.131057	0.859031	1.74783	0.735459	0.270531				0.1	0.2				3.978e-06	0	0	0	0	0	8.794e-06	0	0		-0.38247	-0.011712	-0.261081	0.0868966	0.0399511	-0.198886	-0.167009	-0.00675509
SPECC1:c.495GA	-28.07	28.045	0.0715706	0.707753	1.41459	0.545719	0.309179				1.4	2.3				7.959e-06	0	0	0	0	0	1.759e-05	0	0		1.02559	0.542469	0.65054	0.049731	0.0318114	0.426526	0.461735	0.115306
SPECC1:c.507AG	-19.39	30.3905	0.558648	0.410537	1.39186	0.41128	0.398551				0	0				3.98e-06	0	0	0	5.438e-05	0	0	0	0		1.5475	0.184776	0.85836	0.307586	0.175477	0.600596	0.648712	0.0722787
SPECC1:c.520TC	-22.06	30.6603	0.457256	0.540755	1.4946	0.585046	0.306763		0	0.0014	1.4	0.1		0	0	7.962e-06	0	2.893e-05	9.927e-05	0	0	0	0	0	0	0.801827	1.12454	1.3992	0.057931	0.083341	0.629862	0.120376	0.217726
SPECC1:c.555CG	-24.09	28.6991	0	0.986	2.12356	0.862225	0.743961	0			0	0	0.0001163													0.0951895	0.165265	0.0754394	-0.04	0.116196	0.00958683	0.108364	0.229802
SPECC1:c.558GA	-35.6	28.2041	0.177	0.823	1.73041	0.636356	0.743961				1.4	1.7				3.988e-06	6.285e-05	0	0	0	0	0	0	0		0.517053	0.175969	0.12087	-0.0317241	-0.0415778	0.0846178	0.229802	0.0448926
SPECC1:c.591AG	12.94	27.2785	0.18	0.819	1.71812	0.608002	0.275362				0	0.6				1.197e-05	0	8.681e-05	0	0	0	0	0	0		0.426673	0.698846	0.141246	0.235862	-0.0509023	0.131929	0.306814	0.368161
SPECC1:c.603CT	24.22	27.0344	0.117352	0.882648	1.83561	0.760003	0.188406				0	0				1.197e-05	0	2.895e-05	0	0	0	1.763e-05	0	0		-0.252698	1.64843	0.009633	-0.282759	-0.0686453	0.00958683	-0.136727	0.759161
SPECC1:c.621TC	25.85	27.6305	0.0502049	0.870902	1.67193	0.801374	0.374396				0	-1.9				3.988e-06	6.228e-05	0	0	0	0	0	0	0		0.158417	0.414938	0.412465	-0.212414	-0.0481947	0.270432	0.0714113	0.0881982
SPECC1:c.624GA	24.78	27.0852	0.325792	0.548643	1.16203	0.344903	0.347826	0.0004539			-0.3	-0.9	0			3.988e-06	6.22e-05	0	0	0	0	0	0	0		-0.569011	-0.526354	-0.283977	-0.147586	-0.0507376	-0.127835	-0.120948	-0.118003
SPECC1:c.630AC	8.32	27.3402	0.202442	0.752798	1.5162	0.540749	0.396135				0	0				3.988e-06	6.21e-05	0	0	0	0	0	0	0		0.780133	-0.26704	0.0196963	-0.0179621	-0.130979	0.0162454	0.379216	-0.120614
SPECC1:c.636CT	-0.2	27.0392	0.10998	0.121181	1.10354	0.359073	0.405797				0.2	1.6				1.196e-05	0	0	0	0	0	1.763e-05	0	3.273e-05		0.0504218	0.817632	-0.117209	0.0965517	0.0296856	-0.0664365	0.024134	0.312768
SPECC1:c.639TC	1.24	27.3427	0.20284	0.619675	1.14848	0.526772	0.439614				2.4	-2				7.974e-06	0	0	0	0	0	1.762e-05	0	0		0.0413878	-1.50566	0.0122535	0.183793	0.127807	0.0121789	0.015832	-0.846638
SPECC1:c.645AG	-8.76	27.0757	0.19705	0.74078	1.46641	0.515762	0.570048				-0.6	0.4				3.985e-06	6.187e-05	0	0	0	0	0	0	0		-1.15536	-1.05774	-0.804071	0.0316931	-0.00517689	-0.612526	-0.464245	-0.355764
SPECC1:c.648AT	-8.1	26.9212	0.035533	0.768528	1.44484	0.548399	0.536232		0.0008	0	1.9	3		0	0	3.985e-06	6.182e-05	0	0	0	0	0	0	0	0	0.140125	0.723569	0.190145	0.172383	0.00970816	0.138581	0.0471301	0.232257
SPECC1:c.648AG	-8.1	26.9212	0.0507614	0.768528	1.44484	0.548399	0.536232				0.5	0.7				3.985e-06	0	0	0	0	0	8.809e-06	0	0		-1.11634	-0.568395	-0.701225	0.0441069	-0.0349384	-0.511063	-0.375474	-0.182448
SPECC1:c.657AT	-17.94	25.9508	0.255511	0.608216	1.18344	0.418424	0.557971	0.000227			1	-0.1	0			3.983e-06	6.177e-05	0	0	0	0	0	0	0		-0.39794	0.106447	0.0253616	0.0689345	-0.130224	0.0209181	-0.178473	0.0581444
SPECC1:c.666GA	-9.54	27.4219	0.578579	0.325325	1.26513	0.379788	0.560386				0	0				1.593e-05	0	2.895e-05	0	0	0	2.641e-05	0	0		0.859907	1.53025	0.804071	-0.0316931	0.00517689	0.612526	0.459292	0.823039
SPECC1:c.687TG	16.69	27.7156	0.108	0.822	1.56682	0.74781	0.461353				-0.5	1.2				3.981e-06	0	0	0	0	0	8.805e-06	0	0		1.0451	3.05881	1.35652	0.0331034	0.216533	0.61065	0.222144	0.839376
SPECC1:c.687TC	16.69	27.7156	0.049	0.822	1.56682	0.74781	0.461353				2.3	2.3				7.962e-06	0	5.787e-05	0	0	0	0	0	0		-0.0562763	-0.341345	0.229313	-0.0868966	-0.0105369	0.103228	-0.0119619	-0.0936691
SPECC1:c.723CT	3.52	28.1215	0.536634	0.278218	1.15637	0.465316	0.36715	0			-0.4	-0.8	0.0001163			0.0001676	0.0001238	0.0001735	0	0	0	0.0003006	0	0		0.542572	1.36407	-0.0330433	0.0868966	0.0317016	-0.0240824	0.173702	0.747299
SPECC1:c.726TC	19.11	29.2936	0.375248	0.483168	1.20119	0.467442	0.369565	0			-2.6	-1.2	0.0001163			1.596e-05	0	2.892e-05	0	0	0	1.768e-05	0.0001637	0		0.211662	0.0821802	0.0122535	0.183793	0.127807	0.0121789	0.115957	0.0286905
SPECC1:c.729AC	19.11	29.4428	0.146535	0.469307	1.0534	0.244178	0.398551				0.1	0				1.197e-05	0	0	0	0	0	2.654e-05	0	0		0.335365	-0.326828	0.635306	0.119969	-0.0113882	0.285989	0.117082	-0.0896856
SPECC1:c.741CT	31.58	27.7987	0.0940594	0.89604	1.82417	0.769767	0.400966				-1.3	-0.8				3.996e-06	0	0	0	0	0	8.863e-06	0	0		0.452916	-0.823272	0.009633	-0.282759	-0.0686453	0.00958683	0.346388	-0.3659
SPECC1:c.774GA	41.55	26.1929	0.049	0.951	2.00166	0.780413	0.519324	0			0	1.2	0.0001163			2.001e-05	0	0	0	0	0	4.439e-05	0	0		0.242353	-0.643202	-0.164175	-0.111724	-0.1241	-0.151721	0.0665046	-0.462928
SPECC1:c.780CT	21.55	24.7857	0.130832	0.616633	1.17758	0.452669	0.524155	0.000227			-2.7	-0.2	0			1.6e-05	0.0001878	2.895e-05	0	0	0	0	0	0		-0.398271	0.279552	-0.0330433	0.0868966	0.0317016	-0.0240824	-0.159887	0.125377
SPECC1:c.807CT	17.55	27.0651	0.176	0.787	1.58097	0.664738	0.44686		0	0	0	0		0	0										0.001	0.0267121	-0.271093	-0.209726	-0.141379	-0.0867449	-0.189821	0.0123265	-0.167734
SPECC1:c.813CT	11.56	26.2007	0.541542	0.242242	1.17467	0.473706	0.263285				-3.2	-4.2				4.002e-06	0	0	0	0	0	0	0	3.27e-05		-0.311153	0.496231	-0.575282	-0.197931	-0.128573	-0.456876	-0.130509	0.327612
SPECC1:c.828AG	21.25	30.0812	0.279	0.632	1.29236	0.40729	0.391304				-1.1	0				7.997e-06	0	0	0	0	4.624e-05	0	0	3.269e-05		-0.664696	-1.24322	-0.793301	-0.0262379	-0.0732262	-0.654311	-0.410673	-0.420144
SPECC1:c.855CT	17.78	30.8408	0.405	0.578	1.44504	0.565921	0.292271	0	0	0.0014	-2.5	-1.5	0.0002326	0	0	0.0003915	0	0.002173	0	5.445e-05	0	0.000177	0.0001639	3.272e-05	0	-0.676973	1.84849	-0.025936	-0.141379	-0.0836934	-0.025604	-0.337466	0.896157
SPECC1:c.882CT	23.75	25.5719	0.0672691	0.335341	0.942018	0.163116	0.338164				2	0.7				3.989e-06	6.188e-05	0	0	0	0	0	0	0		0.141075	-0.896192	-0.0330433	0.0868966	0.0317016	-0.0240824	0.110946	-0.255756
SPECC1:c.888CT	7.47	25.9109	0.00706357	0.265388	1.25451	0.386892	0.311594				0	0				3.988e-06	0	0	0	5.44e-05	0	0	0	0		-0.0403523	-0.160816	-0.0122535	-0.183793	-0.127807	-0.0121789	-0.0221067	-0.0859915
SPECC1:c.939CT	-1.85	29.8752	0.288977	0.543198	1.11334	0.437018	0.879227				2.1	2.6				7.962e-06	0.0001232	0	0	0	0	0	0	0		-0.303115	-1.84849	-0.575282	-0.197931	-0.128573	-0.456876	-0.150499	-0.573723
SPECC1:c.942CT	1.14	30.2731	0.643496	0.351539	1.51969	0.626108	0.879227	0.000227			0	-0.1	0													-0.908302	0.138298	-0.0330433	0.0868966	0.0317016	-0.0240824	-0.281913	0.0394676
SPECC1:c.951CT	-5.89	30.0804	0.369565	0.625494	1.5063	0.587949	0.545894	0			0	-1	0.0006977			0.0003981	0.0001847	8.681e-05	0.006957	0	0	8.802e-05	0.0006525	0.0003268		0.0137346	1.3829	-0.398499	-0.113103	-0.0660293	-0.290432	0.00391959	0.75761
SPECC1:c.957TC	-0.34	28.4777	0.314229	0.486166	1.02806	0.416302	0.729469				-1.3	0				3.981e-06	0	0	0	0	0	8.803e-06	0	0		-0.054007	1.74506	0.117209	-0.0965517	-0.0296856	0.0664365	-0.0233258	0.746664
SPECC1:c.960CG	-0.55	28.1438	0.013834	0.815217	1.66949	0.696408	0.589372				0	1				3.981e-06	0	0	9.934e-05	0	0	0	0	0		-0.487504	-1.38871	-0.896924	0.0151724	-0.0236415	-0.683259	-0.208589	-0.584511
SPECC1:c.975GT	4.72	28.1182	0.020751	0.224308	1.06862	0.240545	0.543478				0.9	0.3				3.981e-06	0	0	0	0	0	8.802e-06	0	0		0.790433	1.62752	0.89137	0.128276	0.0446465	0.649644	0.253054	0.729933
SPECC1:c.975GA	4.72	28.1182	0.469368	0.224308	1.06862	0.240545	0.543478				0.9	0.3				0	0	0	0	0	0	0	0	0		0.634638	0.936447	0.701225	-0.0441069	0.0349384	0.511063	0.203177	0.41999
SPECC1:c.978AG	0.56	28.7686	0.263158	0.445879	0.925938	0.17599	0.543478				-2.6	-1.5				3.981e-06	0	0	0	0	0	8.802e-06	0	0		-0.104994	-1.40395	-0.793301	-0.0262379	-0.0732262	-0.654311	-0.047089	-0.807849
SPECC1:c.984TC	6.02	27.3998	0.556107	0.23138	1.07702	0.410838	0.538647				2.3	0.2				3.981e-06	0	0	0	0	0	0	0	3.27e-05		0.158417	1.32863	0.412465	-0.212414	-0.0481947	0.270432	0.0714113	0.392713
SPECC1:c.984TA	6.02	27.3998	0.152929	0.23138	1.07702	0.410838	0.538647				2.3	0.4				3.981e-06	0	0	0	0	0	8.801e-06	0	0		-0.47732	-0.41193	-0.106446	-0.482683	-0.0490397	-0.0697912	-0.215167	-0.121757
SPECC1:c.987CT	6.05	26.3329	0.324727	0.496524	1.05629	0.405414	0.538647				-0.9	0				3.185e-05	0	0	0	0	0	6.163e-05	0	3.27e-05		0.128388	0.790484	-0.0330433	0.0868966	0.0317016	-0.0240824	0.0379487	0.433061
SPECC1:c.1008AG	55.35	25.6226	0.0496524	0.655412	1.2627	0.464052	0.263285				-2.2	-1.1				7.958e-06	0	0	0	0	0	0	0.0001631	3.267e-05		-1.5404	-1.02381	-0.65054	-0.049731	-0.0318114	-0.426526	-0.642714	-0.613227
SPECC1:c.1026CA	56.18	26.3847	0.18246	0.752016	1.46757	0.598246	0.289855				-1.8	-2.3				0.0001273	0	0	0	0	0	0	0	0.001045		-0.33255	-1.25961	-0.0196963	0.0179621	0.130979	-0.0162454	-0.131296	-0.385451
SPECC1:c.1026CT	56.18	26.3847	0.0564516	0.752016	1.46757	0.598246	0.289855				-2.8	-0.7				3.979e-06	0	0	0	0	0	8.798e-06	0	0		-0.141954	-0.930044	0.00566531	0.0868966	0.000754768	0.00467272	-0.0560454	-0.2846
SPECC1:c.1027CT	60.02	24.7902	0.0290873	0.7332	1.36228	0.565622	0.280193				1.1	1.7				3.979e-06	0	0	0	0	0	0	0	3.267e-05		-1.96534	-1.6937	-1.3992	-0.057931	-0.083341	-0.629862	-0.601408	-0.542233
SPECC1:c.1029GA	60.02	24.7902	0.152457	0.810431	1.61009	0.617557	0.280193				0.3	2.3				3.979e-06	0	0	0	0	0	8.801e-06	0	0		-2.87151	-2.17311	-1.76251	-0.239969	-0.215681	-0.793412	-0.878703	-0.695713
SPECC1:c.1035CT	59.5	25.5944	0.0942828	0.808425	1.51358	0.664477	0.282609				-1.4	-0.8				5.969e-05	0	0.0004337	0	0	0	0	0	0		-0.590224	-1.38451	-0.0330433	0.0868966	0.0317016	-0.0240824	-0.168439	-0.504101
SPECC1:c.1047CA	56.83	26.3529	0.0278054	0.75571	1.50305	0.636552	0.347826				0	-1.4				7.958e-06	0	0	0	0	0	1.76e-05	0	0		-0.282227	0.0283644	-0.0196963	0.0179621	0.130979	-0.0162454	-0.179541	0.0143278
SPECC1:c.1092CT	19.6	30.411	0.347305	0.595808	1.35832	0.536495	0.169082	0.000227			0.6	-0.9	0			3.185e-05	0.0002472	0	0	0	9.239e-05	8.808e-06	0.0001632	0		-0.807558	0.575919	-0.398499	-0.113103	-0.0660293	-0.290432	-0.368951	0.184863
SPECC1:c.1101AC	22.4	29.9416	0.207585	0.402196	1.13036	0.236192	0.328502				0	0				3.982e-06	0	0	0	0	0	8.809e-06	0	0		0.240624	0.391845	0.0882143	0.206897	-0.195353	0.151721	0.0625788	0.180001
SPECC1:c.1128GA	14.28	29.8222	0.153392	0.846608	1.76868	0.66156	0.256039				1.1	0				3.986e-06	0	0	0	0	0	8.817e-06	0	0		-0.426673	0.233754	-0.141246	-0.235862	0.0509023	-0.131929	-0.306814	0.176977
SPECC1:c.1149CT	-31.82	26.6779	0.41517	0.566866	1.43829	0.563189	0.0748792	0.005674	0.0083	0	0	0	0	0	0	0.0003747	0.005529	0.0001447	0	0	0	0	0	0	0	0.452916	-0.679946	0.009633	-0.282759	-0.0686453	0.00958683	0.346388	-0.474587
SPECC1:c.1155TC	-25.58	30.5163	0.627745	0.372255	1.53708	0.592669	0.123188				2	0.6				3.986e-06	0	0	0	0	0	8.82e-06	0	0		0.590601	2.0035	0.209726	0.141379	0.0867449	0.189821	0.402298	0.804313
SPECC1:c.1155TG	-25.58	30.5163	0	0.372255	1.53708	0.592669	0.123188				0.4	0.5				3.986e-06	0	2.893e-05	0	0	0	0	0	0		0.792355	2.11118	0.534043	0.311034	0.15875	0.189821	0.402298	0.804313
SPECC1:c.1164AG	-30.22	30.626	0.0918164	0.664671	1.2099	0.428278	0.2343				0	-0.6				3.987e-06	6.202e-05	0	0	0	0	0	0	0		-1.31539	-1.24291	-0.65054	-0.049731	-0.0318114	-0.426526	-0.548832	-0.744463
SPECC1:c.1171CT	-31.1	31.4336	0.0718504	0.92815	1.93883	0.803335	0.497585	0			0	2	0.0001163													0.145515	-0.106822	0.0793385	0.0344517	0.0816029	0.035715	0.0414408	-0.02876
SPECC1:c.1173AG	-31.1	31.4336	0.588004	0.307768	1.21446	0.386677	0.497585				-7.6	-6.6				3.987e-06	0	2.895e-05	0	0	0	0	0	0		0.753097	2.95592	1.76251	0.239969	0.215681	0.793412	0.214473	0.795834
SPECC1:c.1182TG	-26.88	33.7495	0.131373	0.811765	1.57063	0.738752	0.603865				-0.5	0				3.987e-06	0	0	0	0	0	8.822e-06	0	0		-0.724161	-0.40151	-0.635843	-0.0717241	-0.0635926	-0.484373	-0.203117	-0.116739
SPECC1:c.1185AG	-38.1	35.3032	0.606863	0.378431	1.45498	0.447369	0.603865	0.0006809	0.0015	0	-4	0	0	0	0	8.769e-05	0.0009282	5.788e-05	0	0	0	4.409e-05	0	0	0	1.23914	0.381075	1.76251	0.239969	0.215681	0.793412	0.360279	0.102598
SPECC1:c.1188AG	-39.97	35.6157	0.602941	0.379412	1.45323	0.445159	0.603865				0	0				7.971e-06	6.186e-05	0	0	0	0	8.819e-06	0	0		0.372718	0.139791	0.85836	0.307586	0.175477	0.600596	0.100348	0.087713
SPECC1:c.1203GA	-35.83	35.2874	0.0748768	0.916256	1.87502	0.739802	0.57971				0.7	0.8				7.973e-06	0	0	0	0	0	1.765e-05	0	0		-1.04601	-0.380056	-0.85836	-0.307586	-0.175477	-0.600596	-0.595532	-0.168906
SPECC1:c.1203GT	-35.83	35.2874	0.00394089	0.916256	1.87502	0.739802	0.57971				-0.3	-0.4				3.986e-06	0	0	0	0	0	8.823e-06	0	0		-0.813167	-0.205403	-0.534043	-0.311034	-0.15875	-0.189821	-0.35929	-0.00427982
SPECC1:c.1230TG	4.94	32.7937	0.020979	0.513487	1.097	0.430852	0.166667				1.5	1.1				3.986e-06	0	0	0	0	0	8.821e-06	0	0		-1.5078	-1.05486	-0.756986	-0.532414	-0.0808511	-0.496317	-0.629113	-0.631829
SPECC1:c.1245GT	14.62	27.7442	0.00799201	0.792208	1.55665	0.59704	0.603865				3.4	0.6				7.973e-06	0	0	0	0.0001088	0	0	0	0		-1.82366	-4.41001	-1.35652	-0.0331034	-0.216533	-0.61065	-0.671306	-0.748937
SPECC1:c.1251TG	27.74	27.6745	0.000999001	0.546454	1.19026	0.470603	0.601449				2.8	-2.5				3.987e-06	0	0	0	0	0	8.821e-06	0	0		0.866139	-0.990416	0.0882143	0.0886207	0.44726	0.0121789	0.202528	-0.464253
SPECC1:c.1260GC	37.49	29.3586	0.10989	0.490509	1.03324	0.359771	0.603865		0	0	0.5	-0.4		0.003	0	0.0002472	0	0	0	0.003318	0	0	0.0001635	0	0	0.835204	1.73401	0.896924	-0.0151724	0.0236415	0.683259	0.590084	0.465798
SPECC1:c.1260GA	37.49	29.3586	0.0839161	0.490509	1.03324	0.359771	0.603865				0.6	0				1.196e-05	0	0	0	0	0	8.822e-06	0	6.534e-05		0.7829	0.909173	0.804071	-0.0316931	0.00517689	0.612526	0.55313	0.244227
SPECC1:c.1272AT	16.81	28.0559	0.294118	0.356863	0.863722	0.17796	0.577295				0.4	-0.1				3.987e-06	6.223e-05	0	0	0	0	0	0	0		-0.196643	0.0457888	-0.168229	0.103417	0.0584157	-0.128153	-0.122539	0.0154008
SPECC1:c.1272AG	16.81	28.0559	0.19902	0.356863	0.863722	0.17796	0.577295				-3.6	-6.1				2.791e-05	0	0	0	5.438e-05	0	3.53e-05	0.0001635	3.267e-05		-0.573879	-0.605123	-0.804071	0.0316931	-0.00517689	-0.612526	-0.357616	-0.20353
SPECC1:c.1272AC	16.81	28.0559	0.15	0.356863	0.863722	0.17796	0.577295		0.0008	0	-1.8	-0.1		0	0	3.987e-06	6.223e-05	0	0	0	0	0	0	0	0	0.446582	0.851046	0.0928523	0.0165207	0.0184646	0.0707331	0.27829	0.286244
SPECC1:c.1296GA	2.66	27.6106	0.244597	0.726916	1.51958	0.536487	0.483092				0.4	0				1.197e-05	0	0	0	0	0	0	0	9.805e-05		-0.176981	0.687255	0.12087	-0.0317241	-0.0415778	0.0846178	-0.100013	0.266513
SPECC1:c.1347GA	11.09	30.4513	0.0435213	0.941642	1.94171	0.769584	0.842995				1.7	0				3.992e-06	0	0	0	0	0	8.833e-06	0	0		0.220022	-0.123515	-0.164175	-0.111724	-0.1241	-0.151721	0.138055	-0.0697991
SPECC1:c.1371CT	6.48	25.352	0.365805	0.564612	1.32116	0.520293	0.669082				-1.4	0				3.988e-06	0	0	0	0	0	0	0	3.27e-05		-1.39201	-0.799595	-0.261081	0.0868966	0.0399511	-0.198886	-0.470429	-0.248509
SPECC1:c.1383AG	44.99	27.7455	0.337972	0.513917	1.16176	0.29782	0.210654				-3.6	-2.9				7.972e-06	6.16e-05	0	0	0	0	8.817e-06	0	0		-0.440391	-0.143084	-0.11011	-0.0386207	0.04128	-0.0874472	-0.301531	-0.0950084
SPECC1:c.1407GA	32.5	29.7556	0.26713	0.701092	1.47615	0.511572	0.333333				-2.5	-2.7				3.985e-06	0	0	0	0	0	8.81e-06	0	0		-0.422737	-0.235336	-0.141246	-0.235862	0.0509023	-0.131929	-0.253637	-0.173078
SPECC1:c.1431CA	7.01	27.8346	0.181728	0.773585	1.51977	0.619583	0.519324				0.2	0.2				3.984e-06	0	0	0	0	0	8.81e-06	0	0		-0.813744	-1.77445	-0.175632	-0.172414	-0.178609	-0.139483	-0.429729	-0.739562
SPECC1:c.1452AG	34.67	33.3987	0.832175	0.0963257	1.59655	0.646405	0.538647				-2.1	-2.4				3.982e-06	6.16e-05	0	0	0	0	0	0	0		2.19223	2.41178	1.76251	0.239969	0.215681	0.793412	0.806981	0.362074
SPECC1:c.1476CA	19.56	33.1827	0.0118694	0.911968	1.8219	0.775964	0.550725				0.8	0.4				7.966e-06	0	0	0	0	0	1.763e-05	0	0		0.235637	-0.750281	-0.0928523	-0.0165207	-0.0184646	-0.0707331	0.0783008	-0.308736
SPECC1:c.1483TC	17.05	32.8532	0.42999	0.57001	1.51391	0.595554	0.487923				0.1	-0.6				3.985e-06	0	0	0	0	0	0	0.0001635	0		2.63599	3.25126	1.3992	0.057931	0.083341	0.629862	0.706444	0.843109
SPECC1:c.1509AG	-36.27	28.2518	0.176647	0.766467	1.50492	0.542824	0.584541				-0.1	0				3.987e-06	0	0	0	0	0	0	0	3.271e-05		0.962846	-0.0427103	0.85836	0.307586	0.175477	0.600596	0.582876	-0.0225549
SPECC1:c.1518AG	-17.41	26.4219	0.355289	0.60479	1.37247	0.419068	0.480676	0			0.7	-1.1	0.0002326			0.0001555	0	0.0001738	0	0	0	0.0001588	0	0.0004904		0.569011	0.331749	0.283977	0.147586	0.0507376	0.127835	0.120948	0.0910359
SPECC1:c.1530AG	-25.93	25.3403	0.340659	0.654346	1.52639	0.467611	0.495169	0			-0.8	-1.6	0.0003488			0.0003069	0.0004326	0.0005791	0	0	0	0.0003791	0.001146	0		-0.342962	0.0128841	0.141246	0.235862	-0.0509023	0.131929	-0.213067	0.00678749
SPECC1:c.1530AC	-25.93	25.3403	0.004995	0.654346	1.52639	0.467611	0.495169				0	-0.1				3.985e-06	0	0	0	0	0	0	0	3.269e-05		-0.438151	0.110814	0.0658064	0.275862	-0.167098	0.122342	-0.321431	0.0121904
SPECC1:c.1555CT	23.04	23.3734	0.04995	0.95005	1.99886	0.82517	0.256158				0.2	0				3.981e-06	6.168e-05	0	0	0	0	0	0	0		-0.746742	-0.496342	-1.3992	-0.057931	-0.083341	-0.629862	-0.274883	-0.268554
SPECC1:c.1581GT	31.2	23.0625	0.000999001	0.946054	1.95815	0.774782	0.34058				-3.1	-2.6				3.979e-06	0	2.892e-05	0	0	0	0	0	0		-0.180394	-0.21211	-0.659109	0.0372414	-0.0625378	-0.461424	-0.101942	-0.140495
SPECC1:c.1584TC	12.06	20.887	0.143856	0.555445	1.17686	0.48483	0.34058				0.1	1.3				3.978e-06	0	0	0	0	0	0	0.000163	0		0.749154	0.34858	0.209726	0.141379	0.0867449	0.189821	0.496216	0.232596
SPECC1:c.1602CG	-8.96	19.4398	0.023976	0.738262	1.39905	0.580413	0.224638				4	0.5				7.956e-06	0.0001231	0	0	0	0	0	0	0		-0.882418	-1.36918	-1.16945	-0.32	-0.0326564	-0.766749	-0.644012	-0.48759
SPECC1:c.1623AC	-18.63	24.7449	0.037962	0.809191	1.61463	0.590714	0.210145				-0.6	0				3.978e-06	0	0	0	5.437e-05	0	0	0	0		-0.142755	-1.29596	-0.0563344	0.0689655	0.0832819	0	-0.121766	-0.700544
SPECC1:c.1650GA	-18.81	29.7033	0.291708	0.708292	1.59355	0.526999	0.350242				2.3	0.8				3.979e-06	0	0	0	0	0	8.798e-06	0	0		-0.221148	0.489632	-0.164175	-0.111724	-0.1241	-0.151721	-0.199129	0.374467
SPECC1:c.1665GA	10.73	31.6881	0.226773	0.773227	1.66188	0.585903	0.326087		0.0008	0	0.9	0		0	0	1.592e-05	0.0001232	0	0	0	0	0	0	6.535e-05	0	0.0191204	0.173766	-0.141246	-0.235862	0.0509023	-0.131929	0.00725637	0.114362
SPECC1:c.1672TC	27.4	31.6349	0.311688	0.672328	1.50084	0.63786	0.253623				-2.4	-2.2				3.981e-06	0	0	0	0	0	8.804e-06	0	0		0.331187	2.82635	1.3992	0.057931	0.083341	0.629862	0.111172	0.760948
SPECC1:c.1686GC	31.54	32.172	0	0.786214	1.67829	0.598679	0.18599				-1.1	1.1				3.982e-06	0	0	0	0	0	8.808e-06	0	0		-0.370737	0.0838849	-0.0754394	0.04	-0.116196	-0.00958683	-0.219971	0
SPECC1:c.1689GA	46.07	31.8749	0.457542	0.542458	1.50769	0.432263	0.188406				-0.4	0				3.982e-06	0	0	0	5.438e-05	0	0	0	0		-0.847152	-0.68761	-0.85836	-0.307586	-0.175477	-0.600596	-0.540274	-0.412557
SPECC1:c.1701GC	53.38	32.8041	0.016983	0.849151	1.70958	0.662284	0.330918				-0.7	-1.3				7.964e-06	0	0	0	0	0	0	0	6.534e-05		-0.0195534	-1.00774	-0.0759608	0.0951724	-0.319453	0	-0.0824779	-0.620351
SPECC1:c.1701GA	53.38	32.8041	0.131868	0.849151	1.70958	0.662284	0.330918				0.7	1.2				3.982e-06	0	0	0	0	4.62e-05	0	0	0		0.194085	-0.689888	-0.164175	-0.111724	-0.1241	-0.151721	0.104387	-0.372925
SPECC1:c.1710TC	58.33	30.9548	0.588412	0.201798	1.09618	0.434976	0.333333				0.2	-2.2				2.787e-05	0	0	0	0	0	6.166e-05	0	0		0.397129	-1.6545	0.412465	-0.212414	-0.0481947	0.270432	0.181093	-0.502627
SPECC1:c.1722GA	19.35	31.3842	0.177822	0.589411	1.07947	0.367465	0.39372				1.3	-0.7				3.982e-06	6.18e-05	0	0	0	0	0	0	0		0.927785	1.50764	0.804071	-0.0316931	0.00517689	0.612526	0.488984	0.629045
SPECC1:c.1731CT	-0.15	31.6429	0.0709291	0.869131	1.71386	0.733876	0.42029				2.6	2.4				3.983e-06	0	0	0	0	0	8.812e-06	0	0		-0.744754	-1.99307	-0.398499	-0.113103	-0.0660293	-0.290432	-0.384365	-0.81787
SPECC1:c.1734CA	-5.99	31.6949	0	0.422577	1.44661	0.581411	0.427536				0.1	0.6				0	0	0	0	0	0	0	0	0		0.0522678	2.67534					-0.114194	0.903488
SPECC1:c.1734CT	-5.99	31.6949	0.562438	0.422577	1.44661	0.581411	0.427536	0	0	0	0.9	-0.6	0.0001163	0	0	6.373e-05	0	0	0	0	0	1.762e-05	0	0.0004574	0.0031	-0.771521	1.46567	-0.0391818	-0.41	-0.0393385	-0.0384289	-0.316599	0.895317
SPECC1:c.1743AG	-17.2	31.0459	0.354645	0.636364	1.4996	0.455543	0.683575		0	0.0014	-0.8	0.2		0	0.001	3.983e-05	0	5.785e-05	0	0	0	5.286e-05	0.0003264	0	0	0.460668	0.139791	0.85836	0.307586	0.175477	0.600596	0.184003	0.087713
SPECC1:c.1761CG	-24.55	27.2207	0.038961	0.490509	1.33899	0.535534	0.731884				-2.8	-1.4				7.973e-06	6.231e-05	0	0	0	0	8.82e-06	0	0		-0.617717	-1.03974	-1.16945	-0.32	-0.0326564	-0.766749	-0.148867	-0.327949
SPECC1:c.1764AG	0.52	28.1664	0.0839161	0.668332	1.27526	0.467359	0.731884				-2.7	-2.8				7.974e-06	0	0	0	0	0	1.764e-05	0	0		1.97441	0.379377	0.462188	-0.00278276	0.0305688	0.323565	0.622758	0.14712
SPECC1:c.1777CT	21.1	25.7503	0	0.988012	2.13228	0.862647	0.727053				1.2	2.4				7.58e-05	0	0.0005495	0	0	0	0	0	0		0.275935	0.0226883	0.0793385	0.0344517	0.0816029	0.035715	0.0963335	0.00340614
SPECC1:c.1777CG	21.1	25.7503	0	0.988012	2.13228	0.862647	0.727053				1.3	1.7				1.995e-05	0	0	0	0	0	0	0	0.0001634		0.469948	-0.0663696	0.0637807	0.068969	0.0842933	0.0896894	0.234386	0.0341659
SPECC1:c.1779AG	21.1	25.7503	0.593407	0.386613	1.4285	0.437307	0.727053				-3.7	-6.6				0	0	0	0	0	0	0	0	0		0.677436	6.00264	1.76251	0.239969	0.215681	0.793412	0.236505	0.901163
SPECC1:c.1804AC	9.27	28.2258	0	1	2.19722	0.811187	0.690821				-0.3	0.3				4.007e-06	0	0	0	0	0	0	0	3.272e-05		-0.388971	-0.681735	-0.74273	2.4138e-05	0.0641168	-0.519964	-0.100867	-0.307657
SPECC1:c.1818AG	-37.57	28.5665	0.415584	0.557443	1.40909	0.405617	0.698068				-1.7	-2.3				4.022e-06	0	0	0	0	0	8.898e-06	0	0		0.347712	2.03844	1.76251	0.239969	0.215681	0.793412	0.0522012	0.773605
SPECC1:c.1827CT	-37.33	29.6568	0.531469	0.45954	1.46161	0.576611	0.7657	0.3543	0.348	0.4669	2.1	2.1	0.3939	0.7927	0.3986	0.4787	0.3629	0.4903	0.4715	0.8071	0.4893	0.3963	0.4533	0.63	0.6483	0.452204	0.927658	0.009633	-0.282759	-0.0686453	0.00958683	0.172246	0.445864
SPECC1:c.1839AG	17.31	27.06	0.301397	0.697605	1.57765	0.499775	0.543478				-0.2	0.3				4.067e-06	0	0	0	5.49e-05	0	0	0	0		-0.342962	-0.0376093	0.141246	0.235862	-0.0509023	0.131929	-0.213067	-0.0305754
SPECC1:c.1852CT	39.53	24.8551	0.001998	0.975025	2.06934	0.847408	0.52657				-3.7	-3.3				4.129e-06	0	0	0	0	0	9.078e-06	0	0		-0.13538	-5.02578	-1.3992	-0.057931	-0.083341	-0.629862	-0.0362818	-0.754509
SPECC1:c.1866GA	63.74	25.8137	0.0320946	0.956081	1.99144	0.7868	0.504831				-0.9	-0.3				4.042e-06	0	0	0	0	0	8.953e-06	0	0		-1.37162	-0.892445	-1.24153	-0.262034	-0.877224	-0.703722	-0.764518	-0.302434
SPECC1:c.1881AG	63.6	24.7488	0.0129482	0.243028	1.45822	0.639761	0.248792				0	0				4.038e-06	0	0	0	0	0	8.885e-06	0	0		-0.823975	-0.434203	-0.701225	0.0441069	-0.0349384	-0.511063	-0.336506	-0.205298
SPECC1:c.1884CT	37.31	26.1586	0.0478088	0.75	1.45711	0.601204	0.323671				-2.5	-0.9				4.021e-06	0	0	0	5.499e-05	0	0	0	0		0.148274	-2.31257	-0.109662	-0.174138	-0.0453265	-0.103962	0.0701061	-0.691936
SPECC1:c.1887GA	37.31	26.2113	0.0856574	0.914343	1.90485	0.737494	0.323671				0.8	0				8.03e-06	0.000124	0	0	0	0	0	0	0		-2.80873	-2.03844	-1.76251	-0.239969	-0.215681	-0.793412	-0.840391	-0.773605
SPECC1:c.1893GA	26.11	28.1287	0.0836653	0.891434	1.77899	0.710929	0.321256				1.4	1.7				7.998e-06	0	0	0	0	0	1.766e-05	0	0		-0.266613	0.451183	-0.164175	-0.111724	-0.1241	-0.151721	-0.226685	0.333967
SPECC1:c.1908AG	59.34	29.043	0.436255	0.563745	1.51223	0.431781	0.355072				-0.1	0				3.988e-06	0	2.914e-05	0	0	0	0	0	0		1.17745	1.44223	0.85836	0.307586	0.175477	0.600596	0.705134	0.648828
SPECC1:c.1911CT	43.07	29.48	0.203187	0.224104	1.0693	0.330964	0.280193	0			-0.5	-2.1	0.0001163			1.197e-05	0	2.916e-05	0	0	4.622e-05	8.815e-06	0	0		-0.0108296	1.02138	-0.412465	0.212414	0.0481947	-0.270432	-0.00487198	0.611773
SPECC1:c.1917GA	43.07	29.3647	0.224104	0.775896	1.66517	0.588505	0.432367				3.6	1.9				3.986e-06	0	0	0	0	0	8.81e-06	0	0		-0.21794	-3.18066	-0.85836	-0.307586	-0.175477	-0.600596	-0.120129	-0.810629
SPECC1:c.1920GA	30.62	31.4805	0.0966135	0.87749	1.75792	0.694103	0.468599	0.01952	0.0272	0.0014	0.8	1.1	0.0001163	0	0	0.001466	0.01984	0.001075	0	0	0	3.523e-05	0.0008162	0	0	-3.21897	-2.66641	-1.76251	-0.239969	-0.215681	-0.793412	-0.820393	-0.85364
SPECC1:c.1923CG	32.06	31.3813	0	0.932271	1.9495	0.807399	0.468599				0.5	-1.4				7.972e-06	0	5.816e-05	0	0	0	0	0	0		-0.0358758	0.0256604	-0.0645356	-0.0372414	-0.0417042	-0.0846178	-0.199306	-0.149699
SPECC1:c.1923CT	32.06	31.3813	0.0677291	0.932271	1.9495	0.807399	0.468599	0			2.3	0.2	0.0001163			3.587e-05	0	0	0	0	0	7.928e-05	0	0		-1.41508	-1.32223	-0.398499	-0.113103	-0.0660293	-0.290432	-0.453032	-0.524213
SPECC1:c.1929CT	27.67	31.472	0.0199203	0.971116	2.04849	0.845206	0.359903				0.9	1.2				7.974e-06	0	0	0	0	0	1.762e-05	0	0		0.618132	-2.46505	-0.261081	0.0868966	0.0399511	-0.198886	0.269913	-0.829107
SPECC1:c.1941GA	33.41	30.5192	0.173307	0.797809	1.61088	0.607893	0.478261				1.7	0.6				3.993e-06	0	0	0	0	0	0	0	3.275e-05		-2.19223	-0.381075	-1.76251	-0.239969	-0.215681	-0.793412	-0.806981	-0.102598
SPECC1:c.1941GT	33.41	30.5192	0.0288845	0.797809	1.61088	0.607893	0.478261				2.3	0.3				3.993e-06	0	0	0	0	0	8.816e-06	0	0		-1.82366	-0.108206	-1.35652	-0.0331034	-0.216533	-0.61065	-0.671306	-0.0291327
SPECC1:c.1968AG	-17.04	27.2001	0.181456	0.688933	1.27741	0.454733	0.222222				-0.7	0				0	0	0	0	0	0	0	0	0		-1.21786	-1.02381	-0.65054	-0.049731	-0.0318114	-0.426526	-0.548988	-0.613227
SPECC1:c.2002TC	6.47	29.0651	0.24327	0.755733	1.6395	0.707352	0.137681				-1.3	0.4				4.017e-06	0	0	0	0	0	8.853e-06	0	0		0.595554	0.597189	1.3992	0.057931	0.083341	0.629862	0.169607	0.163876
SPECC1:c.2022GA	10.05	28.8834	0.138584	0.861416	1.79484	0.677731	0.804348				0.7	-0.7				8.051e-06	0	0	0	0	0	1.777e-05	0	0		-0.21794	-1.35949	-0.85836	-0.307586	-0.175477	-0.600596	-0.120129	-0.771043
SPECC1:c.2028GA	5.77	31.022	0.298106	0.344965	0.893041	0.182297	0.789855	0	0	0	0.7	-0.1	0.001163	0	0.001	0.0007281	0.0001247	0.0006639	0.0001009	0	0.0005093	0.001132	0.0006645	0.0004307	0	-0.669483	-0.254377	-0.462188	0.00278276	-0.0305688	-0.323565	-0.324746	-0.0986457
SPECC1:c.2031TA	10.14	31.5014	0.0565476	0.786706	1.49604	0.712273	0.789855				0.8	1.2				4.054e-06	6.244e-05	0	0	0	0	0	0	0		0.10824	-0.686771	-0.106446	-0.482683	-0.0490397	-0.0697912	0.0419748	-0.208637
SPECC1:c.2038TC	14.44	29.4913	0.265873	0.734127	1.61811	0.690151	0.804348	0.000227			-1.9	-2.4	0			1.21e-05	0.0001874	0	0	0	0	0	0	0		-0.00395086	0.050883	-0.0793385	-0.0344517	-0.0816029	-0.035715	-0.00145435	0.017752
SPECC1:c.2049TC	-13.3	29.2036	0.503968	0.46627	1.39153	0.549051	0.908213				-0.1	1.3				2.828e-05	6.264e-05	0	0	0	0	5.366e-05	0	0		-0.284039	0.00496267	-0.009633	0.282759	0.0686453	-0.00958683	-0.204569	0.00300424
SPECC1:c.2065CT	24.53	28.7553	0.0396825	0.960317	2.03029	0.835605	0.335749				-2.6	-3.7				4.072e-06	0	0	0	0	0	9.023e-06	0	0		-0.162174	0.155295	0.0793385	0.0344517	0.0816029	0.035715	-0.0461852	0.0426147
SPECC1:c.2067AG	24.53	28.7553	0.344246	0.612103	1.36497	0.420628	0.335749				-3.8	-1.5				4.07e-06	0	0	0	0	0	9.027e-06	0	0		2.97295	1.08423	1.76251	0.239969	0.215681	0.793412	0.846661	0.297527
SPECC1:c.2076TC	28.22	29.8395	0.236111	0.594246	1.23537	0.516067	0.335749				-1.4	-0.8				7.953e-06	0	0	0	0	0	1.758e-05	0	0		-0.0137346	-0.647585	0.398499	0.113103	0.0660293	0.290432	-0.00391959	-0.207867
SPECC1:c.2076TG	28.22	29.8395	0.00198413	0.594246	1.23537	0.516067	0.335749	0.0004539	0.0008	0	-0.1	-1.2	0	0	0	5.965e-05	0.0008612	2.891e-05	0	0	0	0	0	0	0	-0.0517678	-0.287581	0.333964	0.0758621	0.0243252	0.205815	0.0506832	0.206169
SPECC1:c.2079GA	35.32	28.6209	0.134787	0.832507	1.64034	0.643935	0.326087				0	3.3				1.591e-05	0	0	0	0	0	0	0	0.0001307		-1.24441	-1.30009	-1.24153	-0.262034	-0.877224	-0.703722	-0.399442	-0.476747
SPECC1:c.2082CT	40.1	27.5673	0.00693756	0.399405	1.38366	0.463007	0.391304				-1	0				3.977e-06	0	2.891e-05	0	0	0	0	0	0		-0.114213	-0.909114	-0.15076	0.0927586	0.0459867	-0.116551	-0.0418825	-0.564792
SPECC1:c.2106CG	85.6	28.2709	0.0159681	0.759481	1.56677	0.650173	0.34058				-1	-4.3				3.977e-06	6.152e-05	0	0	0	0	0	0	0		0.273235	0.647016	0.0759608	-0.0951724	0.319453	0	0.216226	0
SPECC1:c.2106CT	85.6	28.2709	0.220559	0.759481	1.56677	0.650173	0.34058				0.8	-1.9				7.953e-06	6.152e-05	0	0	0	0	8.791e-06	0	0		0.417225	-1.80748	-0.0122535	-0.183793	-0.127807	-0.0121789	0.228574	-0.631021
SPECC1:c.2109GA	85.55	28.723	0.217047	0.778989	1.64694	0.590559	0.357488				-0.6	0.1				3.977e-06	0	0	0	0	0	8.791e-06	0	0		-2.40273	-3.07333	-1.76251	-0.239969	-0.215681	-0.793412	-0.838835	-0.84336
SPECC1:c.2109GC	85.55	28.723	0.00297324	0.778989	1.64694	0.590559	0.357488	0.000227			0.5	-0.7	0			7.953e-06	0.000123	0	0	0	0	0	0	0		-1.32036	-3.40016	-1.12721	-0.12	-0.22707	-0.507423	-0.460962	-0.933045
SPECC1:c.2127TA	90.83	28.6387	0.0199601	0.742515	1.39813	0.664096	0.369565				2.7	1.8				3.977e-06	0	2.891e-05	0	0	0	0	0	0		0.297798	0.0715693	0.168229	-0.103417	-0.0584157	0.128153	0.210398	0.0208087
SPECC1:c.2133CT	95.99	28.3229	0.417166	0.295409	0.914701	0.319243	0.321256				-1.3	-1.4				3.977e-06	0	0	0	5.437e-05	0	0	0	0		-1.19001	-1.87163	-0.261081	0.0868966	0.0399511	-0.198886	-0.395435	-0.787774
SPECC1:c.2154CT	68.96	29.4287	0.153617	0.335976	0.863822	0.134709	0.161836	0	0	0	2	-1.6	0.0001163	0.001	0	1.99e-05	0	0	0	0.0001631	0	1.76e-05	0	0	0	-0.643225	0.630679	-0.261081	0.0868966	0.0399511	-0.198886	-0.400829	0.339207
SPECC1:c.2154CA	68.96	29.4287	0.325074	0.335976	0.863822	0.134709	0.161836				1.8	0				3.979e-06	0	0	0	0	0	8.8e-06	0	0		-0.446582	1.05782	-0.0928523	-0.0165207	-0.0184646	-0.0707331	-0.27829	0.568943
SPECC1:c.2178GA	65.7	32.3015	0.252234	0.404171	0.97118	0.262038	0.415459				0.8	1.9				1.194e-05	6.161e-05	0	0	0	0	8.797e-06	0	3.266e-05		0.631577	1.3871	0.65054	0.049731	0.0318114	0.426526	0.284132	0.831015
SPECC1:c.2190CT	72.66	33.3787	0.434955	0.298908	0.969012	0.35851	0.458937		0.0008	0	1.2	1.6		0	0	1.193e-05	0	0	0	0	0	2.638e-05	0	0	0	-0.586168	1.30292	-0.261081	0.0868966	0.0399511	-0.198886	-0.308937	0.543631
SPECC1:c.2196GT	71.78	32.636	0	0.930487	1.94485	0.756258	0.439614				0.2	-0.4				3.977e-06	0	2.891e-05	0	0	0	0	0	0		-1.035	-3.09055	-0.966307	-0.0896552	-0.89398	-0.54772	-0.314427	-0.70426
SPECC1:c.2196GA	71.78	32.636	0.0695134	0.930487	1.94485	0.756258	0.439614				1.1	-0.1				7.955e-06	0	2.891e-05	0	0	0	8.794e-06	0	0		-1.35539	-3.75837	-1.24153	-0.262034	-0.877224	-0.703722	-0.411759	-0.856438
SPECC1:c.2199GT	72.6	31.9918	0.155819	0.772189	1.47106	0.598519	0.47343				-0.1	-4.1				7.955e-06	0	0	0	0.0001087	0	0	0	0		-2.94747	-3.09055	-0.966307	-0.0896552	-0.89398	-0.54772	-0.671656	-0.70426
SPECC1:c.2202GA	72.42	30.4437	0.184418	0.794872	1.6095	0.604308	0.328502				1.7	0.2				3.977e-06	0	0	0	0	0	8.794e-06	0	0		-3.41049	-3.43569	-1.24153	-0.262034	-0.877224	-0.703722	-0.777167	-0.827987
SPECC1:c.2205CT	87.28	32.3487	0.00395257	0.991107	2.14026	0.867017	0.328502				1.2	1.4				3.977e-06	0	2.891e-05	0	0	0	0	0	0		-1.5508	-0.834779	-0.412465	0.212414	0.0481947	-0.270432	-0.373735	-0.31797
SPECC1:c.2211CT	88.54	33.4439	0.160433	0.83563	1.7318	0.717123	0.271845				0	0.3				1.193e-05	0	8.674e-05	0	0	0	0	0	0		0.212235	-1.17611	-0.0122535	-0.183793	-0.127807	-0.0121789	0.122532	-0.628893
SPECC1:c.2217GA	88.15	32.0831	0.0413386	0.95374	1.9942	0.783754	0.171498				0	1.5				3.977e-06	0	0	0	5.437e-05	0	0	0	0		-0.450041	0.400888	-0.141246	-0.235862	0.0509023	-0.131929	-0.27959	0.294834
SPECC1:c.2223GA	96.06	31.7985	0.150198	0.846838	1.75444	0.661386	0.502415				3.8	0				1.591e-05	0	0	0	0.0002175	0	0	0	0		-0.0133756	-0.689888	-0.164175	-0.111724	-0.1241	-0.151721	-0.00817059	-0.372925
SPECC1:c.2244CT	92.29	31.3769	0.456158	0.285714	1.05262	0.396516	0.384058				-2.8	-1.6				1.592e-05	0	0	0	0	0	3.523e-05	0	0		-0.948957	1.17575	-0.261081	0.0868966	0.0399511	-0.198886	-0.414371	0.47346
SPECC1:c.2271GA	74.48	28.3269	0.236275	0.761765	1.63682	0.574261	0.113527				0	0				3.986e-06	0	0	0	0	0	0	0	3.266e-05		-0.629228	-0.522512	-0.164175	-0.111724	-0.1241	-0.151721	-0.464253	-0.385517
SPECC1:c.2274GA	73.1	28.1881	0.0196078	0.962745	2.00299	0.795448	0.113527				0	0				0	0	0	0	0	0	0	0	0		-0.629228	-0.595022	-0.164175	-0.111724	-0.1241	-0.151721	-0.464253	-0.427871
SPECC1:c.2277GA	76.3	28.349	0.123752	0.876248	1.82289	0.694184	0.113527				0	0				7.977e-06	0	0	0	0	0	1.768e-05	0	0		-0.426673	0.0246876	-0.141246	-0.235862	0.0509023	-0.131929	-0.306814	0.0218798
SPECC1:c.2286GA	75.01	27.8705	0.131034	0.856158	1.74215	0.670519	0.128019				0.7	2.7				3.994e-06	0	0	0	0	0	8.856e-06	0	0		-1.97441	-0.0962318	-0.462188	0.00278276	-0.0305688	-0.323565	-0.622758	-0.0245503
SPECC1:c.2301GA	71.21	29.4892	0.0453202	0.9133	1.81375	0.738239	0.161836				3.6	2.9				4.002e-06	0	0	0	5.447e-05	0	0	0	0		-2.97295	-2.31648	-1.76251	-0.239969	-0.215681	-0.793412	-0.846661	-0.519328
SPECC1:c.2304GT	73.02	31.3898	0.15665	0.776355	1.48464	0.605452	0.161836				-2.1	-1.4				2.002e-05	0	0	0	0.0002727	0	0	0	0		-1.22892	0.0673576	-0.28954	0.0131034	0.00875576	-0.229946	-0.275509	0.0444695
SPECC1:c.2304GA	73.02	31.3898	0.0256158	0.776355	1.48464	0.605452	0.161836				0.6	0.2				4.004e-06	0	0	0	0	0	8.881e-06	0	0		-0.590341	0.505299	0.11011	0.0386207	-0.04128	0.0874472	-0.132348	0.333598
SPECC1:c.2310GA	66.33	31.2793	0.132353	0.798039	1.51663	0.60421	0.0942029	0.0002271			3.5	0.9	0			4.019e-06	6.274e-05	0	0	0	0	0	0	0		-1.46593	-1.79397	-1.24153	-0.262034	-0.877224	-0.703722	-0.633139	-0.716559
SPECC1:c.2319CT	82.43	29.7204	0.0757421	0.889458	1.7761	0.758258	0.13285				-1.1	-0.2				1.218e-05	0	0	0	0	0	0	0	9.848e-05		-0.972457	0.503273	-0.209726	-0.141379	-0.0867449	-0.189821	-0.479179	0.302238
SPECC1:c.2322CT	83.21	30.8253	0	0.937759	1.93448	0.803057	0.13285				-1.4	0				0	0	0	0	0	0	0	0	0		-0.715695	-1.46627	-0.575282	-0.197931	-0.128573	-0.456876	-0.429806	-0.611117
SPECC1:c.2337CT	79.46	32.6444	0.0163934	0.859016	1.65781	0.712492	0.111111				1.3	1.9				4.221e-06	0	0	0	0	0	9.472e-06	0	0		-1.38427	-1.32223	-0.398499	-0.113103	-0.0660293	-0.290432	-0.46559	-0.524213
SPECC1:c.2343CT	68.33	30.4344	0.113043	0.830435	1.59509	0.695222	0.0917874	0.001136	0	0	0.1	2.8	0.003492	0	0.003	0.001551	0.000692	0.0001834	0.001858	0	0.000352	0.002788	0.0006961	0.0009423	0	-0.0717473	0.980182	-0.412465	0.212414	0.0481947	-0.270432	-0.0278231	0.44129
SPECC1:c.2346CA	66.77	30.9753	0.0792952	0.854626	1.66627	0.705308	0.0917874		0.0008	0	0.6	4		0	0	4.338e-06	6.95e-05	0	0	0	0	0	0	0	0	-0.922391	-0.574501	-0.518911	-0.270269	-0.000845061	-0.340223	-0.415272	-0.297286
SPECC1:c.2346CT	66.77	30.9753	0.00440529	0.854626	1.66627	0.705308	0.0917874				-1.7	3				0	0	0	0	0	0	0	0	0		-0.850404	-0.285481	-0.412465	0.212414	0.0481947	-0.270432	-0.382863	-0.147727
SYNCRIP:c.21TC			0.0327763	0.956941	1.87822	0.831618					0.6	0				3.986e-06	0	0	0	0	0	8.801e-06	0	0		-0.251724	-1.74801	-0.009633	0.282759	0.0686453	-0.00958683	-0.158975	-0.840153
SYNCRIP:c.27TC			0.0717853	0.886392	1.6225	0.753906	0.516927				-0.3	0				3.985e-06	0	0	0	0	0	8.8e-06	0	0		-0.388276	-0.927658	-0.009633	0.282759	0.0686453	-0.00958683	-0.2354	-0.445864
SYNCRIP:c.33TG	-15.28	25.4503	0.0553459	0.769811	1.3646	0.609096	0.540755				-0.6	1.5				7.961e-06	0	0	0	0.0001087	0	0	0	0		-0.470429	-1.07257	-0.635843	-0.0717241	-0.0635926	-0.484373	-0.189027	-0.576874
SYNCRIP:c.42CT	-6.75	27.2762	0.0472343	0.704164	1.20177	0.605668	0.547097				-0.1	0				3.98e-06	0	0	0	0	0	0	0	3.267e-05		-0.468655	-1.42267	0.00566531	0.0868966	0.000754768	0.00467272	-0.252784	-0.678687
SYNCRIP:c.51TC	-10.44	24.5227	0.10945	0.858254	1.5743	0.72889	0.367203				0	0.2				3.979e-06	0	0	0	0	0	8.794e-06	0	0		-0.154364	0.799595	0.261081	-0.0868966	-0.0399511	0.198886	-0.0824487	0.248509
SYNCRIP:c.57TG	-6.61	24.6597	0.0237671	0.896613	1.65874	0.756126	0.359486				-1.7	0				3.979e-06	0	0	0	5.437e-05	0	0	0	0		-1.3801	-1.65881	-0.89137	-0.128276	-0.0446465	-0.649644	-0.464189	-0.756429
SYNCRIP:c.66CG	2.73	29.0559	0.00296209	0.952014	1.84983	0.889326	0.160129	0			0.6	1	0.0002326			1.194e-05	0	0	0	0	0	2.638e-05	0	0		-0.124301	-0.135294	-0.293515	0.25931	0.0202069	0	0.0655889	0.189337
SYNCRIP:c.87AG	-4.29	32.2409	0.0331754	0.729858	1.35562	0.509929	0.193714				1.9	0.5				1.99e-05	0	0	0	0.0001631	0	8.796e-06	0	3.267e-05		-0.927785	-0.532501	-0.804071	0.0316931	-0.00517689	-0.612526	-0.488984	-0.154824
SYNCRIP:c.99TC	-13.45	31.1051	0.0130332	0.981043	1.97371	0.857368	0.168698				4.3	2.2				3.98e-06	0	0	0	0	0	8.796e-06	0	0		0.158417	-0.952162	0.412465	-0.212414	-0.0481947	0.270432	0.0714113	-0.550725
SYNCRIP:c.99TA	-13.45	31.1051	0	0.981043	1.97371	0.857368	0.168698				-0.5	2.6				3.98e-06	0	0	0	0	0	8.796e-06	0	0		-0.47732	-0.298514	-0.106446	-0.482683	-0.0490397	-0.0697912	-0.215167	-0.172659
SYNCRIP:c.114AG	-33.09	29.695	0.00947867	0.973934	1.94157	0.768671	0.291212				-0.4	0.3				3.983e-06	6.158e-05	0	0	0	0	0	0	0		0.422737	-0.311678	0.141246	0.235862	-0.0509023	0.131929	0.253637	-0.173724
SYNCRIP:c.120TC	-31.88	27.8057	0.00652432	0.942467	1.82938	0.809943	0.309814				1	-1.9				3.986e-06	0	0	0	0	0	0	0	3.268e-05		-0.271761	-1.02138	0.412465	-0.212414	-0.0481947	0.270432	-0.0654932	-0.611773
SYNCRIP:c.129AG	-34.41	28.8414	0.010083	0.985765	1.99619	0.782762	0.447081				0.2	0.1				3.991e-06	0	0	0	0	0	8.805e-06	0	0		0.877794	1.73926	1.76251	0.239969	0.215681	0.793412	0.323124	0.556466
SYNCRIP:c.150GT	-50.71	26.9459	0.136783	0.688525	1.12462	0.499091	0.504169				-1.2	-2.5				4.732e-06	0	0	0	0	0	9.756e-06	0	0		-0.437851	-0.0564207	-0.28954	0.0131034	0.00875576	-0.229946	-0.25325	-0.0150343
SYNCRIP:c.159AG	-35.93	28.2304	0.0467955	0.870295	1.60571	0.648508	0.37075				0	-0.1				4.458e-06	0	3.85e-05	0	0	0	0	0	0		-0.833819	-0.708777	-0.65054	-0.049731	-0.0318114	-0.426526	-0.200947	-0.320778
SYNCRIP:c.168TC	-33.26	28.4767	0.197663	0.799289	1.56226	0.687645	0.379089				0.4	-1				1.718e-05	0	0	0	0.0002335	0	0	0	0		0.0403523	-0.128353	0.0122535	0.183793	0.127807	0.0121789	0.0221067	-0.0448103
SYNCRIP:c.174TC	-41.71	30.5792	0.0426829	0.955285	1.88852	0.831036	0.239897				-1.5	0				0	0	0	0	0	0	0	0	0		-0.382508	-1.50987	0.0122535	0.183793	0.127807	0.0121789	-0.122381	-0.879601
SYNCRIP:c.192TG	-48.98	26.7356	0.039614	0.893855	1.62959	0.754337	0.365619				-0.5	2.6				4.074e-06	6.224e-05	0	0	0	0	0	0	0		-0.965148	-0.635125	-0.756986	-0.532414	-0.0808511	-0.496317	-0.521719	-0.135
SYNCRIP:c.195AG	-44.29	26.3185	0.205584	0.786802	1.52401	0.565871	0.356639		0	0	-2	-0.3		0.002	0	7.287e-05	0	0	0	0.000996	0	0	0	0	0	0.569011	0.160539	0.283977	0.147586	0.0507376	0.127835	0.120948	0.0609261
SYNCRIP:c.198AG	-38.84	27.663	0.360914	0.639086	1.4255	0.458718	0.361129				0	0				4.048e-06	0	0	0	0	4.636e-05	0	0	0		-0.19007	-0.252393	0.141246	0.235862	-0.0509023	0.131929	-0.0721334	-0.214594
SYNCRIP:c.213CT	-37.99	29.5106	0.0182741	0.457868	1.17738	0.458355	0.38135				-0.1	-0.7				4.024e-06	0	0	0	0	0	0	0	3.336e-05		0.403873	0.98728	-0.0122535	-0.183793	-0.127807	-0.0121789	0.322544	0.555152
SYNCRIP:c.219AG	-42.96	29.8293	0.0228311	0.754947	1.3388	0.529325	0.330547				0.7	-0.2				4.012e-06	0	0	0	0	0	8.84e-06	0	0		-0.683244	-0.468334	-0.65054	-0.049731	-0.0318114	-0.426526	-0.314832	-0.0995479
SYNCRIP:c.225AT	-31.66	27.3365	0.0263825	0.961441	1.88856	0.754215	0.328617				0.8	-1.7				4.034e-06	0	0	0	0	0	8.867e-06	0	0		0.104583	0.478205	0.106446	0.482683	0.0490397	0.0697912	0.0202487	0.145276
SYNCRIP:c.225AG	-31.66	27.3365	0.0111618	0.961441	1.88856	0.754215	0.328617				0.6	0.4				0	0	0	0	0	0	0	0	0		-0.920695	-0.824714	-0.65054	-0.049731	-0.0318114	-0.426526	-0.178259	-0.250543
SYNCRIP:c.234AC	-21.88	28.7107	0.0568239	0.340944	1.05948	0.363473	0.441309				0.1	0.3				4.062e-06	6.207e-05	0	0	0	0	0	0	0		0.244359	1.07739	0.534043	0.137931	0.103472	0.600596	0.137697	0.736708
SYNCRIP:c.234AG	-21.88	28.7107	0.54693	0.340944	1.05948	0.363473	0.441309	0			-0.7	0	0.0001163			6.093e-05	0	3.033e-05	0.0001022	0	0	8.901e-05	0.0003344	3.393e-05		0.646166	1.65767	0.85836	0.307586	0.175477	0.600596	0.17397	0.736708
SYNCRIP:c.294CG	10.13	30.6196	0.070202	0.731313	1.20903	0.634381	0.170622				2.6	3.5				7.962e-06	0	0	0	0	0	0	0	6.546e-05		0.476803	0.305911	0.849098	0.186207	0.923666	0.481284	0.25387	0.183576
SYNCRIP:c.306CT	-6.96	32.9615	0.389165	0.608847	1.39632	0.606396	0.342527				0.4	-0.3				3.979e-06	0	0	0	0	0	0	0	3.269e-05		-0.262414	-1.02281	-0.109662	-0.174138	-0.0453265	-0.103962	-0.106858	-0.496319
SYNCRIP:c.324AG	-8.3	32.0887	0.575697	0.421315	1.38001	0.4479	0.496472				-0.1	0				3.979e-06	0	0	0	0	0	8.797e-06	0	0		0.24234	0.301501	0.85836	0.307586	0.175477	0.600596	0.154553	0.159219
SYNCRIP:c.327GA	-16.16	31.7472	0.0183897	0.95328	1.84789	0.799725	0.547146				-0.1	0				3.979e-06	0	0	0	0	0	0	0	3.268e-05		0.464123	-0.450521	0.11011	0.0386207	-0.04128	0.0874472	0.245099	-0.181028
SYNCRIP:c.330CA	-16.14	31.5099	0.0173956	0.946322	1.82736	0.88414	0.547146				0	0				3.581e-05	0	0	0	0	0	0	0	0.0002941		-0.391027	-0.388838	-0.0928523	-0.0165207	-0.0184646	-0.0707331	-0.157122	-0.163663
SYNCRIP:c.339AG	-24.94	28.9339	0.162594	0.810973	1.5012	0.58636	0.553836				0	-0.3				7.957e-06	0	0	0	0	0	0	0	6.536e-05		-0.649866	-1.3871	-0.65054	-0.049731	-0.0318114	-0.426526	-0.156615	-0.831015
SYNCRIP:c.363GC	-6.85	30.8853	0	0.852092	1.6544	0.681326	0.534958				6.5	2.8				3.99e-06	0	0	0	0	0	8.812e-06	0	0		-0.00658829	-0.636975	-0.0759608	0.0951724	-0.319453	0	-0.00960484	-0.370698
SYNCRIP:c.366AG	-3.96	30.8975	0.0502988	0.774402	1.32311	0.550492	0.534958				0.8	-0.2				3.985e-06	0	0	0	0	0	0	0.0001633	0		-0.397611	-0.930802	-0.65054	-0.049731	-0.0318114	-0.426526	-0.214932	-0.331476
SYNCRIP:c.372TC	2.06	31.3582	0.194417	0.692921	1.25766	0.557306	0.47787				-1.8	-2.2				1.598e-05	0	0.0001163	0	0	0	0	0	0		-0.247286	0.909114	0.15076	-0.0927586	-0.0459867	0.116551	-0.187222	0.564792
SYNCRIP:c.402AG	21.19	33.828	0.0721912	0.672598	1.16246	0.435273	0.484926				-1.1	-2.9				3.988e-06	0	0	0	0	0	8.805e-06	0	0		-0.65792	-0.584186	-0.804071	0.0316931	-0.00517689	-0.612526	-0.353715	-0.169852
SYNCRIP:c.414CA	41.09	31.0702	0.251652	0.401627	0.937619	0.348593	0.243746				1.3	0				7.957e-06	0	0	0	0	0	1.759e-05	0	0		-0.52517	-0.386189	-0.0928523	-0.0165207	-0.0184646	-0.0707331	-0.224706	-0.120025
SYNCRIP:c.436GA	27.06	31.5021	0.000507872	0.997969	2.06368	0.851968	0.414368				5.2	6				3.977e-06	0	0	0	0	0	0	0	3.267e-05		0.567752	0.585275	0.344892	-0.103448	-0.0571435	0.139483	-0.0616304	0.139405
SYNCRIP:c.438AG	27.06	31.5021	0.0558659	0.643982	1.06587	0.407175	0.414368				-1.2	-1.3				7.954e-06	0	0	0	5.437e-05	0	8.792e-06	0	0		-0.63413	0.0344757	-0.11011	-0.0386207	0.04128	-0.0874472	-0.377	0.0167583
SYNCRIP:c.453CT	26.8	32.8126	0.444388	0.438294	1.02477	0.459453	0.41871	0.000227	0	0	-0.7	-1	0	0.001	0	3.977e-05	0.0003076	0	0.0001984	5.437e-05	4.62e-05	8.793e-06	0	0	0	0.438738	1.41846	-0.0330433	0.0868966	0.0317016	-0.0240824	0.193096	0.455309
SYNCRIP:c.454GA	16.43	32.7762	0.0391061	0.960894	1.91435	0.806955	0.442655				2.8	0				1.193e-05	0	0	0	0	0	1.759e-05	0	3.267e-05		1.47667	0.181828	0.344828	0.198966	0.0586532	0.43117	0.47732	-0.00238242
SYNCRIP:c.462AG	21.96	32.6518	0.0254453	0.938422	1.78652	0.727431	0.434923				0.4	0.7				3.978e-06	0	0	0	0	0	0	0	3.267e-05		-0.823975	-0.717215	-0.701225	0.0441069	-0.0349384	-0.511063	-0.336506	-0.356102
SYNCRIP:c.474TA	23.66	31.9362	0.0313142	0.735626	1.38929	0.624532	0.367912				0	0				3.982e-06	0	2.901e-05	0	0	0	0	0	0		-0.0314376	-0.369872	-0.0253616	-0.0689345	0.130224	-0.0209181	-0.0145666	-0.109928
SYNCRIP:c.477TC	24.17	31.2079	0.0946015	0.778406	1.32949	0.627519	0.146357				2.5	3.2				3.982e-06	6.155e-05	0	0	0	0	0	0	0		-0.194654	-1.41846	0.0330433	-0.0868966	-0.0317016	0.0240824	-0.057852	-0.455309
SYNCRIP:c.504GA	16.69	24.1914	0.180674	0.819326	1.60703	0.646054	0.214881				0	0				0	0	0	0	0	0	0	0	0		0.299249	-0.356003	-0.141246	-0.235862	0.0509023	-0.131929	0.198703	-0.269532
SYNCRIP:c.519AG	-2.06	26.3665	0.520645	0.382679	1.07924	0.356955	0.287364	0			0	-0.4	0.0001163			2.806e-05	0	0	0	0	0	5.299e-05	0	3.34e-05		0.677436	0.90886	1.76251	0.239969	0.215681	0.793412	0.236505	0.323671
SYNCRIP:c.531AG	-16.71	28.0302	0.372421	0.627579	1.41921	0.453136	0.231362		0	0	-2.3	-5.2		0.001	0	1.998e-05	0	0	0	0.0002181	0	0	0.0001636	0	0	-0.227073	-0.170946	0.164175	0.111724	0.1241	0.151721	-0.132285	-0.0486834
SYNCRIP:c.541TC	-30.47	28.5389	0.235028	0.764972	1.53416	0.663566	0.232842				0.1	0.9				3.984e-06	0	0	0	5.442e-05	0	0	0	0		-0.0919004	-0.301726	-0.0793385	-0.0344517	-0.0816029	-0.035715	-0.0281222	-0.107453
SYNCRIP:c.573TC	-20.07	30.1339	0.246603	0.465526	0.855212	0.333606	0.565747				-2.3	-1.2				7.956e-06	0	0	0	0.0001087	0	0	0	0		-0.165065	-0.0355613	0.229313	-0.0868966	-0.0105369	0.103228	-0.0576269	-0.00922167
SYNCRIP:c.579AG	-23.13	30.5585	0.1384	0.834927	1.54019	0.610777	0.571245				0	-0.1				7.955e-06	0	0	0	0	0	1.759e-05	0	0		0.746608	1.43022	1.76251	0.239969	0.215681	0.793412	0.190472	0.738291
SYNCRIP:c.594CT	-39.28	30.2508	0.114746	0.418722	0.815618	0.291354	0.591784				0	-0.7				2.387e-05	0	0	0	0.0002175	0	1.759e-05	0	0		-0.0584348	-0.610217	-0.229313	0.0868966	0.0105369	-0.103228	-0.0178815	-0.202772
SYNCRIP:c.603CT	-30.9	30.412	0.0120785	0.447408	0.973363	0.357095	0.527903				0.8	2.1				3.978e-06	0	2.894e-05	0	0	0	0	0	0		0.046578	-0.430087	-0.229313	0.0868966	0.0105369	-0.103228	0.0124115	-0.232706
SYNCRIP:c.618GA	-32.2	27.8628	0.0105687	0.431807	0.964593	0.356093	0.42848				1.6	0				7.98e-06	0.0001231	0	0	0	0	0	0	0		1.49188	0.805663	0.65054	0.049731	0.0318114	0.426526	0.753997	0.321546
SYNCRIP:c.645AG	15.19	29.1931	0.0518369	0.75541	1.32212	0.523662	0.345734				0.4	0.7				4.047e-06	0	0	0	0	4.63e-05	0	0	0		-0.91564	-1.18132	-0.65054	-0.049731	-0.0318114	-0.426526	-0.494957	-0.531845
SYNCRIP:c.648TC	15.4	29.2478	0.0951183	0.722194	1.21122	0.560851	0.343169				-1.1	-2				0	0	0	0	0	0	0	0	0		0.307537	1.57959	0.412465	-0.212414	-0.0481947	0.270432	0.138457	0.525514
SYNCRIP:c.657TC	11.51	28.039	0.0155544	0.89714	1.64756	0.757299	0.336113				6.1	4.6				4.237e-06	0	0	0.00011	0	0	0	0	0		0.738122	-1.25362	0.412465	-0.212414	-0.0481947	0.270432	0.398998	-0.380842
SYNCRIP:c.690TC	6.96	26.1487	0.16121	0.765377	1.33797	0.631675	0.163226				-1	0				7.967e-06	0.0001231	0	0	0	0	0	0	0		-0.116152	-1.68871	0.0330433	-0.0868966	-0.0317016	0.0240824	-0.043381	-0.838458
SYNCRIP:c.696AG	-23.74	26.1061	0.121032	0.878968	1.71047	0.661163	0.506435				-0.2	-0.5				7.971e-06	0	0	0	0.0001088	0	0	0	0		-0.299249	-0.0376093	0.141246	0.235862	-0.0509023	0.131929	-0.198703	-0.0305754
SYNCRIP:c.705TA	-6.67	27.4889	0.0997024	0.781746	1.33695	0.630283	0.505452		0	0	0.6	0.5		0	0.001	7.962e-06	0	0	0	0	0	8.803e-06	0.0001633	0	0	0.870544	-0.0661673	0.39965	0.0255172	-0.0500358	0.317393	0.374183	-0.0352303
SYNCRIP:c.705TC	-6.67	27.4889	0.0882937	0.781746	1.33695	0.630283	0.505452				0.3	-2.6				3.981e-06	0	0	0	0	0	0	0	3.27e-05		0.383627	-0.356592	0.575282	0.197931	0.128573	0.456876	0.164893	-0.189864
SYNCRIP:c.708CT	1.14	28.68	0.0411706	0.452381	0.897595	0.341113	0.505452				-3.2	-1.7				3.98e-06	0	0	0	0	0	8.803e-06	0	0		-0.019241	-0.849941	-0.117209	0.0965517	0.0296856	-0.0664365	-0.0102447	-0.487808
SYNCRIP:c.711CT	-3.92	30.8462	0.149802	0.849702	1.65289	0.787207	0.443874				0	0.2				3.98e-06	0	0	0	0	0	0	0	3.268e-05		-0.348667	-1.39042	-0.0391818	-0.41	-0.0393385	-0.0384289	-0.200111	-0.668668
SYNCRIP:c.729TC	22.23	32.9132	0.215774	0.783234	1.55032	0.676396	0.490058	0			-0.2	0	0.0001163			1.194e-05	0	0	0	0	0	2.641e-05	0	0		0.385213	1.11359	-0.009633	0.282759	0.0686453	-0.00958683	0.277436	0.494932
SYNCRIP:c.732GA	30.66	32.4248	0.200893	0.797619	1.56696	0.623077	0.486209				0.1	0.5				3.98e-06	0	0	0	0	0	8.803e-06	0	0		0.522546	0.175969	0.12087	-0.0317241	-0.0415778	0.0846178	0.232243	0.0448926
SYNCRIP:c.747TC	33.09	29.9315	0.209821	0.743552	1.35649	0.625288	0.170622		0	0	1.9	0.6		0.001	0	3.98e-06	0	0	0	5.437e-05	0	0	0	0	0	0.908302	0.772488	0.0330433	-0.0868966	-0.0317016	0.0240824	0.281913	0.249444
SYNCRIP:c.783AG	-8.26	27.9828	0.102132	0.894893	1.72974	0.678122	0.467721				-2	-2.4				2.789e-05	0	0	0	0	0	0	0	0.0002291		-0.242353	-0.359546	0.164175	0.111724	0.1241	0.151721	-0.0665046	-0.265278
SYNCRIP:c.810TC	-27.43	27.2559	0.223104	0.68121	1.19662	0.554667	0.568123				0	0				3.984e-06	0	0	0	0	0	8.811e-06	0	0		-0.046578	0.807949	0.229313	-0.0868966	-0.0105369	0.103228	-0.0124115	0.268477
SYNCRIP:c.816CT	-29.41	28.0672	0.625186	0.374318	1.41419	0.58982	0.358296	0	0	0	0	-0.4	0.0001163	0	0.001	3.584e-05	6.18e-05	0	0	5.438e-05	0	6.167e-05	0	0	0	0.378181	0.847628	-0.0122535	-0.183793	-0.127807	-0.0121789	0.186865	0.366094
SYNCRIP:c.825AG	-24.63	26.9978	0.498016	0.483135	1.29299	0.411525	0.348612				0	-2.7				3.98e-06	0	0	0	0	0	8.803e-06	0	0		0.251358	0.194185	0.283977	0.147586	0.0507376	0.127835	0.0696693	0.0847606
SYNCRIP:c.837GA	-20.45	23.5788	0.363591	0.236111	0.878231	0.196209	0.393842				0.4	-0.1				2.785e-05	6.161e-05	0	0	0	9.241e-05	3.52e-05	0	0		0.476443	1.40395	0.793301	0.0262379	0.0732262	0.654311	0.220759	0.807849
SYNCRIP:c.855CT	-36.85	23.8832	0.145325	0.849593	1.63382	0.785843	0.40334				0	-0.6				7.959e-06	0	0	0	0.0001087	0	0	0	0		0.350702	-1.1081	0.009633	-0.282759	-0.0686453	0.00958683	0.310815	-0.49249
SYNCRIP:c.861CT	-36.76	21.1481	0.364514	0.597356	1.25297	0.575591	0.211946				-3.9	-2				3.978e-06	0	0	0	0	0	0	0.000163	0		-0.469739	-0.613941	-0.575282	-0.197931	-0.128573	-0.456876	-0.207051	-0.26638
SYNCRIP:c.861CG	-36.76	21.1481	0.0172852	0.597356	1.25297	0.575591	0.211946		0	0	-2.7	-3.4		0	0.001										0	-0.40537	-0.79411	-0.285742	-0.211034	-0.137329	-0.22693	-0.178679	-0.344553
SYNCRIP:c.888CT	-0.63	29.2157	0.128557	0.870935	1.69152	0.808005	0.180885				-2.2	-0.9				3.978e-06	0	2.891e-05	0	0	0	0	0	0		0.0491829	-0.249291	-0.209726	-0.141379	-0.0867449	-0.189821	0.0334076	-0.1667
SYNCRIP:c.894AG	-6.84	30.1605	0.0731707	0.514736	1.1225	0.362256	0.205901				-0.8	-0.3				3.978e-06	0	2.891e-05	0	0	0	0	0	0		-1.15914	-1.53473	-0.804071	0.0316931	-0.00517689	-0.612526	-0.818948	-0.640349
SYNCRIP:c.912TC	3.41	29.1802	0.232376	0.74047	1.40181	0.632604	0.229634				0	0				3.978e-06	0	0	0	0	0	0	0	3.266e-05		0.442451	1.24514	0.452896	-0.0675862	-0.0307968	0.31706	0.143757	0.404557
SYNCRIP:c.916TC	4.33	29.5514	0.269733	0.730267	1.49645	0.640469	0.271969				-4	-4.1				1.989e-05	0	0	0	0	4.619e-05	3.519e-05	0	0		0.0201694	-0.0960881	-0.0793385	-0.0344517	-0.0816029	-0.035715	0.00514554	-0.0496015
SYNCRIP:c.924TC	0.85	28.4068	0.19655	0.80345	1.58386	0.692347	0.255292				-0.6	-0.7				7.955e-06	0	0	0	0	0	1.759e-05	0	0		0.303782	-0.965278	0.398499	0.113103	0.0660293	0.290432	0.238905	-0.479267
SYNCRIP:c.933CG	-26.05	25.2916	0.446419	0.508102	1.21165	0.51873	0.20975				0	0.7				7.955e-06	0	0	0.0001984	0	0	0	0	0		0.599655	1.07783	0.849098	0.186207	0.923666	0.481284	0.334238	0.481765
SYNCRIP:c.969TA	-25.41	25.3224	0.103677	0.771195	1.37359	0.626918	0.147477				-3.5	-3.6				3.976e-06	0	2.891e-05	0	0	0	0	0	0		-0.0426824	0.183941	-0.106446	-0.482683	-0.0490397	-0.0697912	-0.0280248	0.110199
SYNCRIP:c.1014AG	19.94	29.3746	0.121393	0.878607	1.70975	0.660774	0.488775				0.1	1.1				4.04e-06	0	0	0	0	0	8.858e-06	0	0		-0.151965	0.322805	0.141246	0.235862	-0.0509023	0.131929	-0.0679248	0.179926
SYNCRIP:c.1026AC	13.02	29.915	0.132273	0.689209	1.13815	0.449411	0.56703		0	0	0.2	4.3		0	0	1.599e-05	0	0	0	0	0	0	0	0.0001322	0.001	0.367876	0.953589	0.392433	0.0758276	-0.046442	0.222438	0.147228	0.40223
SYNCRIP:c.1038CT	10.27	29.2027	0.0427648	0.708603	1.18221	0.609481	0.591405				1.5	2.3				3.985e-06	0	0	0	0	0	8.8e-06	0	0		0.146855	-0.834779	-0.412465	0.212414	0.0481947	-0.270432	0.0284332	-0.31797
SYNCRIP:c.1047AG	-17.23	28.8669	0.0154152	0.760318	1.32371	0.534118	0.546504				-0.7	0				3.979e-06	0	0	0	0	0	8.795e-06	0	0		1.59236	1.00927	1.24153	0.262034	0.877224	0.703722	0.641223	0.43184
SYNCRIP:c.1056GA	-0.87	30.1041	0.261064	0.731974	1.46112	0.55745	0.255933	0			0	-0.5	0.0001163			7.958e-06	0	0	0	0	0	1.759e-05	0	0		0.25283	0.327508	-0.164175	-0.111724	-0.1241	-0.151721	0.186541	0.242422
SYNCRIP:c.1059TA	-2.99	30.1221	0.363003	0.549478	1.13546	0.414207	0.213598				2.6	0				3.979e-06	0	0	0	0	0	8.796e-06	0	0		-0.525587	-0.608752	-0.579025	-0.371331	-0.116583	-0.447637	-0.389041	-0.168729
SYNCRIP:c.1059TC	-2.99	30.1221	0.0760816	0.549478	1.13546	0.414207	0.213598				2.6	-1				7.959e-06	0	0	0	0	0	1.759e-05	0	0		0.357118	-0.462041	0.15076	-0.0927586	-0.0459867	0.116551	0.26434	-0.128064
SYNCRIP:c.1071AG	3.16	28.5071	0.0348086	0.491795	1.08998	0.421357	0.203728				-1.3	0.1				1.99e-05	0	0	0	0	0	4.399e-05	0	0		-0.618287	-0.805663	-0.65054	-0.049731	-0.0318114	-0.426526	-0.380722	-0.321546
SYNCRIP:c.1080GA	23.05	27.996	0.287419	0.684237	1.3546	0.506554	0.581142				2.5	1.2				7.958e-06	0	2.894e-05	0	5.438e-05	0	0	0	0		-0.385041	-1.11224	-0.85836	-0.307586	-0.175477	-0.600596	-0.161409	-0.686178
SYNCRIP:c.1110AG	4.2	24.9151	0.20189	0.739433	1.32621	0.507981	0.636947	0			-2.8	-1	0.0001163			1.194e-05	0	0	0	0	0	2.64e-05	0	0		0.198948	0.160539	0.283977	0.147586	0.0507376	0.127835	0.0732346	0.0609261
SYNCRIP:c.1122GT	-11.98	24.617	0.604674	0.0492292	1.02756	0.455222	0.613855		0	0	0	-1.1		0	0.001	1.195e-05	0	2.898e-05	0	0	0	1.761e-05	0	0	0	1.4445	0.724806	0.756986	0.532414	0.0808511	0.496317	0.730054	0.289275
SYNCRIP:c.1122GA	-11.98	24.617	0.136748	0.0492292	1.02756	0.455222	0.613855	0.000227			0.1	-0.7	0.0005814			6.372e-05	6.155e-05	0	0	0	4.621e-05	0.0001145	0.0001633	0		1.49188	0.293418	0.65054	0.049731	0.0318114	0.426526	0.753997	0.117105
SYNCRIP:c.1125CT	-15.18	24.0918	0.140229	0.859771	1.67406	0.797111	0.616421				1.3	2.2				3.982e-06	0	0	0	0	0	8.804e-06	0	0		0.00822146	-0.216404	-0.025936	-0.141379	-0.0836934	-0.025604	0.00328125	-0.105055
SYNCRIP:c.1128TC	-30.01	25.2654	0.106912	0.883143	1.68481	0.757854	0.622835				0.1	-2.2				3.981e-06	0	0	0	0	0	8.802e-06	0	0		0.796185	-0.452144	0.15076	-0.0927586	-0.0459867	0.116551	0.386513	-0.270741
SYNCRIP:c.1137TC	-21.67	27.6104	0.0188961	0.822476	1.45339	0.673495	0.609994				-1.6	-1				3.981e-06	0	2.898e-05	0	0	0	0	0	0		-0.334824	-0.902155	0.0122535	0.183793	0.127807	0.0121789	-0.1836	-0.525565
SYNCRIP:c.1152TG	-17.93	27.1374	0.0109398	0.830433	1.54651	0.681274	0.54009				0.5	-0.8				3.983e-06	0	2.901e-05	0	0	0	0	0	0		-1.0296	-1.20201	-0.756986	-0.532414	-0.0808511	-0.496317	-0.474429	-0.365163
SYNCRIP:c.1152TA	-17.93	27.1374	0.148682	0.830433	1.54651	0.681274	0.54009				-0.1	-0.8				3.983e-06	0	0	0	0	0	8.803e-06	0	0		-0.346356	-0.686771	-0.106446	-0.482683	-0.0490397	-0.0697912	-0.159597	-0.208637
SYNCRIP:c.1152TC	-17.93	27.1374	0.0099453	0.830433	1.54651	0.681274	0.54009				0.2	-1.8				7.966e-06	0	0	0	0.0001088	0	0	0	0		0.145993	-0.787229	0.412465	-0.212414	-0.0481947	0.270432	0.0672719	-0.239156
SYNCRIP:c.1167AG	-13.58	25.98	0.0124008	0.788194	1.4192	0.565662	0.111254				-0.2	0				8.1e-06	0.0001258	0	0	0	0	0	0	0		0.221148	-0.359546	0.164175	0.111724	0.1241	0.151721	0.199129	-0.265278
SYNCRIP:c.1191GC	-27.75	21.8514	0	0.764881	1.53405	0.590607	0.0810811				-3.2	0				3.991e-06	0	0	0	5.451e-05	0	0	0	0		-0.17668	-0.449425	-0.0759608	0.0951724	-0.319453	0	-0.00775616	-0.341097
SYNCRIP:c.1191GA	-27.75	21.8514	0.235119	0.764881	1.53405	0.590607	0.0810811				0	0				3.991e-06	0	0	0	0	0	8.819e-06	0	0		0.0974743	0.682491	-0.164175	-0.111724	-0.1241	-0.151721	0.0267481	0.467295
SYNCRIP:c.1200TC	4.95	24.9539	0.420139	0.539683	1.22525	0.536396	0.0778135				-1.9	-1.9				3.988e-06	0	2.896e-05	0	0	0	0	0	0		-0.452916	0.102217	-0.009633	0.282759	0.0686453	-0.00958683	-0.346388	0.0551115
SYNCRIP:c.1218CG	7.88	27.3538	0.00744048	0.241567	1.11368	0.475364	0.0693196				3.1	1				3.991e-06	0	0	0	0	0	8.827e-06	0	0		-2.00404	-2.57742	-1.16945	-0.32	-0.0326564	-0.766749	-0.859508	-0.91787
SYNCRIP:c.1233GA	22.61	30.045	0.315476	0.684524	1.45603	0.518921	0.410141				0	0				3.997e-06	0	0	0	0	0	0	0	3.27e-05		-0.296271	-0.68761	-0.85836	-0.307586	-0.175477	-0.600596	-0.168679	-0.412557
SYNCRIP:c.1236AG	24.13	30.2993	0.24752	0.75248	1.51985	0.537499	0.410405				0	0				3.999e-06	0	0	0	0	0	8.847e-06	0	0		0.422737	0.698846	0.141246	0.235862	-0.0509023	0.131929	0.253637	0.368161
SYNCRIP:c.1242AG	15.83	32.1603	0.0877976	0.912202	1.78203	0.697639	0.411689				0	-0.7				8.013e-06	0	5.802e-05	0	0	0	0	0	0		0.34679	-0.252393	0.141246	0.235862	-0.0509023	0.131929	0.168284	-0.214594
SYNCRIP:c.1254TC	-16.81	32.0866	0.145854	0.793207	1.40244	0.660101	0.431169				-0.6	-1.1				1.615e-05	0	0	0	0	0	0	0	0.0001314		0.087979	1.57959	0.412465	-0.212414	-0.0481947	0.270432	0.0541748	0.525514
SYNCRIP:c.1287CT	-40.67	30.4884	0.753601	0.244342	1.5092	0.654658	0.319581	0			-0.9	-1.1	0.0001171			3.154e-05	0	5.828e-05	0	0	0	5.146e-05	0	0		0.0852188	1.44648	-0.0122535	-0.183793	-0.127807	-0.0121789	0.0536289	0.837043
SYNCRIP:c.1305TA	11.85	26.5599	0.00350526	0.734602	1.33931	0.613356	0.357143				0	1.7				5.185e-06	0	3.972e-05	0	0	0	0	0	0		0.851884	0.316204	0.39965	0.0255172	-0.0500358	0.317393	0.436874	0.153704
SYNCRIP:c.1308AG	16.37	26.6761	0.0468828	0.724688	1.25007	0.491632	0.360434				0	0				0	0	0	0	0	0	0	0	0		-0.525754	-1.07544	-0.793301	-0.0262379	-0.0732262	-0.654311	-0.255565	-0.622637
SYNCRIP:c.1320CT	-6.67	27.0924	0.145137	0.674314	1.14032	0.57592	0.632191		0	0	1.2	1.7		0	0.001	0.0008125	0	0	0	0	0.008175	0.0001456	0	0	0	0.0440007	0.620373	0.00566531	0.0868966	0.000754768	0.00467272	0.0355942	0.35917
SYNCRIP:c.1329AG	-7.27	28.0954	0.0374065	0.898254	1.67152	0.685823	0.669037				0	0				4.524e-06	0	0	0	0	0	9.984e-06	0	0		-1.18558	-1.76031	-0.804071	0.0316931	-0.00517689	-0.612526	-0.400664	-0.646796
SYNCRIP:c.1341GC	-17.47	25.3762	0.35527	0.474585	0.940004	0.389006	0.683258				2.4	3.2				0	0	0	0	0	0	0	0	0		0.347041	0.391589	0.285742	0.211034	0.137329	0.22693	0.152968	0.163208
SYNCRIP:c.1341GA	-17.47	25.3762	0.0749064	0.474585	0.940004	0.389006	0.683258	0.0002271			5.3	5.3	0													0.0748096	0.0341208	0.11011	0.0386207	-0.04128	0.0874472	0.0329746	0.014221
SYNCRIP:c.1356TA	-32.81	23.0604	0.148926	0.803098	1.44948	0.651402	0.582905	0.000227			-0.3	-1.8	0			4.145e-06	6.335e-05	0	0	0	0	0	0	0		1.15036	-0.0069459	0.39965	0.0255172	-0.0500358	0.317393	0.507055	-0.00412944
SYNCRIP:c.1362TC	-31.91	22.7463	0.218064	0.780938	1.54735	0.674614	0.297558				-1.2	-0.8				0	0	0	0	0	0	0	0	0		-0.173305	-1.59391	0.109662	0.174138	0.0453265	0.103962	-0.072713	-0.817408
SYNCRIP:c.1371TC	-35.43	19.7688	0.366317	0.591704	1.24008	0.545104	0.104113				1.7	1.4				0	0	0	0	0	0	0	0	0		-0.397873	-0.281132	-0.00566531	-0.0868966	-0.000754768	-0.00467272	-0.277849	-0.162764
SYNCRIP:c.1383TC	-40.87	17.2661	0.297405	0.701597	1.46325	0.623054	0.0765027				0	-0.1				4.031e-06	0	0	0	0	0	0	0	3.314e-05		-0.0255554	-1.59391	0.109662	0.174138	0.0453265	0.103962	-0.0182706	-0.817408
SYNCRIP:c.1410TC	-73.05	13.3032	0.064032	0.935968	1.84152	0.811828	0.0193966				0	2.6				4.011e-06	0	0	0	0	0	0	0	3.287e-05		-0.0255554	-0.818819	0.109662	0.174138	0.0453265	0.103962	-0.0182706	-0.419917
SYNCRIP:c.1413TC	-87.14	12.6091	0.795898	0.125063	1.43717	0.716642	0.099661				2.3	1.9				0	0	0	0	0	0	0	0	0		0.542635	0.641989	0.575282	0.197931	0.128573	0.456876	0.278281	0.269358
SYNCRIP:c.1422CT	-75.53	13.5148	0.0915458	0.908454	1.77334	0.846259	0.11322				-1.4	0.6				8.009e-06	0.0001256	0	0	0	0	0	0	0		0.321668	-0.274314	-0.109662	-0.174138	-0.0453265	-0.103962	0.24419	-0.18066
SYNCRIP:c.1428CT	-58.79	16.6852	0.0770385	0.922961	1.80797	0.861427	0.113374	0			0.1	0.8	0.0001166			8.009e-06	6.289e-05	0	0	0	0	8.858e-06	0	0		0.249579	-0.155034	0.009633	-0.282759	-0.0686453	0.00958683	0.166536	-0.110531
SYNCRIP:c.1437TG	-56.48	17.0913	0.0320481	0.805208	1.42141	0.670788	0.1581				0.8	0.9				4.003e-06	6.308e-05	0	0	0	0	0	0	0		0.250228	-0.534048	0.28954	-0.0131034	-0.00875576	0.229946	0.110296	-0.317499
SYNCRIP:c.1476AG	-37.92	21.9822	0.130567	0.856275	1.62163	0.635985	0.0695825		0	0	-0.7	0		0.001	0	1.997e-05	0	8.688e-05	0	5.437e-05	0	0	0	3.27e-05	0	0.410663	0.184776	0.85836	0.307586	0.175477	0.600596	0.215504	0.0722787
SYNCRIP:c.1515TG	-9.08	24.2306	0.0211549	0.878788	1.58966	0.742933	0.775497				-0.3	0				3.981e-06	0	0	9.927e-05	0	0	0	0	0		-0.0292508	0.0782804	0.28954	-0.0131034	-0.00875576	0.229946	-0.0128932	0.0360708
SYNCRIP:c.1521TC	-7.85	26.4814	0.0281233	0.875068	1.57989	0.735121	0.789068				-6.3	-2.7				3.98e-06	0	0	0	0	0	8.801e-06	0	0		0.340882	0.428688	0.412465	-0.212414	-0.0481947	0.270432	0.15347	0.221832
SYNCRIP:c.1554CT	16.19	31.1688	0.498616	0.337023	0.97391	0.42465	0.784477	0	0.0045	0.0029	1.2	0.9	0.0003488	0	0.002	0.001043	0.000311	0.0006651	0	0	0.004297	0.0011	0.001304	0.0002614	0.002	-0.987797	0.412618	-0.452896	0.0675862	0.0307968	-0.31706	-0.342448	0.181874
SYNCRIP:c.1563CT	20.38	30.4115	0.068622	0.893193	1.64755	0.825508	0.541373				-3.7	-0.6				3.58e-05	0	0	0	5.437e-05	0	6.156e-05	0	3.267e-05		-0.0717473	0.952162	-0.412465	0.212414	0.0481947	-0.270432	-0.0278231	0.550725
SYNCRIP:c.1569TC	18.95	30.4149	0.13005	0.865523	1.66517	0.743305	0.545863	0			-1.9	-1	0.0001163			0.0001193	0	0	0.00248	0	0	4.397e-05	0	0		-0.173305	-0.0695522	0.109662	0.174138	0.0453265	0.103962	-0.072713	-0.0284046
SYNCRIP:c.1581AT	11.02	29.9996	0.420902	0.536836	1.23433	0.414093	0.243105	0			-0.1	2.9	0.0001163			2.387e-05	0	0	0	0	0	5.277e-05	0	0		-1.15036	0.0069459	-0.39965	-0.0255172	0.0500358	-0.317393	-0.507055	0.00412944
SYNCRIP:c.1587TC	5.81	29.4183	0.0468208	0.845665	1.53733	0.70074	0.288005				1.8	-0.5				3.978e-06	0	0	0	0	0	0	0.0001631	0		-0.0641845	-1.47407	-0.00566531	-0.0868966	-0.000754768	-0.00467272	-0.0311995	-0.80518
SYNCRIP:c.1590AG	-13.05	29.1495	0.00831947	0.97726	1.9498	0.773504	0.289288				0.6	-0.4				3.978e-06	0	0	0	0	0	0	0	3.267e-05		-0.0845438	-0.192493	-0.11011	-0.0386207	0.04128	-0.0874472	-0.0461803	-0.0597446
SYNCRIP:c.1596AC	-4.63	29.4761	0.0688099	0.920474	1.76334	0.713883	0.922978				-1.8	-3.7				3.978e-06	0	2.892e-05	0	0	0	0	0	0		0.271218	0.584265	0.518911	0.270269	0.000845061	0.340223	0.123677	0.184286
SYNCRIP:c.1602CT	-9.17	26.5567	0.131944	0.845486	1.57328	0.778467	0.901797				1.3	0				1.99e-05	0	2.893e-05	0	0	0	3.52e-05	0	0		-0.469739	0.867835	-0.575282	-0.197931	-0.128573	-0.456876	-0.207051	0.462072
SYNCRIP:c.1611TC	-31.35	34.4298	0.0491991	0.919336	1.73206	0.789773	0.901797				0	-2.4				3.982e-06	6.152e-05	0	0	0	0	0	0	0		0.721175	0.263629	0.575282	0.197931	0.128573	0.456876	0.317879	0.121477
SYNCRIP:c.1614GA	-32.16	33.9951	0.055814	0.863953	1.58618	0.702679	0.903081				1.1	0.2				1.195e-05	0	0	0	5.437e-05	0	1.762e-05	0	0		0.683244	1.36591	0.65054	0.049731	0.0318114	0.426526	0.314832	0.430829
SYNCRIP:c.1632AG	-24.23	33.7818	0.047142	0.932233	1.77714	0.720529	0.901227				0	-0.2				7.975e-06	0	0	0	5.438e-05	0	8.823e-06	0	0		0.203731	0.380056	0.85836	0.307586	0.175477	0.600596	0.0905431	0.168906
SYNCRIP:c.1644CT	1.32	32.0091	0.014176	0.932664	1.79032	0.869373	0.791533		0	0	-1.3	0.2		0	0	0.0001477	0.0001231	0	0	0	0	0	0.0001634	0.001114	0.001	-1.58809	0.193366	-0.452896	0.0675862	0.0307968	-0.31706	-0.661891	0.0852318
SYNCRIP:c.1659GA	22.47	28.4841	0.0213632	0.954222	1.86192	0.802207	0.86145				0.8	1.9				4.784e-05	0	0	0	0.0006525	0	0	0	0		0.782995	-0.0688212	0.11011	0.0386207	-0.04128	0.0874472	0.482068	-0.0366433
SYNCRIP:c.1671CT			0.483528	0.483528	1.2964	0.483259					0	0				7.973e-06	0	2.895e-05	0	5.438e-05	0	0	0	0		0	0	0	0	0	0	0	0
SYNCRIP:c.1734CG																7.956e-06	0	5.782e-05	0	0	0	0	0	0
SYNCRIP:c.1758CT																3.978e-06	0	0	0	5.437e-05	0	0	0	0
SYNCRIP:c.1776GA								0					0.0006977			6.764e-05	0	0	0	0	0	0.0001496	0	0
SYNCRIP:c.1779AG																1.194e-05	0	8.673e-05	0	0	0	0	0	0
SYNCRIP:c.1785CT																7.959e-06	0	0	0	0.0001088	0	0	0	0
SYNCRIP:c.1839TC																4.054e-06	0	2.979e-05	0	0	0	0	0	0
SYNCRIP:c.1845GA																4.096e-06	0	0	0	0	0	9.031e-06	0	0
SYNCRIP:c.1851TG																4.125e-06	0	0	0	0	0	9.098e-06	0	0
SYNCRIP:c.1860AG																8.543e-06	0	0	0	0	0	1.876e-05	0	0
CLEC4G:c.9CT			0.549738	0.335079	0.619335	0.494105					2.1	0.4				3.981e-06	0	0	0	0	0	8.805e-06	0	0		-0.623947	-2.48953	-0.261081	0.0868966	0.0399511	-0.198886	-0.333262	-0.77373
CLEC4G:c.15GA			0.133663	0.846535	1.12175	0.585721					3	0.5				3.184e-05	0	0	0	0	0	8.803e-06	0	0.0002286		-0.535487	0.425575	0.12087	-0.0317241	-0.0415778	0.0846178	-0.196756	0.19068
CLEC4G:c.21CT			0.00440529	0.960352	1.40547	0.804336					0	0				3.98e-06	0	0	0	0	0	8.805e-06	0	0		-1.00347	-1.40069	-0.398499	-0.113103	-0.0660293	-0.290432	-0.409809	-0.72063
CLEC4G:c.21CG			0.0132159	0.960352	1.40547	0.804336					0	0				7.961e-06	0.000123	0	0	0	0	0	0	0		-0.812792	0.117036	-0.0645356	-0.0372414	-0.0417042	-0.0846178	-0.206213	0
CLEC4G:c.24GA			0.0273973	0.917808	1.24834	0.654731	0.176471				0.9	1.5				3.98e-06	0	2.892e-05	0	0	0	0	0	0		-0.385767	-0.214397	-0.141246	-0.235862	0.0509023	-0.131929	-0.19847	-0.19364
CLEC4G:c.30CT	73.79	23.9133	0.19457	0.764706	0.94123	0.616574	0.145349	0.0004539			3.5	0.1	0			1.194e-05	0.0001231	0	0	0	0	0	0	3.266e-05		-0.651827	-0.0221046	-0.575282	-0.197931	-0.128573	-0.456876	-0.466595	-0.0131415
CLEC4G:c.30CG	73.79	23.9133	0.0361991	0.764706	0.94123	0.616574	0.145349				3	-1.2				3.981e-06	0	0	0	0	0	8.806e-06	0	0		-0.620314	0.201562	-0.285742	-0.211034	-0.137329	-0.22693	-0.444037	0.119832
CLEC4G:c.33CG	68.45	23.8513	0.0226244	0.855204	1.11375	0.698975	0.1	0.000227			0	-1.5	0			3.981e-06	6.155e-05	0	0	0	0	0	0	0		-0.776674	-1.83694	-0.285742	-0.211034	-0.137329	-0.22693	-0.461744	-0.570137
CLEC4G:c.33CT	68.45	23.8513	0.117647	0.855204	1.11375	0.698975	0.1				0	0				3.981e-06	0	0	0	0	0	8.808e-06	0	0		-1.15372	-2.79616	-0.575282	-0.197931	-0.128573	-0.456876	-0.685903	-0.867854
CLEC4G:c.39CT	65.85	23.7111	0.134783	0.530435	0.581536	0.321957	0.0535714				2.5	2.7				7.964e-06	0	2.892e-05	0	0	0	8.812e-06	0	0		-0.601919	1.04184	-0.0330433	0.0868966	0.0317016	-0.0240824	-0.171776	0.616289
CLEC4G:c.48CA	56.73	22.5536	0.00858369	0.944206	1.33772	0.785989	0.0930233				5	4.3				3.983e-06	0	0	0	0	0	8.816e-06	0	0		-0.494228	-0.832344	-0.392433	-0.0758276	0.046442	-0.222438	-0.235053	-0.334981
CLEC4G:c.51CT	61.13	22.0973	0.337607	0.594017	0.724251	0.517613	0.0872093	0.0004539			2.5	2.6	0			6.773e-05	0.0008006	0.0001157	0	0	0	0	0	0		-0.0952989	1.47407	0.00566531	0.0868966	0.000754768	0.00467272	-0.0383535	0.80518
CLEC4G:c.57GA	59.53	22.1261	0.00809717	0.97166	1.44994	0.718538	0.0930233	0.000227	0	0	0.5	0	0	0.0317	0	0.001753	0.0001917	5.871e-05	0	0.02134	0	2.715e-05	0.001509	0.0008931	0	0.63413	-0.712434	0.11011	0.0386207	-0.04128	0.0874472	0.377	-0.346308
CLEC4G:c.75GA	52.43	24.6931	0.489712	0.493827	0.834527	0.447318	0.387283				-1.8	1.4				8.01e-06	0	0	0	0	0	0	0.0003286	0		-1.23323	-1.2856	-1.24153	-0.262034	-0.877224	-0.703722	-0.693731	-0.752829
CLEC4G:c.84CT	55.49	30.1162	0.00809717	0.303644	0.630672	0.463811	0.572254				0.1	0				0	0	0	0	0	0	0	0	0		-0.539337	-1.93304	-0.398499	-0.113103	-0.0660293	-0.290432	-0.327428	-0.766377
CLEC4G:c.85AC	50.7	29.2178	0.700405	0.1417	0.682715	0.516797	0.572254				-1.1	1.7				1.597e-05	0	0	0	0	0	3.533e-05	0	0		-0.295672	-0.973543	-0.159671	-0.0344828	0.0531079	-0.111781	-0.117223	-0.316313
CLEC4G:c.105CT	42.94	31.2993	0.0557769	0.888446	1.15949	0.730568	0.473988	0.1049	0.118	0.0058	-3.1	-3.2	0.001163	0	0.003	0.008744	0.1133	0.006281	0.004268	0	0	0.0005726	0.004896	0.0001307	0	-0.0175161	-2.67322	-0.412465	0.212414	0.0481947	-0.270432	-0.00339136	-0.568211
CLEC4G:c.106CG	36.31	31.3997	0.0278884	0.721116	0.810642	0.575659	0.473988				-1	2.5				3.984e-06	0	2.894e-05	0	0	0	0	0	0		-3.06741	-0.219803	-0.457201	0.0910345	0.745836	0	-0.502627	0.0805721
CLEC4G:c.106CT	36.31	31.3997	0.207171	0.721116	0.810642	0.575659	0.473988				-1.7	1.5				3.984e-06	0	2.894e-05	0	0	0	0	0	0		-3.00152	-1.519	-1.3992	-0.057931	-0.083341	-0.629862	-0.637996	-0.294099
CLEC4G:c.117GT	36.1	31.815	0.00787402	0.889764	1.17444	0.626517	0.238095				4.1	2.4				3.982e-06	0	0	0	0	0	8.807e-06	0	0		-1.67949	-1.42462	-1.35652	-0.0331034	-0.216533	-0.61065	-0.377336	-0.241938
CLEC4G:c.123CT	44.05	32.132	0.0392157	0.917647	1.25483	0.754631	0.238095				-1.6	1.9				7.962e-06	0.0001232	0	0	0	0	0	0	0		-0.896276	-1.18798	-0.261081	0.0868966	0.0399511	-0.198886	-0.383491	-0.369216
CLEC4G:c.126AC	42.07	32.256	0.0682731	0.855422	1.04347	0.765858	0.14881	0.01362	0.0023	0.0202	3.7	4.6	0.07698	0	0.0765	0.0545	0.01109	0.03408	0.08438	0.0001088	0.07895	0.07399	0.07304	0.03021	0.0204	1.00605	-0.528012	0.0928523	0.0165207	0.0184646	0.0707331	0.312673	-0.212623
CLEC4G:c.138TA	27.55	32.0772	0.0316206	0.509881	0.730469	0.533054	0.505952				-1.8	1.7				3.982e-06	0	0	0	5.438e-05	0	0	0	0		-0.0426824	-1.25049	-0.106446	-0.482683	-0.0490397	-0.0697912	-0.0280248	-0.379893
CLEC4G:c.150TC	23.46	32.0914	0.688976	0.287402	0.895286	0.583005	0.468208				0	-2.1				7.966e-06	0	0	0	0.0001088	0	0	0	0		1.41508	2.37592	0.398499	0.113103	0.0660293	0.290432	0.453032	0.767211
CLEC4G:c.153CT	25.5	31.7636	0.0275591	0.925197	1.26223	0.765736	0.473988				0	0				3.984e-06	6.161e-05	0	0	0	0	0	0	0		0.399937	0.00519378	-0.15076	0.0927586	0.0459867	-0.116551	0.129144	0.00143957
CLEC4G:c.156AG	28.04	31.8265	0.247059	0.611765	0.630119	0.475799	0.416185				-0.2	-2.6				3.985e-06	0	0	0	5.438e-05	0	0	0	0		3.02175	0.836319	1.76251	0.239969	0.215681	0.793412	0.837543	0.125555
CLEC4G:c.171CT	19.29	30.0256	0.0426829	0.945122	1.36773	0.789879	0.49711				0	0.5				5.703e-06	0	0	0	0	0	1.335e-05	0	0		-0.898039	-0.737408	-0.0330433	0.0868966	0.0317016	-0.0240824	-0.26544	-0.268491
CLEC4G:c.183GA	30.59	28.5855	0.0434783	0.895652	1.20403	0.638301	0.184971				-0.3	0				0	0	0	0	0	0	0	0	0		-0.223663	-0.170614	0.65054	0.049731	0.0318114	0.426526	-0.0867352	-0.0768124
CLEC4G:c.183GC	30.59	28.5855	0	0.895652	1.20403	0.638301	0.184971				-0.3	0				2.716e-05	0	0	0	0	0	6.277e-05	0	0		0.543347	-0.123416	1.16945	0.32	0.0326564	0.766749	0.210707	-0.0555634
CLEC4G:c.192TC	45.08	28.7062	0.380952	0.5	0.561733	0.477727	0.0982659				-1.9	0.4				5.105e-06	0	0	0	0	0	1.163e-05	0	0		1.37109	-0.374079	0.229313	-0.0868966	-0.0105369	0.103228	0.205838	-0.119684
CLEC4G:c.198CA	44.71	27.863	0.0809249	0.797688	0.919906	0.63717	0.0982659				1	5.9				5.017e-06	0	3.267e-05	0	0	0	0	0	0		-0.501551	-1.03829	-0.175632	-0.172414	-0.178609	-0.139483	-0.282025	-0.511616
CLEC4G:c.201CT	43.48	28.1001	0	0.109827	0.979019	0.52277	0.115607				0	-1.4				1.994e-05	8.627e-05	0	0	0	0.0002329	0	0	0		-0.972457	0.670438	-0.209726	-0.141379	-0.0867449	-0.189821	-0.479179	0.436574
CLEC4G:c.201CG	43.48	28.1001	0.803468	0.109827	0.979019	0.52277	0.115607				-2.1	0				5.484e-05	0	0	0	0	0	1.133e-05	0	0.0003695		0.111547	0.70844	0.324317	0.169655	0.0720055	0	0	0.555739
CLEC4G:c.204CT	43.05	28.1076	0.194286	0.794286	1.04916	0.655602	0.184971				-1.9	0.6				4.982e-06	0	3.252e-05	0	0	0	0	0	0		-0.252847	-1.80748	-0.0122535	-0.183793	-0.127807	-0.0121789	-0.164648	-0.631021
CLEC4G:c.211AT	50.71	29.6931	0	0.879781	1.15925	0.788975	0.127168				6.6	3.1				4.89e-06	0	0	0	0	0	1.11e-05	0	0		-0.942359	-0.788546	-0.307554	0.0248276	0.0530991	0.0846178	0.199306	0.0944533
CLEC4G:c.211AC	50.71	29.6931	0.0655738	0.879781	1.15925	0.788975	0.127168				2.5	1.6				4.89e-06	0	0	0	0	0	1.11e-05	0	0		0.768581	-0.972266	-0.159671	-0.0344828	0.0531079	-0.111781	0.199306	-0.424549
CLEC4G:c.219CT	50.43	31.2607	0.117117	0.792793	0.899019	0.622608	0.0462428				0	0				4.902e-06	0	3.216e-05	0	0	0	0	0	0		0.468673	1.35965	0.009633	-0.282759	-0.0686453	0.00958683	0.201716	0.626164
CLEC4G:c.234GT	48.45	30.6591	0.0278884	0.85259	1.03797	0.581587	0.312139				2.5	3.1				5.869e-05	0	5.822e-05	0	0	0.0001269	8.276e-05	0.000168	0		0.587411	-0.00399389	0.635843	0.0717241	0.0635926	0.484373	0.309592	-0.0016664
CLEC4G:c.234GA	48.45	30.6591	0.0677291	0.85259	1.03797	0.581587	0.312139				0.1	-0.7				8.384e-06	6.516e-05	0	0	0	0	9.195e-06	0	0		0.927785	0.123918	0.804071	-0.0316931	0.00517689	0.612526	0.488984	0.0517036
CLEC4G:c.240GT	37.23	30.9056	0.027907	0.893023	1.15322	0.627615	0.190476	0.2065	0.2557	0.0432	-1.8	-4.8	0.005825	0	0.005	0.0243	0.2241	0.017	0.002723	0.0001115	0.0006994	0.006844	0.01866	0.0289	0.0358	-0.163249	0.543621	0.756986	0.532414	0.0808511	0.496317	-0.0734966	0.115551
CLEC4G:c.249CT	32.26	30.7623	0.197183	0.755869	0.918865	0.606485	0.184524				-1.8	-2.9				1.258e-05	0	0	0	0	0	2.756e-05	0	0		-0.145993	-2.67322	-0.412465	0.212414	0.0481947	-0.270432	-0.0672719	-0.568211
CLEC4G:c.261GA	44.19	28.7969	0.0393013	0.60262	0.753088	0.431661	0.17341				0.4	0				8.41e-06	0	0	0	0	0	1.845e-05	0	0		-0.629228	-0.134155	-0.164175	-0.111724	-0.1241	-0.151721	-0.464253	-0.0638034
CLEC4G:c.261GT	44.19	28.7969	0.344978	0.60262	0.753088	0.431661	0.17341				5.5	0.8				4.205e-06	0	0	0	0	0	9.224e-06	0	0		-0.544584	0.495624	-0.0882143	-0.0886207	-0.44726	-0.0121789	-0.352497	0.174845
CLEC4G:c.264CG	47.22	28.199	0.00613497	0.895706	1.2147	0.741611	0.17341				-1.7	-4.9				4.22e-06	0	0	0	0	0	9.264e-06	0	0		1.20506	1.4298	0.849098	0.186207	0.923666	0.481284	0.57312	0.443559
CLEC4G:c.276CT	31.97	28.2191	0.28125	0.588542	0.610077	0.476201	0.1				-0.1	1.5				8.493e-06	6.555e-05	0	0	0	0	0	0	3.284e-05		-0.591528	-2.0035	-0.209726	-0.141379	-0.0867449	-0.189821	-0.376426	-0.804313
CLEC4G:c.279CT	23.22	29.8502	0.0102564	0.835897	1.04108	0.651724	0.104651				3.4	2.4				4.258e-06	0	2.918e-05	0	0	0	0	0	0		-1.05858	-1.99307	-0.398499	-0.113103	-0.0660293	-0.290432	-0.424971	-0.81787
CLEC4G:c.285CG	39.18	32.4988	0.0107914	0.946043	1.36005	0.790879	0.132948				-1.9	3.1				0.000422	0	0.0002896	0	0	0	0.0006672	0.00103	0.0004971		-0.353591	-0.0458863	-0.0195909	-0.736552	0.0765606	0	0	0.0358674
CLEC4G:c.285CT	39.18	32.4988	0.0395683	0.946043	1.36005	0.790879	0.132948				-1.9	2.5				7.961e-06	0	0	0	0	0	0	0	4.519e-05		-0.569249	-0.200025	-0.0391818	-0.41	-0.0393385	-0.0384289	-0.310348	-0.0844405
CLEC4G:c.288GA	39.16	32.4795	0.0424028	0.625442	0.682338	0.340588	0.115607				-0.7	5.2				2.386e-05	0	0	0	0	0	6.44e-05	0	0		0.577072	0.755311	0.701225	-0.0441069	0.0349384	0.511063	0.243611	0.375017
CLEC4G:c.288GC	39.16	32.4795	0.286219	0.625442	0.682338	0.340588	0.115607				-2.1	2.8				1.591e-05	0.0001837	0	0	0.0001027	0	0	0	0		1.46226	-0.0567584	0.924413	0.0413793	0.0129449	0.673727	0.617295	-0.0281809
CLEC4G:c.288GT	39.16	32.4795	0.0459364	0.625442	0.682338	0.340588	0.115607				-0.8	1.5				7.953e-06	0	0	0	0	0	2.147e-05	0	0		0.697055	1.16335	0.89137	0.128276	0.0446465	0.649644	0.294262	0.577614
CLEC4G:c.294GA	37.94	32.7921	0.231034	0.582759	0.520516	0.314608	0.0581395				2.9	5.2				0	0	0	0	0	0	0	0	0		0.769741	0.743071	0.804071	-0.0316931	0.00517689	0.612526	0.309296	0.325723
CLEC4G:c.300GT	27.82	32.4147	0.0204082	0.884354	1.16496	0.623799	0.0697674				2	3.5				0.0004275	0	0.000289	0	0	0	0.0006622	0.001025	0.0005406		0.825338	0.884838	0.756986	0.532414	0.0808511	0.496317	0.3713	0.294377
CLEC4G:c.303GA	19.87	33.3306	0.0529801	0.940397	1.36277	0.685736	0.0523256				5.5	4.9				0	0	0	0	0	0	0	0	0		-0.466286	-3.18066	-0.85836	-0.307586	-0.175477	-0.600596	-0.155129	-0.810629
CLEC4G:c.321GT	22.02	32.6526	0.111111	0.535354	0.491061	0.235224	0.127907				-1.4	-1.4				7.753e-06	0	0	0	0	0	2.091e-05	0	0		-0.208719	1.05738	0.756986	0.532414	0.0808511	0.496317	-0.08094	0.633334
CLEC4G:c.336GA	24.65	29.195	0.331148	0.613115	0.746411	0.410047	0.139535				0.7	-0.1				7.717e-06	0	0	0	0	0	2.079e-05	0	0		0.397611	0.65414	0.65054	0.049731	0.0318114	0.426526	0.214932	0.217626
CLEC4G:c.339GA	24.89	29.8687	0.0721311	0.908197	1.24141	0.649424	0.156977				-1.4	0				7.714e-06	0	4.108e-05	0	0	0	0	0	0		-0.466286	-0.47921	-0.85836	-0.307586	-0.175477	-0.600596	-0.155129	-0.215585
CLEC4G:c.348GC	54.51	29.7163	0.00321543	0.96463	1.44572	0.711631	0.215116		0	0	-1.6	-1.6		0.005	0	0.002244	0.000162	0.0001643	0.0009926	0.01487	0.009259	0.000561	0.001502	0.001554	0	-1.5262	-0.305662	-1.12721	-0.12	-0.22707	-0.507423	-0.56181	-0.157785
CLEC4G:c.360GA	62.74	29.33	0.0721311	0.921311	1.30677	0.664971	0.151163				0	0				0	0	0	0	0	0	0	0	0		-0.625107	-0.834701	-0.164175	-0.111724	-0.1241	-0.151721	-0.392228	-0.430786
CLEC4G:c.366CA	73.76	28.1769	0.030303	0.93266	1.29212	0.774944	0.156977				-1	2.5				1.542e-05	0	0	0	0	0	4.158e-05	0	0		-0.844655	-3.18599	-0.518911	-0.270269	-0.000845061	-0.340223	-0.385168	-0.677206
CLEC4G:c.369GA	86.85	28.5681	0.0491228	0.807018	0.914971	0.534148	0.156977				1.1	3.5				3.085e-05	0	0.0001644	0	0	0	0	0	0		-4.16046	-3.38454	-1.76251	-0.239969	-0.215681	-0.793412	-0.884336	-0.87767
CLEC4G:c.378GT	71.11	29.2179	0.00746269	0.921642	1.27913	0.658223	0.156977				1.8	5.9				0	0	0	0	0	0	0	0	0		-0.305129	-0.438694	-1.35652	-0.0331034	-0.216533	-0.61065	-0.0868972	-0.113761
CLEC4G:c.414CT	41.04	28.1269	0.191235	0.729084	0.816342	0.571102	0.27907				1.4	1.6				8.386e-06	0	0	0	0	0	0	0	6.542e-05		-0.797095	-1.46627	-0.575282	-0.197931	-0.128573	-0.456876	-0.461035	-0.611117
CLEC4G:c.420CT	45.43	26.5666	0.104	0.892	1.25002	0.740835	0.284884				-1.9	-1.5				1.257e-05	0.000198	0	0	0	0	0	0	0		-0.750081	-0.417791	-0.575282	-0.197931	-0.128573	-0.456876	-0.33062	-0.174128
CLEC4G:c.432CA	51.92	26.1218	0	0.890365	1.20297	0.731381	0.0755814				2.6	3.6				4.174e-06	0	0	0	0	0	8.984e-06	0	0		-0.418588	-0.953589	-0.392433	-0.0758276	0.046442	-0.222438	-0.180789	-0.40223
CLEC4G:c.432CG	51.92	26.1218	0.0265781	0.890365	1.20297	0.731381	0.0755814				6.9	2.1				1.67e-05	0	0.000116	0	0	0	0	0	0		0.544425	0.905462	0.849098	0.186207	0.923666	0.481284	0.235139	0.38193
CLEC4G:c.444GA	62.88	27.1529	0.0592105	0.786184	0.948394	0.502032	0.0578035				0	1.9				1.252e-05	0	8.703e-05	0	0	0	0	0	0		-2.97295	-1.13583	-1.76251	-0.239969	-0.215681	-0.793412	-0.846661	-0.404503
CLEC4G:c.453GT	59.38	30.4291	0.150641	0.641026	0.612796	0.374324	0.0809249				-3.7	0.3				0	0	0	0	0	0	0	0	0		0.409017	0.543621	0.756986	0.532414	0.0808511	0.496317	0.158614	0.115551
CLEC4G:c.456GT	59.32	30.3547	0.0264901	0.923841	1.27144	0.666549	0.0809249				3.2	3.1				4.179e-06	6.623e-05	0	0	0	0	0	0	0		-1.3022	-3.05881	-1.35652	-0.0331034	-0.216533	-0.61065	-0.276792	-0.839376
CLEC4G:c.456GA	59.32	30.3547	0.0430464	0.923841	1.27144	0.666549	0.0809249				3.2	3.1				4.179e-06	0	0	0	0	0	0	0	3.272e-05		-1.36331	-3.07333	-1.76251	-0.239969	-0.215681	-0.793412	-0.289781	-0.84336
CLEC4G:c.462CG	66.13	30.3126	0.0719178	0.565068	0.478377	0.40558	0.0578035				-1.3	-1.3				8.368e-06	0	0	0	0	0	9.03e-06	0	3.273e-05		-1.31679	-0.764684	-1.16945	-0.32	-0.0326564	-0.766749	-0.711799	-0.232306
CLEC4G:c.468GA	60.98	31.7449	0.115385	0.853147	1.09926	0.592666	0.0520231				3.9	6.2				4.19e-06	6.673e-05	0	0	0	0	0	0	0		-0.358899	-0.317155	0.12087	-0.0317241	-0.0415778	0.0846178	-0.151386	-0.0809114
CLEC4G:c.480CT	49.37	32.3645	0.0708661	0.795276	0.879813	0.621106	0.0117647				0	0				2.081e-05	0	0	0	0	0	4.638e-05	0	0		-0.385213	-0.41844	0.009633	-0.282759	-0.0686453	0.00958683	-0.277436	-0.191174
CLEC4G:c.486CT	47.05	32.2114	0.335463	0.661342	0.951218	0.583131	0.0532544				1.7	0				1.249e-05	6.932e-05	0	0	0	4.937e-05	9.279e-06	0	0		-0.653366	1.05574	-0.0391818	-0.41	-0.0393385	-0.0384289	-0.268113	0.64491
CLEC4G:c.486CA	47.05	32.2114	0.00319489	0.661342	0.951218	0.583131	0.0532544				-1.5	0				4.165e-06	0	0	0	0	0	9.279e-06	0	0		0.615412	1.00204					0.0994094	0.203733
CLEC4G:c.486CG	47.05	32.2114	0	0.661342	0.951218	0.583131	0.0532544				-3	0				4.165e-06	0	0	0	0	0	0	0	3.306e-05		-0.268574	0.549557	-0.0195909	-0.736552	0.0765606	0	0.0994094	0.64491
CLEC4G:c.489GA	43.2	32.2022	0.0318471	0.920382	1.25032	0.658679	0.0639535				1.4	0.4				1.653e-05	0	0	0	0	0	2.76e-05	0	3.294e-05		-0.423303	-0.449097	-0.164175	-0.111724	-0.1241	-0.151721	-0.258578	-0.242235
CLEC4G:c.489GT	43.2	32.2022	0.0127389	0.920382	1.25032	0.658679	0.0639535				2.1	0.4				4.132e-06	0	0	0	0	0	0	0	3.294e-05		-0.356729	-0.464528	-0.0882143	-0.0886207	-0.44726	-0.0121789	-0.22551	-0.247005
CLEC4G:c.492GT	36.67	32.5588	0.0666667	0.87619	1.11539	0.614901	0.0465116				2	-2.3				8.248e-06	0	0	0	0	0	1.835e-05	0	0		0.759995	0.40281	0.818663	0.0951724	-0.0569975	0.675229	0.409927	0.169817
CLEC4G:c.492GA	36.67	32.5588	0.0349206	0.87619	1.11539	0.614901	0.0465116				-0.8	1.1				2.062e-05	0	0	0	0	4.832e-05	0	0	0.0001318		0.748918	0.252292	0.793301	0.0262379	0.0732262	0.654311	0.403953	0.106361
CLEC4G:c.498CT	50.12	29.8766	0.0664557	0.857595	1.0636	0.697347	0.0297619				0.5	0.1				4.096e-06	0	0	0	0	0	9.094e-06	0	0		-0.35997	-0.852834	0.00566531	0.0868966	0.000754768	0.00467272	-0.222402	-0.288214
CLEC4G:c.522CT	55.36	28.4182	0.116418	0.844776	1.07637	0.686589	0.170588				1.6	0.8				0	0	0	0	0	0	0	0	0		-0.831884	-1.84849	-0.575282	-0.197931	-0.128573	-0.456876	-0.569584	-0.573723
CLEC4G:c.540TG	4.74	28.5914	0.183333	0.416667	0.469155	0.358291	0.130178		0	0	0.1	-1.6		0	0.001	5.751e-05	0	0	0	0	0	0.0001277	0	0	0	-0.894064	-2.10385	-0.89137	-0.128276	-0.0446465	-0.649644	-0.444887	-0.675311
CLEC4G:c.555GT	-11.46	33.1456	0.0369128	0.57047	0.528375	0.269876	0.187135				-0.3	0.4				1.257e-05	0	0	0	0	0	2.796e-05	0	0		0.0966413	0.140994	0.635843	0.0717241	0.0635926	0.484373	0.0300355	0.0817942
CLEC4G:c.555GC	-11.46	33.1456	0.191275	0.57047	0.528375	0.269876	0.187135	0			-5.2	0.6	0.0002368			2.095e-05	0	0	0	0	0	3.728e-05	0.0001706	0		0.18582	1.09003	0.896924	-0.0151724	0.0236415	0.683259	0.0577515	0.632352
CLEC4G:c.567GT	-0.09	32.5076	0.0454545	0.649351	0.722925	0.409567	0.0898204				3.7	5.8				4.306e-06	0	0	0	0	0	9.594e-06	0	0		-0.163249	0.884838	0.756986	0.532414	0.0808511	0.496317	-0.0734966	0.294377
CLEC4G:c.567GC	-0.09	32.5076	0.0324675	0.649351	0.722925	0.409567	0.0898204				3.2	6.3				8.611e-06	0	0	0	0	0	1.919e-05	0	0		0.411334	2.46443	1.16945	0.32	0.0326564	0.766749	0.185188	0.819891
CLEC4G:c.579CT	12.22	31.7603	0.285714	0.714286	1.01117	0.609476	0.0760234				2.1	1.9				0	0	0	0	0	0	0	0	0		-0.495168	1.3547	-0.0391818	-0.41	-0.0393385	-0.0384289	-0.288367	0.566576
CLEC4G:c.582AC	22.28	32.3064	0.0544218	0.564626	0.646009	0.446716	0.0760234				-9.7	-5.1				2.609e-05	0	0	0	0	0	0	0	0.0002032		0.625823	-1.33084	0.518911	0.270269	0.000845061	0.340223	0.261738	-0.797304
CLEC4G:c.588CG	25.42	31.7086	0.0985915	0.697183	0.664663	0.509278	0.0760234				2	2.9				4.37e-06	0	0	0	0	0	9.748e-06	0	0		-1.8536	-3.08995	-1.16945	-0.32	-0.0326564	-0.766749	-0.835566	-0.913318
CLEC4G:c.594GT	58.27	30.6349	0.135135	0.579151	0.46677	0.269859	0.0294118	0	0	0	-8.1	-3.1	0.0001187	0	0.001	7.09e-05	0	6.073e-05	0	0	0	0.0001386	0	0	0	0.0826884	0.558971	0.756986	0.532414	0.0808511	0.496317	0.0377064	0.252979
CLEC4G:c.594GA	58.27	30.6349	0.138996	0.579151	0.46677	0.269859	0.0294118				-3.5	1.5				8.863e-06	0	3.036e-05	0	0	5.88e-05	0	0	0		-0.00044848	0.447628	0.65054	0.049731	0.0318114	0.426526	-0.000204509	0.202587
CLEC4G:c.606CA	60.46	29.4914	0.0730769	0.415385	0.641354	0.504534	0.0238095				1.9	0.5				0	0	0	0	0	0	0	0	0		-0.985538	0.303231	-0.729785	-0.278572	-0.0705964	-0.564187	-0.361401	0.125137
CLEC4G:c.606CT	60.46	29.4914	0.496154	0.415385	0.641354	0.504534	0.0238095				1.3	0.5				0	0	0	0	0	0	0	0	0		-0.114213	1.29649	-0.15076	0.0927586	0.0459867	-0.116551	-0.0418825	0.535035
CLEC4G:c.615CT	54.94	30.2092	0.0114068	0.973384	1.46849	0.821182	0.00598802				2.8	1.8				4.546e-06	0	0	0	0	0	1.02e-05	0	0		-1.07216	-2.68017	-0.575282	-0.197931	-0.128573	-0.456876	-0.637414	-0.714177
CLEC4G:c.616CT	53.95	30.4597	0.0342205	0.939163	1.32031	0.782124	0.0898204				2.5	2.8				1.82e-05	0	0	0	0	0	4.087e-05	0	0		-2.62832	-0.947874	-1.3992	-0.057931	-0.083341	-0.629862	-0.700361	-0.303267
CLEC4G:c.642GT	35.38	29.1166	0.0789474	0.815789	0.946727	0.547427	0.280702				-1.5	0.6				3.984e-06	0	0	0	0	0	8.817e-06	0	0		-0.400126	-0.959685	-0.659109	0.0372414	-0.0625378	-0.461424	-0.147019	-0.422018
CLEC4G:c.654CT	44.76	30.361	0.0108696	0.967391	1.44499	0.810679	0.296512				1.6	1.9				7.965e-06	0	0	0	0	0	0	0	6.533e-05		-0.540838	-0.417791	-0.575282	-0.197931	-0.128573	-0.456876	-0.23839	-0.174128
CLEC4G:c.654CG	44.76	30.361	0.0217391	0.967391	1.44499	0.810679	0.296512				-1.7	-0.6				1.593e-05	0	0.0001157	0	0	0	0	0	0		-0.29061	-0.391589	-0.285742	-0.211034	-0.137329	-0.22693	-0.128095	-0.163208
CLEC4G:c.657TC	39.62	31.1934	0.0978261	0.847826	1.04722	0.788003	0.294798				-1.4	-0.5				3.982e-06	0	0	0	0	0	8.809e-06	0	0		1.58809	-0.412618	0.452896	-0.0675862	-0.0307968	0.31706	0.661891	-0.181874
CLEC4G:c.672CG	60.87	29.9495	0.0106383	0.93617	1.3075	0.779259	0.196532				0.8	2.5				0.0001245	0.0004465	0	0	0.000165	0.0005148	8.881e-05	0	0		-1.7017	-0.989433	-0.285742	-0.211034	-0.137329	-0.22693	-0.381501	-0.263651
CLEC4G:c.672CA	60.87	29.9495	0.0319149	0.93617	1.3075	0.779259	0.196532				1.7	3				1.205e-05	0	0	0	0.000165	0	0	0	0		-2.29204	-2.51494	-0.175632	-0.172414	-0.178609	-0.139483	-0.513849	-0.670149
CLEC4G:c.684GA	71.79	30.6008	0.0126582	0.949367	1.38059	0.696414	0.0346821	0.001362	0.0008	0	2	2.9	0	0	0	9.56e-05	0.001419	2.892e-05	0	0	0	0	0	0	0	-2.42905	-1.85905	-1.24153	-0.262034	-0.877224	-0.703722	-0.737932	-0.78416
CLEC4G:c.691CT	79.67	32.1379	0.0421053	0.852632	1.06894	0.674496	0.0404624				-4.2	0				7.963e-06	0	0	0	0	0	1.761e-05	0	0		-0.331187	-3.61429	-1.3992	-0.057931	-0.083341	-0.629862	-0.111172	-0.810284
CLEC4G:c.723CT	50.21	29.2808	0.0645161	0.924731	1.31151	0.771993	0.142857				-1.2	0				7.962e-06	0	0	0	0	0	8.806e-06	0	3.266e-05		-0.529444	1.50566	-0.0122535	-0.183793	-0.127807	-0.0121789	-0.202528	0.846638
CLEC4G:c.726AG	48.43	29.6661	0	0.989474	1.55103	0.920329	0.119048				0.5	-0.1				7.961e-06	0	0	0	0	0	1.761e-05	0	0		0.303318	0.0688212	-0.11011	-0.0386207	0.04128	-0.0874472	0.170557	0.0366433
CLEC4G:c.780GT	56.73	31.0135	0.0456853	0.779188	0.874092	0.507043	0.263473				1.1	-1.2				3.999e-06	0	0	0	0	0	8.854e-06	0	0		-0.0315133	-0.574072	-0.28954	0.0131034	0.00875576	-0.229946	-0.022558	-0.239264
CLEC4G:c.783CT	51.85	28.5988	0.286432	0.525126	0.469995	0.387792	0.354651				0	0				1.998e-05	0	0	0	0.0002176	0	0	0	3.276e-05		-0.592776	0.0459266	-0.452896	0.0675862	0.0307968	-0.31706	-0.247059	0.0236946
CLEC4G:c.807CT	40.27	31.0376	0.0535714	0.821429	0.967884	0.656809	0.251462				2.1	1.9				3.981e-06	0	0	0	0	0	8.802e-06	0	0		-1.49748	-0.719543	-0.209726	-0.141379	-0.0867449	-0.189821	-0.522442	-0.445207
CLEC4G:c.810GA	39.27	30.8625	0.0971867	0.585678	0.519067	0.272929	0.25731				2.6	3.1				7.964e-06	0.0001231	0	0	0	0	0	0	0		0.730933	0.763134	0.804071	-0.0316931	0.00517689	0.612526	0.452254	0.320087
CLEC4G:c.822CT	53.57	28.2643	0.229008	0.743003	0.932731	0.611628	0.267442				-2.9	0				3.982e-05	0	0	0	0	0	8.801e-05	0	0		0.0544773	1.0409	0.009633	-0.282759	-0.0686453	0.00958683	0.0530328	0.600954
CLEC4G:c.825CT	54.23	27.825	0.209184	0.790816	1.09656	0.658282	0.271676		0	0	1.7	0.9		0.001	0	0.0001155	0	0	0	0.001197	0	6.161e-05	0	0	0	-0.209792	1.28885	-0.0122535	-0.183793	-0.127807	-0.0121789	-0.121122	0.580987
CLEC4G:c.831GT	43.66	24.5707	0.0405797	0.513043	0.4677	0.217383	0.196429				5	2.3				3.983e-06	0	0	0	0	0	0	0.000163	0		0.829649	0.657712	0.818663	0.0951724	-0.0569975	0.675229	0.429316	0.277278
CLEC4G:c.840CG	64.61	25.0247	0.0668605	0.674419	0.691251	0.517241	0.0733333				1.8	1.6				3.984e-06	0	2.892e-05	0	0	0	0	0	0		-0.363429	0.688708	-0.0645356	-0.0372414	-0.0417042	-0.0846178	-0.111754	0.296782
CLEC4G:c.840CT	64.61	25.0247	0.212209	0.674419	0.691251	0.517241	0.0733333				1.4	2.2				3.984e-06	6.16e-05	0	0	0	0	0	0	0		-0.825797	0.67076	-0.398499	-0.113103	-0.0660293	-0.290432	-0.363448	0.39678
CLEC4G:c.840CA	64.61	25.0247	0.0465116	0.674419	0.691251	0.517241	0.0733333				0.9	1.6				3.984e-06	0	0	0	0	0	8.803e-06	0	0		-0.123287	0.74621	0.0563344	-0.0689655	-0.0832819	0	0	0.326449
CLEC4G:c.846GA	40.19	22.581	0.117302	0.703812	0.697138	0.408137	0.08		0	0	0.4	0		0.001	0	3.585e-05	0	0	0	0.0004351	0	8.8e-06	0	0	0	-0.426673	-0.265049	-0.141246	-0.235862	0.0509023	-0.131929	-0.306814	-0.227834
BCL2A1:c.21AG			0.251232	0.502463	0.808188	0.290372		0.0006809			-1.1	0	0			1.993e-05	0.000123	8.69e-05	0	0	0	0	0	0		-0.483865	-0.502546	-0.11011	-0.0386207	0.04128	-0.0874472	-0.23458	-0.210852
BCL2A1:c.34CT	55.08	30.0641	0.0396825	0.960317	1.77898	0.876391	0.2				1.2	2.2				3.982e-06	0	0	0	0	0	0	0	3.267e-05		-2.36306	-1.519	-1.3992	-0.057931	-0.083341	-0.629862	-0.602856	-0.294099
BCL2A1:c.36GA	55.08	30.0641	0.174603	0.81746	1.43804	0.646041	0.2				3.1	3.4				7.963e-06	0	0	0	0	0	1.761e-05	0	0		-2.49399	-2.25925	-1.76251	-0.239969	-0.215681	-0.793412	-0.636259	-0.437423
BCL2A1:c.57CT	36.3	33.8707	0.356863	0.631373	1.2422	0.590526	0.158273	0			0.3	0	0.0001163			3.978e-06	0	0	0	0	0	8.799e-06	0	0		-0.022587	0.960442	-0.0391818	-0.41	-0.0393385	-0.0384289	-0.0141542	0.366891
BCL2A1:c.60CG	33.54	33.6803	0.235294	0.623529	0.994047	0.51908	0.141892	0.000227			0.7	-2	0			1.591e-05	0.0002461	0	0	0	0	0	0	0		0.507136	0.139602	0.849098	0.186207	0.923666	0.481284	0.193727	0.0313648
BCL2A1:c.63AG	18.36	32.8391	0.698039	0.270588	1.21093	0.52471	0.198675		0	0	-5.2	-6.6		0	0	5.569e-05	0	0	0	0	0	0	0	0.0004573	0.001	2.13928	2.95592	1.76251	0.239969	0.215681	0.793412	0.480638	0.795834
BCL2A1:c.78TC	-6.1	33.0007	0.170635	0.765873	1.24094	0.636659	0.275168				2	0.7				3.978e-06	0	0	0	5.437e-05	0	0	0	0		-0.124479	-1.47407	-0.00566531	-0.0868966	-0.000754768	-0.00467272	-0.0576773	-0.80518
BCL2A1:c.99GA	-27.96	31.0845	0.443137	0.47451	0.976634	0.362394	0.283784	0.01906	0.0234	0	0.1	0	0	0	0	0.001329	0.01852	0.0004625	0	5.437e-05	0	0.0001056	0.0004891	3.266e-05	0	1.15914	0.605123	0.804071	-0.0316931	0.00517689	0.612526	0.818948	0.20353
BCL2A1:c.102CT	-19.79	29.5888	0.078125	0.914062	1.62669	0.826075	0.256757				0	0.1				3.978e-06	6.152e-05	0	0	0	0	0	0	0		-0.126823	-1.31313	-0.0330433	0.0868966	0.0317016	-0.0240824	-0.0426563	-0.520608
BCL2A1:c.108GA	-23.14	30.5959	0.0583658	0.902724	1.54874	0.741512	0.243243				1	2.5				3.978e-06	0	0	0	5.437e-05	0	0	0	0		-0.913202	-0.389445	-1.24153	-0.262034	-0.877224	-0.703722	-0.456069	-0.087498
BCL2A1:c.109CT	-30.58	32.2216	0.330739	0.669261	1.31121	0.617749	0.381295				0.9	0.9				1.193e-05	0	8.674e-05	0	0	0	0	0	0		-0.0820129	0.0542918	0.0793385	0.0344517	0.0816029	0.035715	-0.0184261	0.0146172
BCL2A1:c.123GA	-31.49	30.7092	0.167969	0.140625	0.703667	0.312758	0.302158				-1	-1.2				3.581e-05	0	5.782e-05	0	0.0001088	0	3.52e-05	0.0001629	0		0.833819	0.293418	0.65054	0.049731	0.0318114	0.426526	0.200947	0.117105
BCL2A1:c.123GC	-31.49	30.7092	0.195312	0.140625	0.703667	0.312758	0.302158	0.000227			0.9	0.9	0			1.194e-05	0.0001845	0	0	0	0	0	0	0		0.833468	2.30081	1.16945	0.32	0.0326564	0.766749	0.200862	0.918271
BCL2A1:c.144GA	-1.97	30.8579	0.0194553	0.513619	0.943295	0.414774	0.26087				1.5	-1.3				1.194e-05	0	5.782e-05	0	0	0	8.799e-06	0	0		-0.576965	-0.892445	-1.24153	-0.262034	-0.877224	-0.703722	-0.274402	-0.302434
BCL2A1:c.156GA	5.68	31.118	0.0311284	0.961089	1.76197	0.808365	0.326241	0			0	-0.3	0.0001163			3.979e-06	0	0	0	0	0	8.802e-06	0	0		-0.638427	-2.03844	-1.76251	-0.239969	-0.215681	-0.793412	-0.247643	-0.773605
BCL2A1:c.166TC	23.72	30.3959	0.117647	0.882353	1.5837	0.760837	0.433566				0.8	1.1				3.979e-06	0	0	0	0	0	8.802e-06	0	0		2.05959	2.23108	1.3992	0.057931	0.083341	0.629862	0.699738	0.713819
BCL2A1:c.180TC	26.74	32.0456	0.256809	0.727626	1.29189	0.624527	0.461538				0	-1.7				3.979e-06	0	0	0	5.437e-05	0	0	0	0		-0.251724	-1.16725	-0.009633	0.282759	0.0686453	-0.00958683	-0.158975	-0.558696
BCL2A1:c.189CT	3.15	32.1602	0.143411	0.782946	1.25894	0.682636	0.461538				-0.4	-0.7				3.979e-06	0	0	0	0	0	8.803e-06	0	0		-0.280143	0.8772	-0.0330433	0.0868966	0.0317016	-0.0240824	-0.12641	0.281571
BCL2A1:c.207AG	10.72	31.6593	0.123552	0.764479	1.19216	0.547646	0.24812				-0.7	0				3.979e-06	6.152e-05	0	0	0	0	0	0	0		-1.91673	-0.380824	-0.804071	0.0316931	-0.00517689	-0.612526	-0.83696	-0.110724
BCL2A1:c.207AC	10.72	31.6593	0.0965251	0.764479	1.19216	0.547646	0.24812	0	0	0	-1.1	-1.2	0.0001163	0	0.001	0.0001512	0	0.0003469	0	0	0	0.0002112	0	6.533e-05	0	-0.900413	-0.0562125	0.0928523	0.0165207	0.0184646	0.0707331	-0.393174	-0.0163437
BCL2A1:c.210AG	19.22	30.8684	0.03861	0.837838	1.33021	0.629351	0.220588		0	0.0014	0	-1.7		0	0	3.979e-06	0	2.891e-05	0	0	0	0	0	0	0	1.33139	1.13583	1.76251	0.239969	0.215681	0.793412	0.387102	0.404503
BCL2A1:c.243CT	23.4	28.1091	0.666667	0.325843	1.27356	0.592515	0.0241935				0	0.7				1.591e-05	0	0	0	0	0.0001386	0	0.0001632	0		0.403873	0.932042	-0.0122535	-0.183793	-0.127807	-0.0121789	0.322544	0.524092
BCL2A1:c.273CT	-8.57	27.6594	0.202952	0.730627	1.16678	0.632681	0.382114				0	0				3.978e-06	0	0	0	0	0	0	0	3.267e-05		0.210565	-0.351645	-0.261081	0.0868966	0.0399511	-0.198886	0.0900947	-0.0944607
BCL2A1:c.300CT	-22.63	30.7893	0.030303	0.920455	1.61539	0.830502	0.828358				0.6	0				3.979e-06	0	0	0	0	0	8.799e-06	0	0		-1.54188	-0.909114	-0.15076	0.0927586	0.0459867	-0.116551	-0.451102	-0.564792
BCL2A1:c.313CA	1.5	32.1359	0.0849421	0.72973	1.19414	0.619452	0.611842				0	0				7.958e-06	0	0	0	0	0	1.76e-05	0	0		0.475987	0.635085	0.74273	-2.4138e-05	-0.0641168	0.519964	0.123432	0.286604
BCL2A1:c.313CT	1.5	32.1359	0	0.72973	1.19414	0.619452	0.611842				0	0				1.592e-05	0	0	0	0	0	8.801e-06	0	9.8e-05		0.317343	1.02566					0.144416	0.389784
BCL2A1:c.330GC	6.36	31.9577	0.0114504	0.568702	1.0647	0.417057	0.543046				0	0.4				1.194e-05	0	8.673e-05	0	0	0	0	0	0		0.940902	-0.0370016	0.812997	0.00827586	-0.0577523	0.670556	0.486886	-0.0212911
BCL2A1:c.330GA	6.36	31.9577	0.374046	0.568702	1.0647	0.417057	0.543046	0			0	-0.1	0.0003488			9.154e-05	0.0001233	0	0	5.437e-05	0	0.0001761	0	0		0.756399	1.40395	0.793301	0.0262379	0.0732262	0.654311	0.391412	0.807849
BCL2A1:c.342CT	19.98	33.2044	0.729008	0.122137	1.1574	0.588844	0.151786				0	0				3.98e-06	0	0	0	0	0	8.805e-06	0	0		0.154364	-0.512489	-0.261081	0.0868966	0.0399511	-0.198886	0.0824487	-0.208691
BCL2A1:c.357AC	7.22	26.3948	0.272727	0.155303	0.697624	0.308443	0.240741				-3.1	0.2				3.982e-06	0	0	0	0	0	0	0	3.267e-05		-0.263041	0.622538	0.223188	0.0854862	-0.0219934	0.162663	-0.107214	0.294346
BCL2A1:c.360TC	7.55	26.5563	0.44697	0.549242	1.23575	0.557091	0.231481	0			0.4	0.8	0.0004651			0.0003265	6.174e-05	5.784e-05	0	0	0.0004158	0.0006164	0	0		-0.148274	-0.0544486	0.109662	0.174138	0.0453265	0.103962	-0.0701061	-0.0407039
BCL2A1:c.369GA	-10.19	25.2406	0.243346	0.30038	0.634825	0.161751	0.259615	0			0	1.1	0.0001163			5.178e-05	6.176e-05	2.893e-05	0	5.437e-05	0	7.048e-05	0.0001636	3.268e-05		0.833819	1.02381	0.65054	0.049731	0.0318114	0.426526	0.200947	0.613227
BCL2A1:c.372GA	-14.58	24.0368	0.209125	0.775665	1.35796	0.602727	0.216				0.3	0.3				3.983e-06	0	0	0	0	0	8.811e-06	0	0		-0.405725	-0.408118	-0.164175	-0.111724	-0.1241	-0.151721	-0.243016	-0.348697
BCL2A1:c.375CT	-20.9	24.7214	0.0152091	0.977186	1.82259	0.894565	0.217742				1.6	2.4				3.983e-06	0	0	0	0	0	8.81e-06	0	0		-0.0767259	0.0293943	-0.025936	-0.141379	-0.0836934	-0.025604	-0.0655549	0.0142697
BCL2A1:c.384TC	-48.43	26.3839	0.109848	0.462121	0.873914	0.351042	0.162602	0			-1.3	-1.7	0.0004651			4.78e-05	0	5.788e-05	0	0	0	7.93e-05	0.0001638	0		-0.0456006	0.72636	-0.009633	0.282759	0.0686453	-0.00958683	-0.0445841	0.523136
BCL2A1:c.411CT	-23.85	22.8351	0.368421	0.62406	1.24701	0.588297	0.246575	0			0	-0.4	0.0002326			0.0003263	6.182e-05	0.0001472	0.0003046	0	0	0.0006044	0	0.0001339		0.262562	1.74801	0.009633	-0.282759	-0.0686453	0.00958683	0.191032	0.840153
BCL2A1:c.417CA	-22.21	22.7999	0.0226415	0.849057	1.41947	0.754124	0.602041				2	-0.5				4.064e-06	0	0	0	0	0	8.943e-06	0	0		0.190597	-1.59554	-0.175632	-0.172414	-0.178609	-0.139483	0.113313	-0.689933
BCL2A1:c.447AG	50.43	27.0202	0.473684	0.473684	0.917816	0.43062	0.925134				0	0				7.96e-06	0	5.786e-05	0	0	0	0	0	0		0	0	0	0	0	0	0	0
BCL2A1:c.450TC	55.51	26.848	0	0.210526	1.23789	0.522544	0.930481				0.2	0.2				7.959e-06	0	5.785e-05	0	0	0	0	0	0		-1.61414	-0.860569	-1.12721	-0.12	-0.22707	-0.507423	-0.652735	-0.146148
BCL2A1:c.459CT	55.34	27.0826	0.0526316	0.368421	0.832139	0.306642	0.930481				-0.8	-0.4				3.979e-06	0	0	0	0	0	8.801e-06	0	0		0.151542	1.0666	0.190145	0.172383	0.00970816	0.138581	0.07821	0.342367
BCL2A1:c.483AC			0.0606061	0.454545	1.06663	0.387088		0.000227			2.3	1.5	0			3.979e-06	0	0	0	0	0	0	0.0001632	0		0.0881714	-0.563241	0.293515	-0.25931	-0.0202069	0	-0.0499088	-0.563115
BCL2A1:c.504AC								0.002043	0.0068	0.0014			0	0	0	0.0001631	0.002215	0.0001157	0	0	0	8.799e-06	0	0	0
BCL2A1:c.504AG																1.194e-05	0	0	0	0	0	2.64e-05	0	0
BCL2A1:c.522CT									0.0008	0				0	0	3.979e-06	6.154e-05	0	0	0	0	0	0	0	0
BCL2A1:c.525TC																1.194e-05	0	0	0	0	0.0001386	0	0	0
PARP1:c.15GT											3.6	2.8				0	0	0	0	0	0	0	0	0		1.44335	1.28954	0.89137	0.128276	0.0446465	0.649644	0.411906	0.706467
PARP1:c.27TC											0	0				4.022e-06	6.285e-05	0	0	0	0	0	0	0		0.850887	0.393	0.109662	0.174138	0.0453265	0.103962	0.371407	0.190703
PARP1:c.60TG	76.13	24.3146									-2.7	-1.9				4.086e-06	0	0	0	0	0	9.074e-06	0	0		-0.987744	-0.41145	-0.89137	-0.128276	-0.0446465	-0.649644	-0.291954	-0.168841
PARP1:c.75CT	42.29	28.2927									2.1	0				4.224e-06	6.737e-05	0	0	0	0	0	0	0		-0.959481	0.67076	-0.398499	-0.113103	-0.0660293	-0.290432	-0.405045	0.39678
PARP1:c.78GA	46.51	28.9186									2.3	2.7				4.275e-06	0	0	0	0	0	0	0	3.423e-05		-0.530639	-0.834701	-0.164175	-0.111724	-0.1241	-0.151721	-0.313893	-0.430786
PARP1:c.87CA	51.8	30.3913									0	-0.7				4.47e-06	0	3.182e-05	0	0	0	0	0	0		-0.261015	-0.977196	-0.0196963	0.0179621	0.130979	-0.0162454	-0.141956	-0.430751
PARP1:c.123GA	33.19	31.5727									1.1	2.5				2.808e-05	0	5.801e-05	0	0	0	4.418e-05	0	0		0.933394	0.383249	0.701225	-0.0441069	0.0349384	0.511063	0.359187	0.171884
PARP1:c.126CA	40.93	29.7584									-0.3	0.4				0	0	0	0	0	0	0	0	0		-0.197218	-1.15037	-0.0196963	0.0179621	0.130979	-0.0162454	-0.0884506	-0.548785
PARP1:c.147AG	4.44	21.3702						0.000227			-2.9	0	0			7.973e-06	6.157e-05	2.893e-05	0	0	0	0	0	0		-0.639178	-0.458318	-0.793301	-0.0262379	-0.0732262	-0.654311	-0.25724	-0.261421
PARP1:c.159CT	47.05	20.695						0			2.6	2.1	0.0001163			3.984e-06	0	0	0	0	0	8.797e-06	0	0		-0.501152	-0.643925	-0.209726	-0.141379	-0.0867449	-0.189821	-0.330053	-0.471043
PARP1:c.168CT	70.18	22.3072									0	0				3.982e-06	0	0	0	0	0	8.795e-06	0	0		-0.653366	-0.877608	-0.0391818	-0.41	-0.0393385	-0.0384289	-0.268113	-0.578704
PARP1:c.186CG	68.81	25.0575									-2.5	-3.4				9.95e-05	0	0.0007228	0	0	0	0	0	0		0.111547	0.27924	0.324317	0.169655	0.0720055	0	0	0.0866374
PARP1:c.198CT	65.74	23.7565									-0.2	0				3.98e-06	0	0	0	0	0	8.793e-06	0	0		-0.749154	-0.0215872	-0.209726	-0.141379	-0.0867449	-0.189821	-0.496216	-0.0146617
PARP1:c.204CT	63.61	24.8181									0	-0.9				2.786e-05	6.153e-05	0	0	0	0	5.276e-05	0	0		0.137508	1.21486	-0.0122535	-0.183793	-0.127807	-0.0121789	0.0791237	0.5247
PARP1:c.219GA	31.25	24.9886									-0.9	1.3				3.978e-06	0	2.891e-05	0	0	0	0	0	0		0.3083	0.195468	0.11011	0.0386207	-0.04128	0.0874472	0.173358	0.0848106
PARP1:c.219GC	31.25	24.9886									1.3	-1.8				3.978e-06	0	0	0	0	0	8.791e-06	0	0		0.236238	1.842	0.285742	0.211034	0.137329	0.22693	0.132838	0.799219
PARP1:c.222CT	37.39	27.763									-0.9	-1.2				3.978e-06	0	2.891e-05	0	0	0	0	0	0		0.105923	0.0223449	-0.025936	-0.141379	-0.0836934	-0.025604	0.0459586	0.0111188
PARP1:c.222CA	37.39	27.763									0.8	-3.8				3.978e-06	0	0	0	0	0	0	0	3.266e-05		-0.194362	-0.375771	-0.474707	-0.206897	-0.0840444	-0.757697	-0.129264	-0.337677
PARP1:c.231TA	31.16	30.4034									-0.2	0.5				3.978e-06	0	0	0	0	0	0	0	3.266e-05		-0.252615	-0.644352	-0.405992	-0.206866	0.000851369	-0.182761	-0.0719416	-0.167092
PARP1:c.243CT	21.5	31.7191						0.1255	0.115	0.3573	2.8	1.5	0.1591	0.4365	0.1541	0.2184	0.123	0.4261	0.1595	0.4479	0.2342	0.1663	0.1938	0.103	0.1002	0.245197	-0.841707	-0.0122535	-0.183793	-0.127807	-0.0121789	0.14189	-0.479217
PARP1:c.243CG	21.5	31.7191									2.8	0.7				3.978e-06	0	0	0	0	0	8.792e-06	0	0		0.00658829	0.0577971	0.0759608	-0.0951724	0.319453	0	0.00960484	0
PARP1:c.252AG	14.62	30.4296									-1.1	-1.1				3.977e-06	0	0	0	0	4.627e-05	0	0	0		0.422737	0.0263864	0.141246	0.235862	-0.0509023	0.131929	0.253637	0.0147073
PARP1:c.255CG	10.23	30.0795									1.7	5.5				3.977e-06	0	0	0	5.437e-05	0	0	0	0		0.599655	1.07783	0.849098	0.186207	0.923666	0.481284	0.334238	0.481765
PARP1:c.261GA	25.07	30.8026									0.5	0				3.977e-06	0	0	0	0	0	8.79e-06	0	0		-0.218281	0.123013	-0.141246	-0.235862	0.0509023	-0.131929	-0.152116	0.0869104
PARP1:c.264AC	28.54	30.3392									3.7	2.2				3.977e-06	0	0	0	0	0	0	0	3.266e-05		0.0523039	-0.206063	0.0928523	0.0165207	0.0184646	0.0707331	0.0369535	-0.0859774
PARP1:c.264AG	28.54	30.3392						0.000227	0	0.0014	0.4	0.7	0	0	0	0.0001511	0	0.0007227	0	0	0	0.0001055	0.0001629	0	0	-0.7829	-0.123918	-0.804071	0.0316931	-0.00517689	-0.612526	-0.55313	-0.0517036
PARP1:c.267GA	25.43	30.1705						0	0	0.0014	2.7	3.7	0.0001163	0	0	6.363e-05	0	0.0001735	0	0	0	8.79e-05	0	0	0	1.5404	1.24291	0.65054	0.049731	0.0318114	0.426526	0.642714	0.744463
PARP1:c.270AG	27.87	29.9261						0.000227			2.7	3.6	0													0.405725	-0.0311575	0.164175	0.111724	0.1241	0.151721	0.243016	-0.0168424
PARP1:c.288CA	18.71	27.0373									0	2.5				3.977e-06	0	2.891e-05	0	0	0	0	0	0		0.42958	0.343338	-0.175632	-0.172414	-0.178609	-0.139483	0.180182	0.227978
PARP1:c.312CT	45.87	26.68									0	0.8				3.977e-06	0	0	0	0	0	8.792e-06	0	0		-0.0556775	-1.40069	-0.398499	-0.113103	-0.0660293	-0.290432	-0.0172808	-0.72063
PARP1:c.318AG	41.8	27.4829									0.9	0.7				3.977e-06	0	0	0	5.437e-05	0	0	0	0		-0.618287	-1.02381	-0.65054	-0.049731	-0.0318114	-0.426526	-0.380722	-0.613227
PARP1:c.321GA	34.42	28.3639									0.8	2.5				1.193e-05	0	0	0	0	0	0	0	9.799e-05		-0.186621	-0.595022	-0.164175	-0.111724	-0.1241	-0.151721	-0.11178	-0.427871
PARP1:c.327TG	30.9	25.9791									2.1	2.7				3.977e-06	6.152e-05	0	0	0	0	0	0	0		-0.485103	-0.152765	-0.635843	-0.0717241	-0.0635926	-0.484373	-0.342732	-0.0444163
PARP1:c.327TA	30.9	25.9791									4.6	2.3				3.181e-05	0	0	0	0	0	0	0	0.0002613		0.297798	0.0715693	0.168229	-0.103417	-0.0584157	0.128153	0.210398	0.0208087
PARP1:c.339TC	47.03	25.6625						0.0006809	0.0008	0.0029	-1	-0.4	0.003605	0	0.002	0.002406	0.0006767	0.0005493	0.0003968	0	0.002079	0.003657	0.002117	0.003168	0.002	0.287225	-1.62052	0.025936	0.141379	0.0836934	0.025604	0.214321	-0.695017
PARP1:c.342AG	46.1	26.0945									-2.4	-0.7				3.977e-06	0	0	0	0	0	8.792e-06	0	0		-1.50344	-1.12071	-0.65054	-0.049731	-0.0318114	-0.426526	-0.644805	-0.504557
PARP1:c.342AC	46.1	26.0945									-2.5	-1.1				3.977e-06	0	0	0	0	0	0	0	3.266e-05		0.500604	-1.13466	0.518911	0.270269	0.000845061	0.340223	0.214702	-0.510836
PARP1:c.348GA	36.19	26.3809							0	0.0014	0.8	0		0	0	3.579e-05	0	0.0002602	0	0	0	0	0	0	0	-0.186621	0.369448	-0.164175	-0.111724	-0.1241	-0.151721	-0.11178	0.299023
PARP1:c.351TC	34	26.5169									-1.2	-1				3.977e-06	6.152e-05	0	0	0	0	0	0	0		0.272797	-1.07098	0.109662	0.174138	0.0453265	0.103962	0.220796	-0.541278
PARP1:c.372GT	34.68	23.9017									-1.6	2.9				1.193e-05	0	0	0	0	0	2.638e-05	0	0		0.714944	0.188394	0.635843	0.0717241	0.0635926	0.484373	0.260312	0.0775231
PARP1:c.372GA	34.68	23.9017									-0.3	-0.4				1.591e-05	0	0	0	0	0	3.517e-05	0	0		0.751528	0.156089	0.804071	-0.0316931	0.00517689	0.612526	0.273632	0.0642295
PARP1:c.411GA	74.45	27.5343						0.000227			-0.2	1.3	0			3.991e-06	6.185e-05	0	0	0	0	0	0	0		-2.04301	-1.85905	-1.24153	-0.262034	-0.877224	-0.703722	-0.799166	-0.78416
PARP1:c.438GA	52.67	28.0315									-0.5	1.7				5.972e-05	0	5.783e-05	0	0	0	8.812e-06	0.0001629	0.0003593		0.682955	1.03542	0.793301	0.0262379	0.0732262	0.654311	0.383462	0.617336
PARP1:c.474CT	25.43	29.5265									-0.9	-1.6				3.978e-06	0	2.891e-05	0	0	0	0	0	0		-0.229126	-0.274314	-0.109662	-0.174138	-0.0453265	-0.103962	-0.205575	-0.18066
PARP1:c.477TC	16.2	27.1533									-1.5	-0.5				3.977e-06	0	0	0	0	0	8.796e-06	0	0		0.501152	0.183521	0.209726	0.141379	0.0867449	0.189821	0.330053	0.124645
PARP1:c.498CT	59.13	24.3431									2.1	0.7				7.955e-06	6.152e-05	2.891e-05	0	0	0	0	0	0		-0.0706649	-1.11359	0.009633	-0.282759	-0.0686453	0.00958683	-0.0626278	-0.494932
PARP1:c.510GA	40.68	25.7811									3.3	1.8				3.977e-06	0	0	0	0	0	8.794e-06	0	0		-2.97295	-1.20685	-1.76251	-0.239969	-0.215681	-0.793412	-0.846661	-0.270562
PARP1:c.519GA	43.84	30.1179									-0.9	1.9				3.977e-06	0	0	0	0	0	8.794e-06	0	0		-0.687219	-1.90634	-0.462188	0.00278276	-0.0305688	-0.323565	-0.392563	-0.752653
PARP1:c.522CT	43.84	29.6804									1.2	-2.1				1.193e-05	0	0	0	0	0	0	0	9.799e-05		-1.24399	0.851829	0.00566531	0.0868966	0.000754768	0.00467272	-0.491145	0.507875
PARP1:c.522CA	43.84	29.6804									0.6	2.3				3.977e-06	6.152e-05	0	0	0	0	0	0	0		-1.28279	0.784327	-0.0196963	0.0179621	0.130979	-0.0162454	-0.506464	0.467629
PARP1:c.522CG	43.84	29.6804									3.5	-0.1				3.977e-05	0	0	0	0.0005437	0	0	0	0		-1.60739	-0.251094	-0.812997	-0.00827586	0.0577523	-0.670556	-0.634621	-0.149707
PARP1:c.525GA	45.82	29.1222									1.3	0.2				2.784e-05	0	0	0	0	0	8.794e-06	0	0.000196		-0.591593	-0.379308	-0.164175	-0.111724	-0.1241	-0.151721	-0.352717	-0.307004
PARP1:c.525GC	45.82	29.1222									-2.9	-1.5				3.977e-06	0	0	0	0	0	0	0	3.266e-05		-0.105896	0.178425	-0.0759608	0.0951724	-0.319453	0	-0.0781081	0.0782275
PARP1:c.534GA	37.88	31.1033									0	0				4.772e-05	0	0	0	0	0	9.673e-05	0	3.266e-05		1.0555	0.678953	0.65054	0.049731	0.0318114	0.426526	0.481313	0.200683
PARP1:c.534GT	37.88	31.1033									-2.9	0				3.977e-06	0	0	0	0	0	0	0	3.266e-05		1.36411	0.339163	0.756986	0.532414	0.0808511	0.496317	0.622041	0.100249
PARP1:c.543CT	22.39	31.5018						0.000227	0.0008	0	-1	1.5	0	0	0	3.977e-06	6.152e-05	0	0	0	0	0	0	0	0	-0.60658	-1.03449	-0.229313	0.0868966	0.0105369	-0.103228	-0.154594	-0.392597
PARP1:c.555CT	9.39	30.0487									0.2	0				3.977e-06	0	0	0	0	0	8.794e-06	0	0		-0.67129	-1.45768	-0.398499	-0.113103	-0.0660293	-0.290432	-0.334034	-0.390658
PARP1:c.561TA	35.07	28.8696									0.5	1.7				5.17e-05	0	0	0	0	0	0	0	0.0004246		-0.460541	-0.635999	-0.405992	-0.206866	0.000851369	-0.182761	-0.06914	-0.123138
PARP1:c.582CT	29.95	29.1618									1.9	3				3.977e-06	6.152e-05	0	0	0	0	0	0	0		-0.0170758	-2.67322	-0.412465	0.212414	0.0481947	-0.270432	-0.00923045	-0.568211
PARP1:c.585GA	34.64	27.33									2.2	1.1				3.977e-06	0	2.891e-05	0	0	0	0	0	0		-4.16046	-2.03844	-1.76251	-0.239969	-0.215681	-0.793412	-0.884336	-0.773605
PARP1:c.594GA	36	26.8567						0			0.4	0.3	0.0001163			0	0	0	0	0	0	0	0	0		-0.847152	-1.48086	-0.85836	-0.307586	-0.175477	-0.600596	-0.540274	-0.377416
PARP1:c.606CT	45.85	27.6505									1.5	-0.7				3.978e-06	0	0	0	0	0	8.797e-06	0	0		0.0694847	-0.774809	-0.117209	0.0965517	0.0296856	-0.0664365	0.0369966	-0.346322
PARP1:c.624AG	36.05	26.4682									0	0				7.957e-06	0	5.782e-05	0	0	0	0	0	0		0.0996459	-0.0762284	-0.12087	0.0317241	0.0415778	-0.0846178	0.0524948	-0.0369907
PARP1:c.630CT	28.04	25.0682						0.000227			-0.6	0.4	0													-0.27416	0.696832	-0.575282	-0.197931	-0.128573	-0.456876	-0.168793	0.460048
PARP1:c.678AG	-12.25	23.8209									0	0				3.978e-06	0	0	0	0	0	0	0	3.267e-05		0.1217	-0.252393	0.141246	0.235862	-0.0509023	0.131929	0.0848106	-0.214594
PARP1:c.699GA	-6.2	27.0911									1.3	0.8				3.978e-06	0	0	0	0	0	0	0	3.267e-05		0.398779	0.141734	-0.141246	-0.235862	0.0509023	-0.131929	0.205164	0.0521734
PARP1:c.708AG	23.87	28.7079									0.2	0.3				2.387e-05	0	2.891e-05	0	0	0	4.398e-05	0	0		-0.0540858	0.342899	0.141246	0.235862	-0.0509023	0.131929	-0.0388922	0.211147
PARP1:c.726CT	35.73	30.5619									0	0				3.976e-06	0	0	0	0	0	0	0	3.266e-05		-0.0432605	1.0409	0.009633	-0.282759	-0.0686453	0.00958683	-0.0314751	0.600954
PARP1:c.729CT	48.6	28.8339									0.6	0.2				3.976e-06	0	0	0	5.437e-05	0	0	0	0		-0.209792	-1.80748	-0.0122535	-0.183793	-0.127807	-0.0121789	-0.121122	-0.631021
PARP1:c.750CT	47.96	27.6247							0.0008	0	-1	0.3		0	0	1.59e-05	6.152e-05	2.891e-05	0	0.0001087	0	0	0	0	0	-0.125115	0.902155	-0.0122535	-0.183793	-0.127807	-0.0121789	-0.107547	0.525565
PARP1:c.756AG	45.92	27.588									-0.8	-0.9				3.976e-06	0	0	0	5.437e-05	0	0	0	0		2.97295	2.03844	1.76251	0.239969	0.215681	0.793412	0.846661	0.773605
PARP1:c.759GT	45.92	29.2467						0.000227			0	0	0			1.988e-05	0	0	0	0	0	4.395e-05	0	0		0.143961	-0.233401	-0.0658064	-0.242759	-0.184841	0	0.174269	-0.0950309
PARP1:c.759GC	45.92	29.2467									-0.1	0				7.952e-06	0	0	0	0.0001087	0	0	0	0		-0.152922	-0.139344	-0.0754394	0.04	-0.116196	-0.00958683	0.0136363	-0.0230162
PARP1:c.762AG	45	27.885									-2	-1.4				2.783e-05	0	0.0002024	0	0	0	0	0	0		0.218281	0.322805	0.141246	0.235862	-0.0509023	0.131929	0.152116	0.179926
PARP1:c.765GA	47.7	27.7293						0			2.7	0	0.0001163			1.988e-05	0	0	0	0	0	3.516e-05	0	3.266e-05		-0.711104	-1.00597	-1.24153	-0.262034	-0.877224	-0.703722	-0.396358	-0.577358
PARP1:c.765GC	47.7	27.7293									-1.4	-0.4				3.976e-05	0	0	0	0	0	0	0	0.0003266		-0.599655	-0.413401	-0.849098	-0.186207	-0.923666	-0.481284	-0.334238	-0.237264
PARP1:c.774TG	26.57	29.4403							0	0	0	0		0.001	0	3.976e-06	0	0	0	5.437e-05	0	0	0	0	0	-0.857624	-0.535659	-0.635843	-0.0717241	-0.0635926	-0.484373	-0.312262	-0.230547
PARP1:c.781CT	38.76	28.1801									-0.7	-3				3.976e-06	0	0	0	0	0	8.79e-06	0	0		-1.80095	-1.65892	-1.3992	-0.057931	-0.083341	-0.629862	-0.628744	-0.629573
PARP1:c.795CT	36.3	31.8244									-0.9	-0.4				3.976e-06	0	0	0	0	0	0	0	3.266e-05		0.0727424	-2.69013	-0.229313	0.0868966	0.0105369	-0.103228	0.0109206	-0.787041
PARP1:c.801CT	38.06	31.0569									0.1	0				3.976e-06	0	0	0	5.437e-05	0	0	0	0		-0.656727	-0.681368	-0.025936	-0.141379	-0.0836934	-0.025604	-0.3641	-0.483201
PARP1:c.807GA	33.6	31.1391									0.2	0.5				3.977e-06	0	0	0	0	0	8.791e-06	0	0		-0.228736	-0.591263	-0.141246	-0.235862	0.0509023	-0.131929	-0.175132	-0.37708
PARP1:c.831GA	-0.19	29.8787									-0.4	-0.7				1.989e-05	6.154e-05	0	0	5.437e-05	0	2.639e-05	0	0		0.532312	0.0574054	0.701225	-0.0441069	0.0349384	0.511063	0.274724	0.0261772
PARP1:c.834GA	0.67	30.3361									1.1	1.1				1.194e-05	0	0	0	0.0001087	4.621e-05	0	0	0		0.0384571	0.380144	0.65054	0.049731	0.0318114	0.426526	0.0175367	0.0945898
PARP1:c.838TG	11.06	27.819									2.5	-0.8				7.956e-06	0	0	0	0	0	0	0	6.533e-05		0.516082	1.71971	0.941996	0.148966	0.829177	0.629862	0.364445	0.713819
PARP1:c.844CA	-5.31	26.9151									-0.5	-0.1				3.978e-06	0	0	0	0	0	0	0	3.266e-05		1.26559	0.486783	0.74273	-2.4138e-05	-0.0641168	0.519964	0.588967	0.243108
PARP1:c.846AG	-5.31	26.9151									-0.7	0				3.978e-06	6.154e-05	0	0	0	0	0	0	0		0.64042	-0.0968999	0.462188	-0.00278276	0.0305688	0.323565	0.298032	-0.0483935
PARP1:c.852TC	4.48	28.8188						0.537	0.5582	0.5029	-1.8	-2.2	0.3415	0.7946	0.329	0.4262	0.5525	0.5538	0.3339	0.8133	0.408	0.3377	0.3759	0.3647	0.3763	-0.0811265	-1.14689	0.412465	-0.212414	-0.0481947	0.270432	-0.0195511	-0.687105
PARP1:c.867CT	15.15	28.587							0	0	0	0		0.001	0	7.954e-06	0	0	0	0	0	8.793e-06	0	3.266e-05	0	0.143086	1.08699	-0.025936	-0.141379	-0.0836934	-0.025604	0.0839239	0.52698
PARP1:c.882CT	34.58	31.3697									0	0				1.591e-05	0	0	0	0	0	3.517e-05	0	0		0.646436	-1.50676	0.00566531	0.0868966	0.000754768	0.00467272	0.180099	-0.635221
PARP1:c.885CT	28.7	31.8255									0.2	0.1				3.579e-05	0	8.673e-05	0	0	0	4.396e-05	0.0001629	0		-0.938243	1.05574	-0.0391818	-0.41	-0.0393385	-0.0384289	-0.395544	0.64491
PARP1:c.894CT	27.28	31.4799									0	0				3.977e-06	0	0	0	0	0	8.791e-06	0	0		0.857656	-0.200025	-0.0391818	-0.41	-0.0393385	-0.0384289	0.573223	-0.0844405
PARP1:c.897GT	30.81	31.4829									0.6	0				3.976e-06	0	0	0	0	0	8.79e-06	0	0		0.697055	0.971004	0.89137	0.128276	0.0446465	0.649644	0.294262	0.48211
PARP1:c.897GA	30.81	31.4829									2.7	0				1.193e-05	0	2.891e-05	0	0	0	8.79e-06	0	3.266e-05		0.577072	0.717215	0.701225	-0.0441069	0.0349384	0.511063	0.243611	0.356102
PARP1:c.903GA	33.06	31.1506									0	0				3.977e-06	0	0	0	0	0	8.791e-06	0	0		-0.372661	-3.18066	-0.85836	-0.307586	-0.175477	-0.600596	-0.174062	-0.810629
PARP1:c.915GA	34.8	28.8334									-0.2	1.6				7.953e-06	0	2.891e-05	0	0	0	8.79e-06	0	0		-0.363358	-0.513962	-0.141246	-0.235862	0.0509023	-0.131929	-0.27114	-0.338257
PARP1:c.918CT	43.12	30.0248									-3	-0.8				2.784e-05	0	0	0	0.0002175	0	0	0.0001629	6.533e-05		-0.469072	1.3829	-0.398499	-0.113103	-0.0660293	-0.290432	-0.308713	0.75761
PARP1:c.918CG	43.12	30.0248									-0.4	-1.2				7.953e-06	0.0001231	0	0	0	0	0	0	0		0.378764	0.72124	-0.0645356	-0.0372414	-0.0417042	-0.0846178	0	0.35322
PARP1:c.927TC	56.48	30.8992									0	0				3.976e-06	0	0	0	0	0	8.79e-06	0	0		0.854861	0.600143	0.109662	0.174138	0.0453265	0.103962	0.341472	0.429066
PARP1:c.933CT	41.8	26.9928									1.2	1.6				3.976e-06	0	2.891e-05	0	0	0	0	0	0		-0.478464	-0.246624	-0.0391818	-0.41	-0.0393385	-0.0384289	-0.276305	-0.130301
PARP1:c.942CT	47.9	26.3727						0.0004539	0	0	1.3	1.9	0.003953	0	0.005	0.005694	0.0004922	0.004539	0.01488	0.0001087	9.239e-05	0.003288	0.0057	0.02299	0.0164	-0.611807	0.847628	-0.0122535	-0.183793	-0.127807	-0.0121789	-0.403915	0.366094
PARP1:c.951CT	32.12	26.0184									-2.2	-0.3				3.976e-06	0	0	0	5.437e-05	0	0	0	0		-0.0498696	-1.64748	-0.412465	0.212414	0.0481947	-0.270432	-0.0208075	-0.702288
PARP1:c.960GA	43.46	31.34									1.1	0				3.976e-06	0	0	0	0	0	8.791e-06	0	0		-0.78361	0.400888	-0.141246	-0.235862	0.0509023	-0.131929	-0.329824	0.294834
PARP1:c.963TC	46.81	31.4564									-0.9	-0.6				3.977e-06	0	0	0	0	0	8.791e-06	0	0		-0.000417114	0.672059	0.0391818	0.41	0.0393385	0.0384289	-0.000306767	0.503027
PARP1:c.984CG	44.74	30.2172									0.5	1.8				3.977e-06	0	2.891e-05	0	0	0	0	0	0		-0.848877	-1.99398	-0.812997	-0.00827586	0.0577523	-0.670556	-0.489605	-0.90062
PARP1:c.987CT	44.74	30.422									-2.4	0.2				3.182e-05	0	0.0002313	0	0	0	0	0	0		-0.929405	-0.823272	0.009633	-0.282759	-0.0686453	0.00958683	-0.419784	-0.3659
PARP1:c.993GA	38.16	28.924									0.8	2.8				3.977e-06	0	0	0	0	0	8.794e-06	0	0		-0.537893	-0.423735	-0.141246	-0.235862	0.0509023	-0.131929	-0.261019	-0.360276
PARP1:c.1014AG	19.77	26.2736									0.5	0				1.197e-05	0	5.785e-05	0	0	0	8.833e-06	0	0		0.266613	0.408118	0.164175	0.111724	0.1241	0.151721	0.226685	0.348697
PARP1:c.1053AG	0.91	30.1119									0	-1.1				3.978e-06	0	0	0	5.437e-05	0	0	0	0		-0.253669	0.603361	0.141246	0.235862	-0.0509023	0.131929	-0.113384	0.420471
PARP1:c.1056AG	-5.92	28.6889						0.8976	0.9123	0.6455	0	0	0.8408	0.5635	0.8459	0.7834	0.9002	0.5748	0.84	0.5531	0.7657	0.8337	0.8065	0.8974	0.8998	0.1217	0.591263	0.141246	0.235862	-0.0509023	0.131929	0.0848106	0.37708
PARP1:c.1059GA	-1.79	28.8057									0.8	2.5				3.977e-05	0	0.0002891	0	0	0	0	0	0		-0.24234	-0.762225	-0.85836	-0.307586	-0.175477	-0.600596	-0.154553	-0.548094
PARP1:c.1083CT	33.51	31.0056							0	0.0014	0	0.3		0	0	7.953e-06	0	5.782e-05	0	0	0	0	0	0	0	0.162941	-2.46505	-0.261081	0.0868966	0.0399511	-0.198886	0.101538	-0.829107
PARP1:c.1083CG	33.51	31.0056									-1.1	-0.4				3.977e-06	0	0	0	0	0	8.791e-06	0	0		-0.668159	-2.65888	-0.896924	0.0151724	-0.0236415	-0.683259	-0.416367	-0.894297
PARP1:c.1086CG	16.35	30.1873						0.000227			-4.6	-3.8	0													-0.25156	0.585024	-0.0645356	-0.0372414	-0.0417042	-0.0846178	0	0.145437
PARP1:c.1086CT	16.35	30.1873									1.6	-0.4				4.374e-05	0	0.0002024	0	0	0	3.516e-05	0	0		-1.38427	0.882328	-0.398499	-0.113103	-0.0660293	-0.290432	-0.46559	0.402347
PARP1:c.1089CT	18.7	30.9541									0	-1.5				7.954e-06	0	2.891e-05	0	0	0	0	0.0001629	0		-0.761519	-1.32863	-0.412465	0.212414	0.0481947	-0.270432	-0.347257	-0.392713
PARP1:c.1092CT	26.11	30.8005									-0.7	-1.8				1.989e-05	6.161e-05	0	0	0.0002175	0	0	0	0		-0.898039	1.95768	-0.0330433	0.0868966	0.0317016	-0.0240824	-0.26544	0.628393
PARP1:c.1092CA	26.11	30.8005									1.5	0.1				1.193e-05	0	0	0	0	0	2.638e-05	0	0		-1.28279	0.891077	-0.223188	-0.0854862	0.0219934	-0.162663	-0.379162	0.286025
PARP1:c.1098GA	39.98	31.0708									2.5	3.6				7.96e-06	0	5.782e-05	0	0	0	0	0	0		1.10287	0.914274	0.65054	0.049731	0.0318114	0.426526	0.265786	0.411618
PARP1:c.1101CT	28.28	30.4451							0.0015	0	-0.5	0		0	0	7.962e-06	0.0001237	0	0	0	0	0	0	0	0	-0.574583	-1.10305	-0.412465	0.212414	0.0481947	-0.270432	-0.258684	-0.30939
PARP1:c.1107TC	33.18	31.0764									0.1	0.5				1.196e-05	0	0	0	0	9.247e-05	8.817e-06	0	0		0.328844	0.324795	-0.00566531	-0.0868966	-0.000754768	-0.00467272	0.189667	0.188043
PARP1:c.1110GC	28.7	31.0793									0.4	2.2				1.197e-05	0	0	0	0	0.0001388	0	0	0		0.821612	0.0101935	0.812997	0.00827586	-0.0577523	0.670556	0.475679	0.00590159
PARP1:c.1110GA	28.7	31.0793									0.4	-0.4				1.197e-05	0	0	0	0	0	8.824e-06	0	6.533e-05		1.32814	0.59437	0.793301	0.0262379	0.0732262	0.654311	0.768936	0.344115
PARP1:c.1113CT	24.29	31.0068									-0.4	0				7.973e-06	0	0	0	0	0	1.764e-05	0	0		-0.327359	-0.236965	0.00566531	0.0868966	0.000754768	0.00467272	-0.189527	-0.0704272
PARP1:c.1125GA	29.49	30.7047						0			0.7	0	0.0001163			0.0001194	0	0	0.0003974	0.0001631	0.000231	0.0001497	0.0001629	0		0.602997	1.38373	0.701225	-0.0441069	0.0349384	0.511063	0.178232	0.630988
PARP1:c.1146CG	16.03	29.1745						0	0	0.0014	-1.1	-2	0.0004651	0	0	0.000541	0	0.001041	0.007837	0	0	0.0001319	0.0006517	6.533e-05	0	-0.957248	-1.28189	-0.924413	-0.0413793	-0.0129449	-0.673727	-0.43734	-0.365828
PARP1:c.1164GA	41.61	28.5491									0.7	0				3.977e-06	0	0	0	0	0	8.792e-06	0	0		0.363531	-0.100921	-0.141246	-0.235862	0.0509023	-0.131929	0.2549	-0.0710059
PARP1:c.1185CT	48.77	27.6154									-1.4	1.5				1.988e-05	0	0	0	0.0002718	0	0	0	0		-0.242092	-2.05777	-0.15076	0.0927586	0.0459867	-0.116551	-0.18329	-0.570353
PARP1:c.1186CT	50.56	27.3936									6	1.6				3.976e-06	0	0	0	5.437e-05	0	0	0	0		-2.49008	-0.934761	-1.3992	-0.057931	-0.083341	-0.629862	-0.69018	-0.310616
PARP1:c.1186CG	50.56	27.3936									-0.5	1.1				3.976e-06	6.152e-05	0	0	0	0	0	0	0		-1.974	-0.241317	-0.457201	0.0910345	0.745836	0	-0.325735	0.0706372
PARP1:c.1191TG	50.56	27.2928									0	0.9				3.976e-06	0	0	0	0	0	8.79e-06	0	0		-0.816942	-0.31149	-0.635843	-0.0717241	-0.0635926	-0.484373	-0.271466	-0.0905653
PARP1:c.1194CT	49.37	26.5557						0			-0.9	2.2	0.0003488			0.000167	0	2.891e-05	0	0	0	0.0003428	0.0001629	3.266e-05		0.131277	0.541461	-0.229313	0.0868966	0.0105369	-0.103228	0.0381687	0.12139
PARP1:c.1197GT	59.56	24.9553									4.3	5.4				3.976e-06	0	0	0	0	0	8.79e-06	0	0		-0.299325	-1.34869	-0.28954	0.0131034	0.00875576	-0.229946	-0.0671053	-0.895536
PARP1:c.1203GT	64.24	25.4529									0.1	0				9.941e-05	0	0	0	0.001359	0	0	0	0		-1.82366	-1.39295	-1.35652	-0.0331034	-0.216533	-0.61065	-0.671306	-0.445948
PARP1:c.1206CG	66.81	26.2248									0	1				7.953e-06	0	2.891e-05	0	0	0	8.79e-06	0	0		-1.86897	-1.62511	-0.924413	-0.0413793	-0.0129449	-0.673727	-0.598345	-0.644296
PARP1:c.1209GA	65.79	26.4294									-0.9	0.4				7.953e-06	0	0	0	0	0	0	0	6.533e-05		-0.91281	-0.632416	-0.462188	0.00278276	-0.0305688	-0.323565	-0.361895	-0.278103
PARP1:c.1212CT	62.46	26.6897									1	0				3.976e-06	0	2.891e-05	0	0	0	0	0	0		-0.4853	-0.672781	0.009633	-0.282759	-0.0686453	0.00958683	-0.213409	-0.515116
PARP1:c.1224GT	53.98	25.3313									0	-1.5				3.976e-06	0	0	0	0	0	8.79e-06	0	0		-0.310748	-1.85264	-0.966307	-0.0896552	-0.89398	-0.54772	-0.147791	-0.828086
PARP1:c.1242AG	9.15	26.1749									0.4	0				3.976e-06	0	0	0	0	0	8.79e-06	0	0		0.426673	0.340242	0.141246	0.235862	-0.0509023	0.131929	0.306814	0.125246
PARP1:c.1245CT	17.05	27.1666						0.01997	0.0227	0	2.8	0.3	0	0	0.001	0.001471	0.02073	0.0007806	0	0	4.619e-05	8.79e-06	0.0006515	0	0	0.18452	0.541461	-0.229313	0.0868966	0.0105369	-0.103228	0.0679235	0.12139
PARP1:c.1248GT	22.52	27.0778									-1.7	-0.5				3.976e-06	0	0	0	0	0	8.79e-06	0	0		-0.299325	0.545363	-0.28954	0.0131034	0.00875576	-0.229946	-0.0671053	0.324226
PARP1:c.1260GA	23.55	26.7756									0	-0.7				7.953e-06	0	2.891e-05	0	0	0	0	0	3.266e-05		0.733528	0.763134	0.804071	-0.0316931	0.00517689	0.612526	0.243747	0.320087
PARP1:c.1266GA	24.32	27.0834									0.1	-0.3				3.976e-05	0.000123	0	0	0.0001087	0	5.274e-05	0	0		0.769741	1.38151	0.804071	-0.0316931	0.00517689	0.612526	0.309296	0.576418
PARP1:c.1282CT	57.14	27.0509									2.5	1.1				3.977e-06	0	0	0	0	0	0	0	3.266e-05		-1.86715	-1.71801	-1.3992	-0.057931	-0.083341	-0.629862	-0.500394	-0.7378
PARP1:c.1284GA	57.14	27.0509									1	0.7				3.977e-06	0	0	0	0	0	8.791e-06	0	0		-2.7948	-1.96239	-1.76251	-0.239969	-0.215681	-0.793412	-0.749007	-0.842749
PARP1:c.1287CT	58.46	26.2779									1.4	1.5				3.976e-06	0	0	0	0	0	0	0	3.266e-05		-0.530423	-1.39042	-0.0391818	-0.41	-0.0393385	-0.0384289	-0.22779	-0.668668
PARP1:c.1308GA	76.86	23.7617									2.3	2.6				3.987e-06	0	0	0	0	0	8.829e-06	0	0		-1.69928	-0.892445	-1.24153	-0.262034	-0.877224	-0.703722	-0.808173	-0.302434
PARP1:c.1354CT	29.24	28.0769									0	0				3.978e-06	0	0	0	0	0	0	0	3.268e-05		0.845092	2.27603					0.402613	0.47177
PARP1:c.1354CA	29.24	28.0769						0	0	0	-0.6	0	0.0003488	0	0.001	0.0002586	0.0001847	0.0003471	0	0	0	0.000431	0.0001631	0	0	0.497871	0.870808	0.74273	-2.4138e-05	-0.0641168	0.519964	0.226642	0.434897
PARP1:c.1371CG	49.74	31.976									0	0				3.979e-06	0	0	0	0	0	8.797e-06	0	0		0.266556	-0.23535	0.0759608	-0.0951724	0.319453	0	0.130456	-0.0560446
PARP1:c.1371CT	49.74	31.976						0.000227			-2	0	0.0002326			0.0001751	0.0001846	5.786e-05	0	0	0	0.0003431	0	0		-0.278028	-0.644868	-0.0122535	-0.183793	-0.127807	-0.0121789	-0.222041	-0.481187
PARP1:c.1374CT	47.78	31.4627						0.000227			1.7	1.6	0.0003488			0.000183	6.156e-05	0.0001157	0	0	0	0.0003431	0.0003265	0		-0.287225	-0.772339	-0.025936	-0.141379	-0.0836934	-0.025604	-0.214321	-0.256265
PARP1:c.1383CT	41.78	29.8158						0.000227			0.6	2.1	0			7.96e-06	6.156e-05	0	0	0	0	0	0	3.267e-05		-0.274051	0.847628	-0.0122535	-0.183793	-0.127807	-0.0121789	-0.197062	0.366094
PARP1:c.1383CG	41.78	29.8158									-3.1	-3.9				3.98e-06	0	0	0	0	0	8.801e-06	0	0		0.203048	0.352004	0.0759608	-0.0951724	0.319453	0	0	0.191249
PARP1:c.1389CT	50.06	32.3946									0.7	-1.6				1.99e-05	0.0001231	0	0	0	0	2.64e-05	0	0		-0.525083	1.59799	-0.0330433	0.0868966	0.0317016	-0.0240824	-0.236935	0.728693
PARP1:c.1392CG	41.26	32.8418									-4.9	-4.6				3.581e-05	6.153e-05	2.893e-05	0	0	0	6.16e-05	0	0		-0.366016	-2.28998	-1.16945	-0.32	-0.0326564	-0.766749	-0.166905	-0.676865
PARP1:c.1392CT	41.26	32.8418									-2.7	0.6				3.979e-06	6.153e-05	0	0	0	0	0	0	0		-0.337313	-1.32863	-0.412465	0.212414	0.0481947	-0.270432	-0.153817	-0.392713
PARP1:c.1422AG	10.48	31.822									-0.6	-5.1				3.978e-06	0	0	0	0	0	8.793e-06	0	0		0.37778	0.174975	0.283977	0.147586	0.0507376	0.127835	0.125349	0.0338775
PARP1:c.1425GA	6.19	31.4471						0	0	0	0	1.6	0.0002326	0.001	0	2.386e-05	0	0	0	5.441e-05	0	3.517e-05	0	3.266e-05	0	0.604891	0.447628	0.65054	0.049731	0.0318114	0.426526	0.117115	0.202587
PARP1:c.1428CT	6.86	31.4032									0	0				3.977e-06	0	0	0	0	0	8.792e-06	0	0		-0.327398	-1.5495	-0.209726	-0.141379	-0.0867449	-0.189821	-0.148174	-0.724274
PARP1:c.1431CT	10.73	30.7763									-1.4	-1.6				3.977e-06	0	2.891e-05	0	0	0	0	0	0		-0.805977	0.189907	-0.15076	0.0927586	0.0459867	-0.116551	-0.376733	0.0526368
PARP1:c.1434GA	17.05	30.9312									3.2	2.8				3.977e-06	0	0	0	5.441e-05	0	0	0	0		-0.523492	-0.372101	-0.283977	-0.147586	-0.0507376	-0.127835	-0.145097	-0.119127
PARP1:c.1446GC	9.95	28.8919									3	3.5				3.977e-06	0	0	0	0	0	8.791e-06	0	0		0.620314	-0.694003	0.285742	0.211034	0.137329	0.22693	0.444037	-0.319789
PARP1:c.1455GA	25.06	28.7693									1.1	-0.3				8.749e-05	0	0.0006071	0	0	0	0	0.000163	0		-1.69928	-1.65721	-1.24153	-0.262034	-0.877224	-0.703722	-0.808173	-0.740733
PARP1:c.1479GA	31.92	28.5814									-6.6	-1.2				3.976e-06	0	0	0	0	0	8.79e-06	0	0		-0.611848	-3.43569	-1.24153	-0.262034	-0.877224	-0.703722	-0.139425	-0.827987
PARP1:c.1506GA	26.27	27.2085									0.8	-0.5				3.977e-06	0	2.891e-05	0	0	0	0	0	0		1.02559	0.045863	0.65054	0.049731	0.0318114	0.426526	0.461735	0.00974852
PARP1:c.1506GT	26.27	27.2085									-0.5	-0.6				7.954e-06	0	0	0	0	0	1.758e-05	0	0		1.4399	0.375057	0.756986	0.532414	0.0808511	0.496317	0.648263	0.0797212
PARP1:c.1521CT	9.09	27.1597									0.1	0				7.955e-06	0	0	0	0	0	1.759e-05	0	0		0.0850858	-1.40069	-0.398499	-0.113103	-0.0660293	-0.290432	0.0559981	-0.72063
PARP1:c.1557TC	-14.11	25.538									2.2	1.1				4.024e-06	0	0	0	0	0	8.923e-06	0	0		-0.315661	-1.38513	0.0330433	-0.0868966	-0.0317016	0.0240824	-0.207748	-0.819355
PARP1:c.1572AG	-14.65	24.1203									-0.2	0.7				4.004e-06	0	0	0	0	0	0	0	3.305e-05		0.279073	-0.203426	0.141246	0.235862	-0.0509023	0.131929	0.2449	-0.0748828
PARP1:c.1599GT	11.98	25.8126									0.6	2.4				4.388e-05	0	0	0	0	0	8.817e-05	0.0001635	0		-1.80729	-1.09804	-0.966307	-0.0896552	-0.89398	-0.54772	-0.549044	-0.420031
PARP1:c.1617GA	35.94	28.8936									-0.7	1.3				3.976e-06	6.152e-05	0	0	0	0	0	0	0		-0.781553	-1.08423	-1.76251	-0.239969	-0.215681	-0.793412	-0.208258	-0.297527
PARP1:c.1620AG	35.28	28.1692									-0.6	-1.4				3.976e-06	0	2.891e-05	0	0	0	0	0	0		1.87834	0.643202	0.164175	0.111724	0.1241	0.151721	0.515439	0.462928
PARP1:c.1629GA	26.54	26.9629						0.0118	0.0174	0	0.8	-1	0.0004651	0	0	0.0008986	0.01255	0.0001735	0	0	0	9.669e-05	0.0008143	0	0	1.59378	0.708777	0.65054	0.049731	0.0318114	0.426526	0.726775	0.320778
PARP1:c.1632TA	22.48	26.8631									-0.8	-0.4				3.976e-06	0	0	0	5.437e-05	0	0	0	0		-0.0783671	-0.525632	-0.324317	0.00344828	-0.0167266	-0.410776	-0.0444694	-0.339484
PARP1:c.1632TC	22.48	26.8631						0			0	0	0.0001163			5.169e-05	0	0	0	0	0	0.0001143	0	0		0.327398	-0.375875	0.209726	0.141379	0.0867449	0.189821	0.148174	-0.192642
PARP1:c.1650GA	19.55	28.9781									0	0.8				1.193e-05	0	0	0	0	0	2.637e-05	0	0		0.21873	-0.469102	0.11011	0.0386207	-0.04128	0.0874472	0.130038	-0.311486
PARP1:c.1659CT	47.02	29.6965									0	0.8				3.181e-05	0	0.0002313	0	0	0	0	0	0		-0.736496	-0.698805	-0.025936	-0.141379	-0.0836934	-0.025604	-0.431976	-0.347726
PARP1:c.1668CT	32.21	28.7004									0	0				3.976e-06	0	0	0	0	0	8.79e-06	0	0		-1.73652	-0.00148983	-0.261081	0.0868966	0.0399511	-0.198886	-0.48707	-0.000433167
PARP1:c.1686CT	49.51	29.7777							0	0	-0.4	-1		0.001	0	5.965e-05	0	0	0	0.0007068	0	0	0	6.533e-05	0	-0.598545	1.29649	-0.15076	0.0927586	0.0459867	-0.116551	-0.320054	0.535035
PARP1:c.1714CT	58.32	28.3651						0.000227			3.6	2	0.0004651			3.181e-05	0.000123	0	0	0	0	4.395e-05	0	3.266e-05		-1.98933	-2.82635	-1.3992	-0.057931	-0.083341	-0.629862	-0.732292	-0.760948
PARP1:c.1725GA	63.59	28.3026									2	-0.3				3.976e-06	0	0	0	0	0	8.79e-06	0	0		-1.20746	-3.07333	-1.76251	-0.239969	-0.215681	-0.793412	-0.181273	-0.84336
PARP1:c.1731CT	53.53	28.2234									0	0				9.941e-05	0	0	0	0.001142	0	0	0	0.0001307		-0.278028	0.975448	-0.0122535	-0.183793	-0.127807	-0.0121789	-0.222041	0.564469
PARP1:c.1740AG	52.47	29.2333									0	0				3.976e-06	0	0	0	5.437e-05	0	0	0	0		0.266613	0.165295	0.164175	0.111724	0.1241	0.151721	0.226685	0.126416
PARP1:c.1761GA	19.67	26.0894									1.4	0.4				3.977e-06	0	0	0	0	0	8.79e-06	0	0		0.151831	-0.134547	0.12087	-0.0317241	-0.0415778	0.0846178	0.0867312	-0.0502513
PARP1:c.1770CT	26.2	26.1959						0.000227			3.9	3.8	0			7.953e-06	6.152e-05	0	0	0	0	8.79e-06	0	0		-0.651827	-0.417791	-0.575282	-0.197931	-0.128573	-0.456876	-0.466595	-0.174128
PARP1:c.1782GA	40.61	25.4053							0	0.0014	2.3	1.9		0	0	1.988e-05	6.152e-05	2.891e-05	0	5.437e-05	0	1.758e-05	0	0	0	0.425377	1.15803	0.804071	-0.0316931	0.00517689	0.612526	0.170925	0.466322
PARP1:c.1788CT	44.82	27.4975									0.6	-0.7				1.591e-05	0	0	0	0	0	2.637e-05	0	3.266e-05		-0.114213	1.13134	-0.15076	0.0927586	0.0459867	-0.116551	-0.0418825	0.48628
PARP1:c.1788CG	44.82	27.4975									1	-0.9				3.976e-06	0	0	0	0	0	0	0	3.266e-05		0.0310594	0.363589	-0.293515	0.25931	0.0202069	0	0.400315	0.384814
PARP1:c.1815GA	48.65	24.9446									0.7	-0.4				4.772e-05	6.152e-05	5.782e-05	0	5.437e-05	0	6.153e-05	0.0001629	0		0.836288	0.744654	0.793301	0.0262379	0.0732262	0.654311	0.676511	0.221315
PARP1:c.1860AG	-10.52	22.0505						0.000227	0.0008	0	0	0	0	0	0	2.386e-05	0.0001845	0	0	0	0	1.758e-05	0.0001629	0	0	-0.25283	0.114263	0.164175	0.111724	0.1241	0.151721	-0.186541	0.0821648
PARP1:c.1866CG	-28.62	22.5465									0.4	1.3				3.977e-06	0	0	0	0	0	8.791e-06	0	0		-0.809976	0.0537395	-0.896924	0.0151724	-0.0236415	-0.683259	-0.572259	0.0225404
PARP1:c.1866CT	-28.62	22.5465						0.000227			1.3	1.3	0.0001163			0.0001511	6.154e-05	0	0	5.437e-05	0	0.0002989	0.0001629	3.266e-05		0.0547141	0.818381	-0.261081	0.0868966	0.0399511	-0.198886	0.0386563	0.34326
PARP1:c.1869GA	-28.62	22.5487							0	0	1.9	-1.5		0	0	3.976e-06	0	0	0	0	0	0	0	3.266e-05	0.001	-0.203115	0.0873578	0.11011	0.0386207	-0.04128	0.0874472	-0.0851941	0.0529624
PARP1:c.1872CT	-34.96	23.2203						0.0009079			-1.1	-0.2	0.0004651			0.000338	0.0005536	0.0002891	0	0	0	0.0005098	0.0003257	0.000196		-0.327997	1.64843	0.009633	-0.282759	-0.0686453	0.00958683	-0.198854	0.759161
PARP1:c.1890TC	17.39	22.1003									-1.5	-2.3				3.976e-06	0	0	0	0	0	8.79e-06	0	0		-0.350702	0.719466	-0.009633	0.282759	0.0686453	-0.00958683	-0.310815	0.517608
PARP1:c.1896GT	19.93	22.8515						0			-2.3	-2.7	0.0001163			7.953e-06	0	0	0	0	0	1.758e-05	0	0		0.688517	0.213705	0.635843	0.0717241	0.0635926	0.484373	0.330305	0.0899491
PARP1:c.1896GA	19.93	22.8515							0.0008	0	-0.1	0.1		0	0	1.193e-05	0.000123	0	0	0	0	8.79e-06	0	0	0	0.709928	0.770652	0.804071	-0.0316931	0.00517689	0.612526	0.340577	0.32437
PARP1:c.1896GC	19.93	22.8515									-4.3	-5				3.976e-06	0	2.891e-05	0	0	0	0	0	0		1.48461	2.08533	0.896924	-0.0151724	0.0236415	0.683259	0.712217	0.877723
PARP1:c.1914CT	56.03	24.2063						0	0	0	0	-0.3	0.0006977	0.0327	0	0.0021	6.152e-05	0.0001156	0.008829	0.02066	0	0.0001934	0.00114	0.0008166	0.001	0.0113078	-0.862907	-0.025936	-0.141379	-0.0836934	-0.025604	0.0099752	-0.591949
PARP1:c.1917CT	63.68	28.385									-0.9	0				3.976e-06	0	2.891e-05	0	0	0	0	0	0		-0.492619	-0.624575	-0.109662	-0.174138	-0.0453265	-0.103962	-0.337933	-0.436163
PARP1:c.1920CA	60.57	28.3601									0	0.2				7.953e-06	6.152e-05	0	0	5.437e-05	0	0	0	0		0.0314702	-1.25961	-0.0196963	0.0179621	0.130979	-0.0162454	0.0219767	-0.385451
PARP1:c.1920CG	60.57	28.3601									0	0.2				3.977e-06	0	0	0	0	0	8.791e-06	0	0		-0.814811	-1.74068	-0.812997	-0.00827586	0.0577523	-0.670556	-0.569012	-0.532659
PARP1:c.1921CT	62.34	26.695									0	-0.8				3.977e-06	6.152e-05	0	0	0	0	0	0	0		-1.96534	-2.573	-1.3992	-0.057931	-0.083341	-0.629862	-0.601408	-0.706063
PARP1:c.1950GA	49.36	27.8428									0	0				1.591e-05	0	0	0	0	0	3.517e-05	0	0		0.25283	0.162703	-0.164175	-0.111724	-0.1241	-0.151721	0.186541	0.0879503
PARP1:c.1953AG	47.16	29.5087									0.4	0.7				3.977e-06	0	0	0	0	0	8.791e-06	0	0		-0.397611	-1.16869	-0.65054	-0.049731	-0.0318114	-0.426526	-0.214932	-0.355041
PARP1:c.1989CG	46.6	32.3358									0.8	0				3.976e-06	0	0	0	0	0	8.79e-06	0	0		-0.854489	-1.6102	-0.924413	-0.0413793	-0.0129449	-0.673727	-0.56237	-0.828417
PARP1:c.1995CT	34.17	32.8127									-3.4	-1.1				3.976e-06	0	0	0	5.437e-05	0	0	0	0		-0.297456	-0.107404	-0.229313	0.0868966	0.0105369	-0.103228	-0.109496	-0.029923
PARP1:c.1995CA	34.17	32.8127									-0.3	0				7.953e-06	0	0	0	0	0	1.758e-05	0	0		-0.666028	-0.73682	-0.635306	-0.119969	0.0113882	-0.285989	-0.245171	-0.20528
PARP1:c.1998CT	46.37	32.9573						0			0	0	0.0002326			7.957e-06	6.158e-05	0	0	0	0	8.794e-06	0	0		-0.00191343	-1.65509	0.00566531	0.0868966	0.000754768	0.00467272	-0.000533086	-0.729568
PARP1:c.1998CA	46.37	32.9573									0	0				7.957e-06	0	0	0	0	0	1.759e-05	0	0		-0.00196378	-0.977196	-0.0196963	0.0179621	0.130979	-0.0162454	-0.000547115	-0.430751
PARP1:c.2004AG	49.95	32.7732									-0.6	-1.6				3.976e-06	0	0	0	0	0	0	0	3.266e-05		-0.954619	-1.0559	-0.793301	-0.0262379	-0.0732262	-0.654311	-0.671651	-0.343252
PARP1:c.2022GA	39.42	31.2009						0.0004539			-0.8	-0.3	0			3.976e-06	6.152e-05	0	0	0	0	0	0	0		-0.450041	-0.246716	-0.141246	-0.235862	0.0509023	-0.131929	-0.27959	-0.219624
PARP1:c.2034TC	46.44	30.0034									1.4	0.1				3.976e-06	0	0	0	5.437e-05	0	0	0	0		-0.334824	-1.22534	0.0122535	0.183793	0.127807	0.0121789	-0.1836	-0.52923
PARP1:c.2073CT	42.48	30.3636						0			0.8	1.7	0.0001163			2.386e-05	6.152e-05	2.891e-05	0	0	0	2.638e-05	0	3.266e-05		-0.357118	0.71769	-0.15076	0.0927586	0.0459867	-0.116551	-0.26434	0.399192
PARP1:c.2082GA	54.74	32.4926							0	0	0	2.4		0.0139	0	0.0007238	0	0	0	0.009568	0	2.637e-05	0.0003257	3.266e-05	0	-0.646166	-1.13372	-0.85836	-0.307586	-0.175477	-0.600596	-0.17397	-0.680217
PARP1:c.2092TC	51.8	34.7694						0.000227			-2.2	-0.2	0													1.96534	1.98537	1.3992	0.057931	0.083341	0.629862	0.601408	0.445099
PARP1:c.2097GA	53.68	36.1335									3.8	-0.1				3.977e-06	0	0	0	0	4.622e-05	0	0	0		0.293876	-0.469102	0.11011	0.0386207	-0.04128	0.0874472	0.0658837	-0.311486
PARP1:c.2103GA	50.34	36.0609									0	0.3				3.977e-06	0	2.891e-05	0	0	0	0	0	0		-2.19223	-2.66641	-1.76251	-0.239969	-0.215681	-0.793412	-0.806981	-0.85364
PARP1:c.2124CT	57.29	32.9196						0			-0.7	-1.3	0.0001163			3.181e-05	0	0	0	0	9.241e-05	5.275e-05	0	0		-0.788635	1.14738	-0.412465	0.212414	0.0481947	-0.270432	-0.354788	0.516565
PARP1:c.2157GA	49.97	32.4638									1.6	2.6				1.195e-05	0	5.783e-05	0	0	0	8.816e-06	0	0		0.631577	1.16869	0.65054	0.049731	0.0318114	0.426526	0.284132	0.355041
PARP1:c.2160GT	53.06	33.8038									2.4	1.1				1.195e-05	0	0	0	0	0	2.644e-05	0	0		-0.691027	-0.284907	-0.966307	-0.0896552	-0.89398	-0.54772	-0.20993	-0.128559
PARP1:c.2172CT	59.43	33.1451									0	-0.2				3.981e-06	0	0	0	0	4.629e-05	0	0	0		-1.61224	-2.87678	-0.398499	-0.113103	-0.0660293	-0.290432	-0.500398	-0.82098
PARP1:c.2175CA	61.88	33.1985							0	0	-2.1	-3.5		0	0	0.0001353	0	0	0	0	0	8.805e-06	0.0001631	0.001045	0.0051	-1.29544	0.771376	0.0563344	-0.0689655	-0.0832819	0	-0.124354	0.366208
PARP1:c.2175CT	61.88	33.1985									0	-0.9				2.388e-05	0	0	0	0.0003262	0	0	0	0		-1.62539	1.08526	-0.398499	-0.113103	-0.0660293	-0.290432	-0.463857	0.594552
PARP1:c.2178CT	57.81	31.9283									0.8	-1.1				3.98e-06	0	0	0	0	0	8.803e-06	0	0		-0.337988	0.160843	-0.0122535	-0.183793	-0.127807	-0.0121789	-0.185165	0.07079
PARP1:c.2196CA	68.3	30.6387									-0.2	0				7.958e-06	0	0	0	0.0001087	0	0	0	0		-0.335365	-0.947695	-0.635306	-0.119969	0.0113882	-0.285989	-0.117082	-0.303401
PARP1:c.2208TC	67.12	30.2806									0	-1.2				3.978e-06	0	0	0	0	0	8.797e-06	0	0		1.35919	0.862907	0.025936	0.141379	0.0836934	0.025604	0.570392	0.591949
PARP1:c.2208TA	67.12	30.2806						0			0	0	0.0001163													-0.705362	-0.174442	-0.448771	-0.0655172	-0.000350969	-0.732093	-0.348391	-0.224553
PARP1:c.2211CT	60.56	27.8616									0	0.2				3.978e-06	0	2.891e-05	0	0	0	0	0	0		0.387479	-1.10532	-0.109662	-0.174138	-0.0453265	-0.103962	0.265808	-0.59425
PARP1:c.2217GA	49.57	26.7253									0.2	-0.2				7.956e-06	0	0	0	0	0	1.76e-05	0	0		-2.94528	-1.528	-1.76251	-0.239969	-0.215681	-0.793412	-0.856338	-0.447041
PARP1:c.2220CT	54.04	25.9615									1.2	-0.8				7.956e-06	0	0	0	0	0	0	0	6.533e-05		-0.287641	-0.663874	-0.15076	0.0927586	0.0459867	-0.116551	-0.0841541	-0.361055
PARP1:c.2220CA	54.04	25.9615						0			1.6	0.3	0.0001163			3.978e-06	0	0	0	0	0	8.798e-06	0	0		-1.16268	-1.38686	-0.729785	-0.278572	-0.0705964	-0.564187	-0.340161	-0.754262
PARP1:c.2226CT	59.55	27.2406									0.5	-0.9				3.978e-06	0	0	0	5.437e-05	0	0	0	0		-0.734199	0.670438	-0.209726	-0.141379	-0.0867449	-0.189821	-0.418782	0.436574
PARP1:c.2226CG	59.55	27.2406									-1.4	-3.4				3.978e-06	0	0	0	0	0	8.798e-06	0	0		0.470053	0.70844	0.324317	0.169655	0.0720055	0	0	0.555739
PARP1:c.2250GA	39.65	28.0489									0.1	-0.2				9.546e-05	0	0.0005782	0	0	0	1.759e-05	0.0003257	0		1.32814	0.356967	0.793301	0.0262379	0.0732262	0.654311	0.768936	0.109234
PARP1:c.2283GA	60.98	32.1536									-0.1	0				3.977e-06	0	0	0	0	0	0	0	3.266e-05		-1.30645	-0.322805	-0.141246	-0.235862	0.0509023	-0.131929	-0.465251	-0.179926
PARP1:c.2286GA	61.05	32.1016									-1.1	-1.8				3.579e-05	6.152e-05	0	0	5.437e-05	0	6.153e-05	0	0		-1.37162	-0.892445	-1.24153	-0.262034	-0.877224	-0.703722	-0.764518	-0.302434
PARP1:c.2301CT	75.58	31.9868									0.6	0.9				3.976e-06	0	0	0	0	0	0	0	3.266e-05		-0.365657	-1.5092	0.009633	-0.282759	-0.0686453	0.00958683	-0.260677	-0.585412
PARP1:c.2304GA	70.04	29.8581						0.0004539			-0.4	0	0			2.386e-05	0.0003691	0	0	0	0	0	0	0		-2.07279	-6.00264	-1.76251	-0.239969	-0.215681	-0.793412	-0.804026	-0.901163
PARP1:c.2305CT	72.45	29.5914									0	0				3.977e-06	0	0	0	5.437e-05	0	0	0	0		-5.5599	-2.23108	-1.3992	-0.057931	-0.083341	-0.629862	-0.834694	-0.713819
PARP1:c.2313CT	61.39	30.1915									0	1.4				3.977e-06	0	0	0	0	0	8.79e-06	0	0		-0.598545	0.55819	-0.15076	0.0927586	0.0459867	-0.116551	-0.320054	0.30544
PARP1:c.2319GA	62.56	30.2172									1.3	0.8				2.386e-05	0	0	0	0	0	5.274e-05	0	0		-1.69928	-3.43569	-1.24153	-0.262034	-0.877224	-0.703722	-0.808173	-0.827987
PARP1:c.2370CT	32.05	25.2702							0	0.0014	-0.7	-1.7		0	0										0	-1.81995	1.37677	-0.15076	0.0927586	0.0459867	-0.116551	-0.502042	0.765782
PARP1:c.2370CA	32.05	25.2702						0			1.3	0	0.0001163			3.181e-05	6.152e-05	0	0	0	4.62e-05	5.274e-05	0	0		-2.94158	0.454028	-0.729785	-0.278572	-0.0705964	-0.564187	-0.811451	0.252538
PARP1:c.2412TG	24.07	25.5327									1	2.5				3.978e-06	0	0	0	0	0	0	0	3.268e-05		2.94747	1.94775	0.966307	0.0896552	0.89398	0.54772	0.671656	0.74507
PARP1:c.2424TC	45.76	25.9492									0.4	1.1				3.978e-06	0	0	0	0	0	8.794e-06	0	0		-0.438738	-1.38513	0.0330433	-0.0868966	-0.0317016	0.0240824	-0.193096	-0.819355
PARP1:c.2433CT	34.31	26.1476									-0.9	0				3.977e-06	0	0	0	0	0	8.794e-06	0	0		-0.0170758	0.744227	-0.412465	0.212414	0.0481947	-0.270432	-0.00923045	0.445768
PARP1:c.2451TC	28.65	26.412									-1	0.3				3.977e-06	0	0	0	0	0	0	0	3.267e-05		0.300209	-1.0036	0.109662	0.174138	0.0453265	0.103962	0.270737	-0.464333
PARP1:c.2460CT	20.74	27.1612									-3.1	0				3.977e-06	0	0	0	0	0	8.793e-06	0	0		-0.0706649	-0.288008	0.009633	-0.282759	-0.0686453	0.00958683	-0.0626278	-0.174967
PARP1:c.2475AG	-18.37	26.3846						0			-4	-0.6	0.0001163			2.386e-05	6.152e-05	0	0	0	4.619e-05	3.517e-05	0	0		-1.20491	-0.604159	-0.804071	0.0316931	-0.00517689	-0.612526	-0.374479	-0.342343
PARP1:c.2484GA	-4.51	28.0436						0	0	0	-0.5	1.5	0.0003488	0	0	9.147e-05	0	0.0001735	9.921e-05	0	4.619e-05	0.0001055	0	9.8e-05	0	1.5797	0.742233	0.65054	0.049731	0.0318114	0.426526	0.727508	0.296483
PARP1:c.2491TC	-8.18	28.7645									1.1	1.2				7.954e-06	0	0	0	5.437e-05	0	8.793e-06	0	0		1.80095	0.597189	1.3992	0.057931	0.083341	0.629862	0.628744	0.163876
PARP1:c.2491TG	-8.18	28.7645									-3.1	0				3.977e-06	0	0	0	0	0	0	0	3.267e-05		0.0265757	0.63244	0.941996	0.148966	0.829177	0.629862	0.0995144	0.289664
PARP1:c.2502CA	-21.6	26.3456									-1.8	-0.3				0.0001233	0	0	0	0	0	0	0.0001631	0.0009802		-2.17054	0.454028	-0.729785	-0.278572	-0.0705964	-0.564187	-0.795947	0.252538
PARP1:c.2502CT	-21.6	26.3456							0.0008	0	0	1.5		0	0	3.182e-05	0.0001847	8.674e-05	0	0	0	1.759e-05	0	0	0	-1.16577	1.37677	-0.15076	0.0927586	0.0459867	-0.116551	-0.427493	0.765782
PARP1:c.2520GA	4.68	27.65									-0.4	0.7				3.977e-06	0	0	0	0	0	8.794e-06	0	0		0.430989	-0.105409	-0.164175	-0.111724	-0.1241	-0.151721	0.235836	-0.0595672
PARP1:c.2529CT	16.5	27.0029						0			1.8	-0.9	0.0001163			4.375e-05	6.153e-05	0	0	0	0	8.793e-05	0	0		-0.25887	0.663338	-0.575282	-0.197931	-0.128573	-0.456876	-0.177246	0.408081
PARP1:c.2529CG	16.5	27.0029									-1.3	-2.5				3.977e-06	0	0	0	0	0	0	0	3.266e-05		-0.115562	0.62228	-0.285742	-0.211034	-0.137329	-0.22693	-0.0791241	0.382822
PARP1:c.2532AG	23.65	26.3434									0	-0.2				3.977e-06	0	0	0	0	0	8.793e-06	0	0		0.554721	0.238879	0.164175	0.111724	0.1241	0.151721	0.34126	0.159658
PARP1:c.2550CT	23.64	30.3435						0			-0.4	-0.7	0.0001163			7.953e-06	0	2.891e-05	0	0	0	8.792e-06	0	0		-0.230177	-0.0600244	0.00566531	0.0868966	0.000754768	0.00467272	-0.161948	-0.0303204
PARP1:c.2553TC	21.3	31.0913									0	-0.9				3.977e-06	0	0	0	0	0	8.792e-06	0	0		0.775455	0.561483	0.025936	0.141379	0.0836934	0.025604	0.391709	0.418983
PARP1:c.2559GA	38.69	33.1397									0.5	0				3.977e-06	0	0	0	0	0	0	0	3.266e-05		-0.847152	-0.717773	-0.85836	-0.307586	-0.175477	-0.600596	-0.540274	-0.182933
PARP1:c.2572AC	38.39	31.3829									2.8	4.3				1.591e-05	0.0002461	0	0	0	0	0	0	0		-0.870344	-0.493209	-0.74273	2.4138e-05	0.0641168	-0.519964	-0.282783	-0.125826
PARP1:c.2577GA	38.98	30.7184									1.6	3.7				3.977e-06	6.152e-05	0	0	0	0	0	0	0		-0.00940097	-0.954175	-0.283977	-0.147586	-0.0507376	-0.127835	-0.00239834	-0.143248
PARP1:c.2586CT	29.26	29.0692									-0.1	0.3				2.784e-05	0	0	0	0.0002175	0	2.637e-05	0	0		-0.281613	0.474235	-0.209726	-0.141379	-0.0867449	-0.189821	-0.246855	0.284799
PARP1:c.2595GA	54.01	29.7004									1.1	0.7				3.977e-06	0	0	0	5.437e-05	0	0	0	0		-0.246756	-0.682287	0.12087	-0.0317241	-0.0415778	0.0846178	-0.0978295	-0.297927
PARP1:c.2610TC	46.82	28.9412									3	2.1				3.977e-06	0	2.891e-05	0	0	0	0	0	0		0.233364	-0.884773	0.412465	-0.212414	-0.0481947	0.270432	0.100087	-0.511748
PARP1:c.2619GT	35.68	29.723									0.6	0.2				3.978e-06	0	0	0	0	0	8.796e-06	0	0		-2.56475	-1.39295	-1.35652	-0.0331034	-0.216533	-0.61065	-0.710875	-0.445948
PARP1:c.2619GA	35.68	29.723									0.1	0.8				1.193e-05	0	0	0	0	0	2.639e-05	0	0		-3.02175	-2.17311	-1.76251	-0.239969	-0.215681	-0.793412	-0.837543	-0.695713
PARP1:c.2619GC	35.68	29.723									6	1				3.978e-06	0	0	0	0	0	0	0	3.266e-05		-1.70006	-0.238829	-1.12721	-0.12	-0.22707	-0.507423	-0.471209	-0.0764602
PARP1:c.2643GT	27.25	29.669									-1.5	-0.2				3.98e-06	0	0	0	0	0	8.807e-06	0	0		0.705123	1.291	0.818663	0.0951724	-0.0569975	0.675229	0.364878	0.747434
PARP1:c.2643GA	27.25	29.669									-0.3	0				1.194e-05	0	0	0	0	0	1.761e-05	0	3.266e-05		0.756399	1.07544	0.793301	0.0262379	0.0732262	0.654311	0.391412	0.622637
PARP1:c.2652GT	-5.99	25.7767									-0.2	1.5				3.982e-06	0	0	0	0	0	8.81e-06	0	0		0.965148	0.406221	0.756986	0.532414	0.0808511	0.496317	0.521719	0.210206
PARP1:c.2652GA	-5.99	25.7767						0.000227	0.0008	0	1.1	-0.6	0	0	0	3.982e-06	6.163e-05	0	0	0	0	0	0	0	0	0.91564	0.23273	0.65054	0.049731	0.0318114	0.426526	0.494957	0.12043
PARP1:c.2655CT	-4.99	26.2276						0			-0.7	1.9	0.0001163			3.981e-06	0	0	0	0	0	8.808e-06	0	0		-0.477948	1.79228	0.00566531	0.0868966	0.000754768	0.00467272	-0.247322	0.582636
PARP1:c.2667CT	-1.57	23.8279									1.6	1.4				3.977e-06	0	0	0	0	0	8.793e-06	0	0		-0.896136	-0.788701	-0.109662	-0.174138	-0.0453265	-0.103962	-0.37599	-0.56564
PARP1:c.2691CT	19.65	26.8375									-3.8	0.1				3.977e-06	0	0	0	0	0	0	0	3.266e-05		0.25709	1.83506	-0.025936	-0.141379	-0.0836934	-0.025604	0.192192	0.787033
PARP1:c.2706CT	25.2	27.9717									-2.3	0				3.977e-06	0	0	0	0	0	0	0	3.266e-05		-0.525083	-1.13814	-0.0330433	0.0868966	0.0317016	-0.0240824	-0.236935	-0.585552
PARP1:c.2715CT	32.36	30.7137							0.0008	0	0	-0.4		0	0										0	-0.397129	-2.12924	-0.412465	0.212414	0.0481947	-0.270432	-0.181093	-0.811035
PARP1:c.2727TC	27.6	32.1675									0	0				7.953e-06	0	0	0	0.0001087	0	0	0	0		0.591528	0.719543	0.209726	0.141379	0.0867449	0.189821	0.376426	0.445207
PARP1:c.2730GA	16.54	30.3468									0	-0.4				3.579e-05	0	0	0	0	0	2.637e-05	0	0.000196		0.562284	1.15722	0.804071	-0.0316931	0.00517689	0.612526	0.347905	0.389226
PARP1:c.2751CG	14.34	30.5379							0.0008	0	-0.6	-3.3		0	0	3.977e-06	6.152e-05	0	0	0	0	0	0	0	0	-0.104376	-0.271777	-0.285742	-0.211034	-0.137329	-0.22693	-0.0448634	-0.0724195
PARP1:c.2751CT	14.34	30.5379									-0.3	-1				3.977e-06	0	2.891e-05	0	0	0	0	0	0		-0.0519706	-0.0267313	-0.575282	-0.197931	-0.128573	-0.456876	-0.0223384	-0.007123
PARP1:c.2757CA	15.82	30.5458									1.2	1.6				3.977e-06	0	2.891e-05	0	0	0	0	0	0		0.190787	-3.10033	-0.729785	-0.278572	-0.0705964	-0.564187	0.0558178	-0.859322
PARP1:c.2757CT	15.82	30.5458						0			1.3	2.1	0.0001163			2.386e-05	0	0	0	0	0	5.275e-05	0	0		0.425039	-2.05777	-0.15076	0.0927586	0.0459867	-0.116551	0.124352	-0.570353
PARP1:c.2760GC	16.04	30.6197									3.5	4.1				3.977e-06	0	0	0	0	0	0	0	3.266e-05		-1.70006	-0.19143	-1.12721	-0.12	-0.22707	-0.507423	-0.471209	-0.0287389
PARP1:c.2802CT	23.3	30.2022									-0.2	0				1.193e-05	0	0	0	0.0001087	0	8.792e-06	0	0		-0.289713	1.23906	-0.209726	-0.141379	-0.0867449	-0.189821	-0.23553	0.65599
PARP1:c.2853GA	8.64	25.3581									4	-0.4				7.958e-06	0	5.788e-05	0	0	0	0	0	0		-0.205513	-0.526354	-0.283977	-0.147586	-0.0507376	-0.127835	-0.0547625	-0.118003
PARP1:c.2886TC	16.16	31.0415									-1.7	1.1				1.193e-05	0	2.891e-05	0	0	0	1.758e-05	0	0		0.641824	0.918679	0.15076	-0.0927586	-0.0459867	0.116551	0.346048	0.37445
PARP1:c.2892GT	6.92	30.9605									0.4	2.8				3.977e-06	0	0	0	0	0	8.792e-06	0	0		-0.278826	-1.32831	-1.35652	-0.0331034	-0.216533	-0.61065	-0.0747254	-0.424984
PARP1:c.2892GA	6.92	30.9605									-0.3	3.6				3.977e-06	0	0	0	0	4.619e-05	0	0	0		-0.754074	-1.73926	-1.76251	-0.239969	-0.215681	-0.793412	-0.202092	-0.556466
PARP1:c.2901AG	9	30.0807						0			-0.7	-1.2	0.0001163			7.953e-06	0	0	0	0	0	1.758e-05	0	0		1.288	2.12812	1.24153	0.262034	0.877224	0.703722	0.685786	0.814065
PARP1:c.2904CT	9	29.8459									1.3	0				7.953e-06	0	0	0	0	0	1.758e-05	0	0		0.296287	1.21486	-0.0122535	-0.183793	-0.127807	-0.0121789	0.113338	0.5247
PARP1:c.2916GA	12.67	28.5333									-0.7	-0.5				7.954e-06	0	2.891e-05	0	0	0	8.792e-06	0	0		0.469435	-0.450521	0.11011	0.0386207	-0.04128	0.0874472	0.105242	-0.181028
PARP1:c.2922GA	1.95	27.6462									1.2	0.8				3.977e-06	0	0	0	5.437e-05	0	0	0	0		-0.203115	0.657962	0.11011	0.0386207	-0.04128	0.0874472	-0.0851941	0.248592
PARP1:c.2949TC	3.42	29.3298									-2.5	-2.9				3.978e-06	0	0	0	0	0	0	0	3.267e-05		0.481119	-0.106822	0.0330433	-0.0868966	-0.0317016	0.0240824	0.161822	-0.0286282
PARP1:c.2953CT	1.19	28.4704						0			-1.2	-0.5	0.0001163			1.193e-05	0	0	0	0	0	1.759e-05	0	3.268e-05		-0.039781	0.330988	0.0793385	0.0344517	0.0816029	0.035715	-0.00597223	0.144474
PARP1:c.2955AG	1.19	28.4704						0.000227			-0.9	-0.7	0			5.968e-05	0.0005538	0	0	0.0002719	0	8.795e-06	0	0		0.406072	0.933383	1.76251	0.239969	0.215681	0.793412	0.0609626	0.407416
PARP1:c.2961CT	6.67	29.4684									-1.5	-0.7				2.388e-05	6.154e-05	0	0	0	0	2.639e-05	0	6.542e-05		0.277526	0.925071	0.009633	-0.282759	-0.0686453	0.00958683	0.18874	0.485397
PARP1:c.2970TC	-3.22	31.427									-1.5	-0.9				8.033e-06	0	0	0	0	0	1.797e-05	0	0		0.756965	-0.599994	0.15076	-0.0927586	-0.0459867	0.116551	0.37062	-0.247604
PARP1:c.2985TG	56.51	30.8366									-0.4	0.3				4.016e-06	0	0	0	0	0	8.98e-06	0	0		-1.94905	-0.884838	-0.756986	-0.532414	-0.0808511	-0.496317	-0.863782	-0.294377
PARP1:c.2994TC	52.63	30.0955									-1.5	-3.4				1.205e-05	0	2.891e-05	0	0	0	1.795e-05	0	0		-0.341508	1.5092	-0.009633	0.282759	0.0686453	-0.00958683	-0.215677	0.585412
PARP1:c.3004CT	60.78	29.134						0.001135			0.8	2.1	0			6.824e-05	0.0009844	2.891e-05	0	0	0	0	0	0		-0.171155	-5.02578	-1.3992	-0.057931	-0.083341	-0.629862	-0.0512108	-0.754509
PARP1:c.3033CT											0.3	-0.7				4.007e-06	6.155e-05	0	0	0	0	0	0	0		-0.350102	-0.805257	-0.261081	0.0868966	0.0399511	-0.198886	-0.247352	-0.270844
PARP1:c.3036CA								0			0	0	0.0001163			2.403e-05	0	0	0	0	0	5.356e-05	0	0		-0.42209	-1.94475	-0.223188	-0.0854862	0.0219934	-0.162663	-0.141968	-0.521194
PARP1:c.3044AG											0.6	0				2.802e-05	0	0.0002025	0	0	0	0	0	0		0.970947						0.616833
ACBD5:c.6CT			0.082774	0.684564	1.31864	0.594593			0	0	-0.6	-3.5		0.003	0	0.0002669	0	0	0	0.003488	0	1.72e-05	0	8.783e-05	0	-0.0460666	-1.88782	-0.229313	0.0868966	0.0105369	-0.103228	-0.0186287	-0.672308
ACBD5:c.12CG			0.0560748	0.62243	1.15324	0.51253					-0.9	-1.1				6.508e-06	0	0	0	0	0	1.721e-05	0	0		1.45979	0.13141	1.12721	0.12	0.22707	0.507423	0.484364	0.0420703
ACBD5:c.14CT			0.00560748	0.951402	1.96297	0.882335					-1.5	-2.9				6.51e-06	0	0	0	0	0	1.722e-05	0	0		0.388325	0.618017	0.53791	0.103448	0.10225	0.162916	-0.0303405	0.193938
ACBD5:c.21TC			0.048913	0.949728	1.99166	0.840598					0	0				2.513e-05	6.64e-05	0	0	0	0	3.756e-05	0	3.343e-05		-0.259565	-0.998438	0.209726	0.141379	0.0867449	0.189821	-0.177056	-0.5286
ACBD5:c.27CT			0.00129366	0.987063	2.11986	0.923397	0.887795				1.5	0				8.232e-06	0	5.95e-05	0	0	0	0	0	0		-0.518825	-0.757162	-0.575282	-0.197931	-0.128573	-0.456876	-0.300085	-0.235003
ACBD5:c.51CT	71.83	29.5018	0.0150685	0.984932	2.11906	0.921668	0.561024				-0.4	2.5				3.999e-06	0	0	0	0	0	8.859e-06	0	0		-0.569249	-1.40518	-0.0391818	-0.41	-0.0393385	-0.0384289	-0.310348	-0.766089
ACBD5:c.60TA	75.08	30.0844	0	0.961637	2.03452	0.853049	0.358268				2.4	2.5				3.986e-06	0	2.895e-05	0	0	0	0	0	0		-0.875038	-0.72299	-0.579025	-0.371331	-0.116583	-0.447637	-0.256007	-0.393207
ACBD5:c.60TG	75.08	30.0844	0	0.961637	2.03452	0.853049	0.358268				2.2	1.9				3.986e-06	0	0	0	0	0	8.821e-06	0	0		0.322334	0.0696091	-0.142755	0.166552	-0.0257798	0.116551	0.527544	0.353884
ACBD5:c.63CT	90.56	28.8438	0.0575448	0.487212	1.28541	0.45557	0.420949				1.5	0.1				1.993e-05	0.0001853	2.896e-05	0	0	0	8.819e-06	0	0		0.716135	1.29103	0.00566531	0.0868966	0.000754768	0.00467272	0.389478	0.579026
ACBD5:c.66CA	61.63	31.9733	0.00764331	0.836943	1.66128	0.757409	0.420949				-3.1	0.3				1.195e-05	0	8.683e-05	0	0	0	0	0	0		-0.588392	0.48661	-0.518911	-0.270269	-0.000845061	-0.340223	-0.263893	0.291528
ACBD5:c.66CG	61.63	31.9733	0.135032	0.836943	1.66128	0.757409	0.420949		0	0	-2.7	-0.1		0.004	0	0.0001394	0	0	0	0.001741	0	0	0.0001633	6.535e-05	0	-0.475895	-0.338334	-1.16945	-0.32	-0.0326564	-0.766749	-0.213438	-0.202696
ACBD5:c.69CT	62.61	31.4865	0.0127389	0.987261	2.12899	0.924225	0.462451	0			1.2	-0.1	0.0001163													-0.497055	-1.19535	-0.0122535	-0.183793	-0.127807	-0.0121789	-0.297786	-0.556278
ACBD5:c.135TG	42.08	30.6954	0.0852995	0.135209	1.36499	0.647791	0.78937				0.7	-0.9				3.977e-06	0	0	0	5.437e-05	0	0	0	0		-0.377235	-0.081971	-0.635843	-0.0717241	-0.0635926	-0.484373	-0.235076	-0.0301189
ACBD5:c.144GA	67.39	32.9438	0.115156	0.743878	1.36823	0.547202	0.708661				0	0.6				1.193e-05	0	8.673e-05	0	0	0	0	0	0		0.234688	-0.355327	-0.164175	-0.111724	-0.1241	-0.151721	0.129581	-0.192075
ACBD5:c.150CG	44.56	32.3118	0.287001	0.278636	0.839584	0.122903	0.525591	0.004993	0.0023	0	2.5	-0.1	0	0	0	0.0004415	0.006214	0.0002602	0	0	0	0	0.000163	0	0	-0.411334	-0.764684	-1.16945	-0.32	-0.0326564	-0.766749	-0.185188	-0.232306
ACBD5:c.216AG	19.05	30.898	0.592026	0.347897	1.31981	0.41036	0.26294				-0.3	0.3				6.365e-05	0	0.0004626	0	0	0	0	0	0		-0.146676	0.0667584	0.141246	0.235862	-0.0509023	0.131929	-0.0556648	0.058891
ACBD5:c.237GA	-0.16	28.1556	0.304585	0.694869	1.57808	0.517025	0.0996016				1.8	3.8				3.978e-06	6.155e-05	0	0	0	0	0	0	0		-0.847152	-0.426764	-0.85836	-0.307586	-0.175477	-0.600596	-0.540274	-0.191991
ACBD5:c.240AG	2.09	26.987	0.0317287	0.652079	1.23278	0.431387	0.229084				0.7	1.1				1.193e-05	0	0	0	0	0	2.639e-05	0	0		-0.631577	-0.779724	-0.65054	-0.049731	-0.0318114	-0.426526	-0.284132	-0.218702
ACBD5:c.261TG	3.39	30.565	0.0780059	0.5261	1.0335	0.395247	0.299213				0.2	0.2				1.194e-05	0	0	0	0	4.621e-05	1.759e-05	0	0		0.441414	0.269988	1.35652	0.0331034	0.216533	0.61065	0.162489	0.0864356
ACBD5:c.291AT	2.45	27.1275	0.0135276	0.878252	1.7235	0.664726	0.0478088				0	0				7.961e-06	0	0	0	0	0	1.76e-05	0	0		-0.870544	-1.73477	-0.39965	-0.0255172	0.0500358	-0.317393	-0.374183	-0.723024
ACBD5:c.339GA	13.63	28.3954	0.350933	0.637333	1.48255	0.468117	0.172345				0	2.8				3.981e-06	0	0	0	0	0	8.802e-06	0	0		0.409515	0.359546	-0.164175	-0.111724	-0.1241	-0.151721	0.348185	0.265278
ACBD5:c.345CT	11.52	26.949	0.0570667	0.844267	1.59809	0.758867	0.140704				-0.2	2.3				1.592e-05	0	2.892e-05	0	0	4.651e-05	1.759e-05	0	0		-0.0170758	-1.7613	-0.412465	0.212414	0.0481947	-0.270432	-0.00923045	-0.740755
ACBD5:c.426CT	-17.54	28.308	0.157973	0.61699	1.15788	0.506355	0.615551	0.0004539	0.0008	0.0072	2.2	2.2	0.002093	0.13	0.0119	0.03815	0.0016	0.02709	0.009821	0.1253	0.05587	0.003247	0.02544	0.1466	0.2004	-0.224379	-0.124809	-0.117209	0.0965517	0.0296856	-0.0664365	-0.112059	-0.0457679
ACBD5:c.450CT	-7.9	24.3159	0.0720654	0.231798	1.135	0.375402	0.122047				0.8	1.6				1.592e-05	0	2.892e-05	0	0	4.651e-05	1.759e-05	0	0		0.126001	0.382784	-0.117209	0.0965517	0.0296856	-0.0664365	0.051998	0.129719
ACBD5:c.465TC	2.83	24.8188	0.182254	0.652278	1.19916	0.517051	0.137795				0.2	1.4				3.979e-06	0	0	0	0	0	8.793e-06	0	0		0.469072	-0.776616	0.398499	0.113103	0.0660293	0.290432	0.308713	-0.385595
ACBD5:c.468CT	2.96	24.9912	0.0051458	0.835334	1.61676	0.74732	0.137795				1.2	1.1				1.194e-05	0	0	0	0	0	2.638e-05	0	0		-0.618782	-1.46627	-0.575282	-0.197931	-0.128573	-0.456876	-0.30723	-0.611117
ACBD5:c.480TC	-12.54	26.5268	0.285375	0.608696	1.22672	0.515801	0.192913				0.1	-1.9				1.194e-05	0	0	0	0	0	2.638e-05	0	0		-0.361929	-0.00963304	0.0122535	0.183793	0.127807	0.0121789	-0.19828	-0.00515099
ACBD5:c.483AT	-10.44	26.591	0.0302307	0.815434	1.55308	0.585507	0.19685				0	-3.9				1.194e-05	0	0	0	0	0	2.638e-05	0	0		0.57922	0.204117	0.579025	0.371331	0.116583	0.447637	0.309721	0.0759259
ACBD5:c.519AG	-10.1	25.2938	0.0220901	0.976211	2.07748	0.771201	0.391566	0.1621	0.0696	0.3905	-4.3	-1.1	0.5126	0.4147	0.4652	0.4529	0.1448	0.4389	0.4106	0.4125	0.5051	0.5224	0.4662	0.3727	0.3507	-1.32538	-0.885525	-0.793301	-0.0262379	-0.0732262	-0.654311	-0.764436	-0.399964
ACBD5:c.522CT	-5.47	24.9877	0.686196	0.276886	1.43814	0.603638	0.391566		0	0.0029	-0.3	1.8		0	0	3.979e-06	0	2.891e-05	0	0	0	0	0	0	0	0.446092	1.35965	0.009633	-0.282759	-0.0686453	0.00958683	0.201486	0.626164
ACBD5:c.531CT	3.45	24.8985	0.787251	0.141036	1.5021	0.667265	0.108216	0.0004539	0.0008	0.0072	-2.3	0.3	0.002093	0.13	0.0119	0.03815	0.0016	0.02709	0.009821	0.1253	0.05587	0.003247	0.02544	0.1466	0.2004	0.0547141	1.01289	-0.261081	0.0868966	0.0399511	-0.198886	0.0386563	0.407878
ACBD5:c.573TA	4.96	24.1828	0.222315	0.686242	1.33761	0.533376	0.226453				3.3	2.3				7.956e-06	0.0001231	0	0	0	0	0	0	0		-0.151542	-0.0655615	-0.190145	-0.172383	-0.00970816	-0.138581	-0.07821	-0.0387822
ACBD5:c.576GA	20.99	25.2704	0.242702	0.724771	1.48657	0.534116	0.220441				0	0				3.978e-06	0	2.891e-05	0	0	0	0	0	0		-0.00218723	0.359546	-0.164175	-0.111724	-0.1241	-0.151721	-0.00129383	0.265278
ACBD5:c.579AG	12.23	24.6695	0.0760959	0.880893	1.72913	0.66006	0.228457				-0.4	0.6				3.978e-06	0	0	9.923e-05	0	0	0	0	0		0.629228	-0.359546	0.164175	0.111724	0.1241	0.151721	0.464253	-0.265278
ACBD5:c.588CT	6.76	23.7809	0.18789	0.742654	1.43022	0.663873	0.224449	0			-2	-0.8	0.0001163			3.978e-06	0	0	0	0	0	8.796e-06	0	0		-0.738122	-0.0869436	-0.412465	0.212414	0.0481947	-0.270432	-0.398998	-0.0289252
ACBD5:c.600GT	-21.79	24.7235	0.082038	0.56304	1.27398	0.376922	0.254202	0			0	0	0.0001163													-0.310748	-0.834139	-0.966307	-0.0896552	-0.89398	-0.54772	-0.147791	-0.372841
ACBD5:c.609AG	-19.21	25.1417	0.0610465	0.888566	1.77099	0.672186	0.245798				0	0				3.977e-06	6.153e-05	0	0	0	0	0	0	0		-1.08823	-1.24291	-0.65054	-0.049731	-0.0318114	-0.426526	-0.501443	-0.744463
ACBD5:c.648AG	-5.57	25.6157	0.0281818	0.621818	1.21808	0.404651	0.149701				0.6	0.7				1.194e-05	0	0	0	0	0	0	0	9.8e-05		-0.801897	-1.4422	-0.701225	0.0441069	-0.0349384	-0.511063	-0.527758	-0.657651
ACBD5:c.672CT	-14.12	28.7147	0.310654	0.655327	1.41869	0.61209	0.115308	0.167	0.1982	0.0216	2	2.2	0.02616	0.1071	0.0318	0.04595	0.1733	0.01787	0.04841	0.1175	0.01506	0.02513	0.03569	0.06749	0.0583	0.287631	-0.609536	-0.117209	0.0965517	0.0296856	-0.0664365	0.136796	-0.22352
ACBD5:c.678CT	-7.68	27.3204	0.350543	0.598732	1.35062	0.570939	0.094				-0.1	0.9				3.978e-06	0	0	0	0	0	8.797e-06	0	0		0.126001	-0.668119	-0.117209	0.0965517	0.0296856	-0.0664365	0.051998	-0.285869
ACBD5:c.684TG	-13.06	28.8616	0.00360036	0.819082	1.66482	0.713278	0.17623				0.2	1.9				3.978e-06	0	2.891e-05	0	0	0	0	0	0		-0.222841	-0.394229	0.0658064	0.242759	0.184841	0	-0.100698	-0.0186576
ACBD5:c.684TC	-13.06	28.8616	0.165617	0.819082	1.66482	0.713278	0.17623				0.2	1.9				3.978e-06	6.153e-05	0	0	0	0	0	0	0		-0.173782	-1.04358	-0.009633	0.282759	0.0686453	-0.00958683	-0.0747955	-0.501582
ACBD5:c.687CG	-4.12	31.3579	0.0041365	0.914168	1.83271	0.840782	0.190574				-2	-0.3				3.978e-06	0	0	0	0	0	0	0	3.267e-05		-0.253592	-1.03945	-0.285742	-0.211034	-0.137329	-0.22693	-0.121885	-0.436121
ACBD5:c.690TC	-4.4	31.5306	0.0640216	0.923354	1.88421	0.811591	0.191446				0.4	0.3				3.978e-06	0	2.891e-05	0	0	0	0	0	0		0.896136	-1.26176	0.109662	0.174138	0.0453265	0.103962	0.37599	-0.794035
ACBD5:c.726CT	44.43	32.041	0.130045	0.850224	1.70868	0.777981	0.383534				0	-2.2				7.955e-06	0	0	0	0	0	1.759e-05	0	0		0.212235	-0.160816	-0.0122535	-0.183793	-0.127807	-0.0121789	0.122532	-0.0859915
ACBD5:c.744CA	48.39	28.3676	0.0161146	0.893465	1.7617	0.81925	0.412351	0.000227			1.3	0	0			3.977e-06	6.152e-05	0	0	0	0	0	0	0		0.147499	-1.94475	-0.223188	-0.0854862	0.0219934	-0.162663	0.0420936	-0.521194
ACBD5:c.750TC	33.37	25.3542	0.0921288	0.883721	1.76205	0.769766	0.533865				-1	-1.4				3.995e-06	0	2.9e-05	0	0	0	0	0	0		0.252698	-1.04358	-0.009633	0.282759	0.0686453	-0.00958683	0.136727	-0.501582
ACBD5:c.753CG	35.09	26.3897	0.0222816	0.9082	1.82081	0.836428	0.533865				0	-0.2				1.193e-05	0	0	0	0	0	0	0	9.8e-05		-0.253592	-0.371201	-0.285742	-0.211034	-0.137329	-0.22693	-0.121885	-0.15471
ACBD5:c.753CT	35.09	26.3897	0.0641711	0.9082	1.82081	0.836428	0.533865	0			2.3	2	0.0001163			3.182e-05	0	0	0	0	9.239e-05	5.277e-05	0	0		-0.522599	-1.12649	-0.575282	-0.197931	-0.128573	-0.456876	-0.251179	-0.469504
ACBD5:c.774GA	-17.42	26.7572	0.0433145	0.811676	1.61188	0.636552	0.338877				2.1	0.7				3.977e-06	0	0	0	0	0	8.792e-06	0	0		0.151965	-0.438439	-0.141246	-0.235862	0.0509023	-0.131929	0.0679248	-0.308477
ACBD5:c.777CT	-15.48	27.1923	0.670898	0.0607434	1.27745	0.518076	0.35625				1.1	2				7.178e-05	0	2.896e-05	0	5.443e-05	0	8.819e-06	0	0.0004909		-0.230177	-0.703298	0.00566531	0.0868966	0.000754768	0.00467272	-0.161948	-0.194008
ACBD5:c.783TC	-26.79	26.8281	0.0851064	0.605416	1.20231	0.47443	0.295409		0	0	-1	0		0	0	3.977e-06	0	0	0	0	0	0	0	3.267e-05	0.001	-0.292674	-1.50987	0.0122535	0.183793	0.127807	0.0121789	-0.162791	-0.879601
ACBD5:c.790TC	-26.77	27.5094	0.0510204	0.667904	1.24021	0.507399	0.293413				-1.7	0				7.954e-06	0	2.891e-05	9.921e-05	0	0	0	0	0		1.53752	1.98537	1.3992	0.057931	0.083341	0.629862	0.596397	0.445099
ACBD5:c.813TC	-35.41	32.9064	0.057971	0.918618	1.8589	0.804488	0.210526				-0.3	-2.2				3.977e-06	0	0	0	0	0	8.794e-06	0	0		0.112344	-1.25362	0.412465	-0.212414	-0.0481947	0.270432	0.0512296	-0.380842
ACBD5:c.816TC	-37.71	32.839	0.632517	0.326281	1.38662	0.593366	0.204878				3.2	3.5				3.977e-06	0	0	0	0	0	8.794e-06	0	0		0.0398391	0.849941	0.117209	-0.0965517	-0.0296856	0.0664365	0.0121029	0.487808
ACBD5:c.825CT	-35.27	31.6297	0.0841487	0.845401	1.65113	0.763626	0.101942				1.3	0				1.193e-05	0	0	0	0	0	0	0	9.8e-05		0.476715	0.0709829	-0.209726	-0.141379	-0.0867449	-0.189821	0.285454	0.0425093
ACBD5:c.855TC	-22.01	29.6344	0.0392827	0.717336	1.40234	0.585366	0.0564516				0.7	0				3.995e-06	0	2.9e-05	0	0	0	0	0	0		-0.403873	-1.21486	0.0122535	0.183793	0.127807	0.0121789	-0.322544	-0.5247
ACBD5:c.882CT	0.75	31.0422	0.875529	0.123624	1.81642	0.768268	0.0503018				1	0				7.178e-05	0	2.896e-05	0	5.443e-05	0	8.819e-06	0	0.0004909		0.132095	1.3829	-0.398499	-0.113103	-0.0660293	-0.290432	0.0444293	0.75761
ACBD5:c.954GT	-5.86	30.6971	0.0162679	0.444976	1.36044	0.387414	0.484064				3.6	3.2				2.785e-05	0	0	0	0	0	5.278e-05	0.0001631	0		0.783965	0.650912	0.635843	0.0717241	0.0635926	0.484373	0.376095	0.21893
ACBD5:c.954GA	-5.86	30.6971	0.521531	0.444976	1.36044	0.387414	0.484064				3.4	3.2				5.57e-05	0	0	0	0	0	8.797e-06	0	0.0004246		0.74821	0.605123	0.804071	-0.0316931	0.00517689	0.612526	0.358943	0.20353
ACBD5:c.975GT	-7.2	27.6389	0.0151947	0.494777	1.16791	0.324584	0.372745				0	2				3.977e-06	0	0	0	5.437e-05	0	0	0	0		-0.0652615	-0.520855	-0.534043	-0.311034	-0.15875	-0.189821	0.108562	-0.231204
ACBD5:c.982TC	-9.71	31.506	0.0635889	0.910279	1.83094	0.796411	0.335417	0.0004539			0	-0.9	0			1.591e-05	0.000123	5.782e-05	0	0	0	0	0	0		2.33103	0.863068	1.3992	0.057931	0.083341	0.629862	0.697459	0.19349
ACBD5:c.984GA	-9.71	31.506	0.128425	0.866438	1.77908	0.687545	0.335417				2.5	0.1				7.954e-06	0	0	0	0	0	0	0	6.533e-05		-0.523302	-0.320204	-0.283977	-0.147586	-0.0507376	-0.127835	-0.156575	-0.0717862
ACBD5:c.1005CA	-38.28	26.6995	0.0740103	0.598967	1.11158	0.488969	0.227273				0.2	0				3.977e-06	0	0	9.921e-05	0	0	0	0	0		0.158356	-1.15037	-0.0196963	0.0179621	0.130979	-0.0162454	0.0733742	-0.548785
ACBD5:c.1038AG	-20.16	27.4095	0.0543071	0.678839	1.34643	0.479438	0.322134	0.1673	0.1982	0.0216	-1.4	-4.7	0.02616	0.1071	0.0318	0.04595	0.1735	0.01772	0.04841	0.1174	0.01511	0.02512	0.03587	0.06758	0.0583	0.700189	-0.0173352	0.85836	0.307586	0.175477	0.600596	0.318983	-0.00678101
ACBD5:c.1056CG	10.85	32.8532	0.0235602	0.896161	1.76122	0.820963	0.37605				0	1				3.977e-06	0	0	0	0	0	0	0	3.266e-05		-0.253592	-0.222703	-0.285742	-0.211034	-0.137329	-0.22693	-0.121885	-0.135018
ACBD5:c.1062TC	4.91	33.3892	0.0178891	0.883721	1.74121	0.760455	0.341826				0.9	-1.5				3.977e-06	0	0	0	0	0	8.792e-06	0	0		0.641824	-0.774999	0.15076	-0.0927586	-0.0459867	0.116551	0.346048	-0.333116
ACBD5:c.1062TG	4.91	33.3892	0.0805009	0.883721	1.74121	0.760455	0.341826				0.8	1				7.953e-06	0.000123	0	0	0	0	0	0	0		0.0867863	-0.643957	-0.142755	0.166552	-0.0257798	0.116551	0.346048	0.0284465
ACBD5:c.1074GA	5.33	28.0606	0.231103	0.748045	1.54824	0.559169	0.258216				-0.4	-0.1				3.977e-06	0	0	0	0	0	0	0	3.266e-05		-0.855641	-1.50152	-0.85836	-0.307586	-0.175477	-0.600596	-0.599264	-0.587352
ACBD5:c.1077GA	0.03	27.7706	0.0998264	0.859375	1.68238	0.680004	0.262911				0	0.2				3.977e-06	0	0	0	0	0	8.791e-06	0	0		-2.04301	-0.968688	-1.24153	-0.262034	-0.877224	-0.703722	-0.799166	-0.22074
ACBD5:c.1110TC	-28.04	20.9931	0.180952	0.808658	1.66869	0.705906	0.186813				-1	-0.8				3.976e-06	0	0	0	0	0	0	0	3.266e-05		0.289713	-1.21426	0.209726	0.141379	0.0867449	0.189821	0.23553	-0.729216
ACBD5:c.1122TC	-1.84	22.3785	0.0684575	0.92721	1.92	0.817116	0.230769				-0.4	-0.3				1.591e-05	0	0	0	0	0	3.516e-05	0	0		-0.403873	-0.932042	0.0122535	0.183793	0.127807	0.0121789	-0.322544	-0.524092
ACBD5:c.1125CT	7.15	22.5704	0.0381282	0.951473	1.97786	0.884092	0.242				0.1	1				3.976e-06	0	0	0	0	0	8.79e-06	0	0		-0.501645	-1.46627	-0.575282	-0.197931	-0.128573	-0.456876	-0.282077	-0.611117
ACBD5:c.1125CA	7.15	22.5704	0.0103986	0.951473	1.97786	0.884092	0.242				0.8	1				3.976e-06	6.152e-05	0	0	0	0	0	0	0		0.0720619	-0.359406	-0.175632	-0.172414	-0.178609	-0.139483	0.0405208	-0.149795
ACBD5:c.1143AG	34.55	24.7529	0.363636	0.352381	0.961748	0.203893	0.508	0.1673	0.1982	0.0216	-4.5	-1.1	0.02616	0.1071	0.0318	0.04595	0.1735	0.01772	0.04841	0.1174	0.01511	0.02512	0.03587	0.06758	0.0583	-1.08823	-0.79091	-0.65054	-0.049731	-0.0318114	-0.426526	-0.501443	-0.40927
ACBD5:c.1164CT	13.27	24.0335	0.737435	0.220104	1.48168	0.635461	0.546185				-3.4	-1				5.169e-05	0	0.0001156	0	0.0001087	0	4.395e-05	0	6.533e-05		-0.721175	0.873873	-0.575282	-0.197931	-0.128573	-0.456876	-0.317879	0.51953
ACBD5:c.1167AG	6.66	25.9827	0.0381282	0.891681	1.73558	0.674514	0.52				-3	-1.3				3.976e-05	0	0	0	0.0005437	0	0	0	0		0.385039	-0.817844	-0.11011	-0.0386207	0.04128	-0.0874472	0.228911	-0.503132
ACBD5:c.1179AG	10.39	25.4993	0.0683983	0.562771	1.07391	0.327551	0.305118				-0.1	-0.7				3.976e-06	0	0	0	0	0	8.79e-06	0	0		0.380646	0.408118	0.164175	0.111724	0.1241	0.151721	0.221751	0.348697
ACBD5:c.1197AG	-10.44	30.7972	0.0386029	0.961397	2.03375	0.753627	0.248031				0	0				3.977e-06	0	0	0	0	0	8.792e-06	0	0		-1.26505	-1.30636	-0.12087	0.0317241	0.0415778	-0.0846178	-0.411026	-0.575819
ACBD5:c.1224GA	19.39	29.6966	0.187391	0.811734	1.70795	0.628216	0.218504				-0.1	1				1.591e-05	0	0	0	0	0	3.518e-05	0	0		-0.455027	-0.305211	-0.283977	-0.147586	-0.0507376	-0.127835	-0.152742	-0.0977122
ACBD5:c.1227CT	30.01	29.3819	0.360771	0.468476	1.15201	0.432744	0.218504	0.00227	0.0015	0	0.1	-0.6	0.0001163	0	0	0.0002187	0.002707	0.0001445	0	0	0	8.792e-06	0.000163	0.0001307	0	0.0191357	1.34121	-0.398499	-0.113103	-0.0660293	-0.290432	0.00612621	0.79338
ACBD5:c.1230AG	27.22	28.4444	0.0297723	0.711909	1.33937	0.484572	0.17126	0.000227			0	-0.5	0			3.977e-06	6.152e-05	0	0	0	0	0	0	0		0.530639	-0.682491	0.164175	0.111724	0.1241	0.151721	0.313893	-0.467295
ACBD5:c.1236CA	27.08	28.5462	0.0823117	0.810858	1.51341	0.720482	0.163561	0			1.4	1.4	0.0001163			3.977e-06	0	0	0	0	0	8.792e-06	0	0		0.30098	-1.31468	-0.0928523	-0.0165207	-0.0184646	-0.0707331	0.12094	-0.553353
ACBD5:c.1245GA	29.3	24.4352	0.200525	0.707531	1.3839	0.511887	0.168421				1.3	-1.7				3.977e-06	0	0	0	0	0	0	0	3.266e-05		-1.11579	-1.46031	-0.462188	0.00278276	-0.0305688	-0.323565	-0.465044	-0.659014
ACBD5:c.1284CT	30.24	25.5887	0.182214	0.23714	0.95099	0.240816	0.897638				0.3	-1.2				2.785e-05	0	5.782e-05	0	0	0	4.399e-05	0	0		-0.908302	0.790484	-0.0330433	0.0868966	0.0317016	-0.0240824	-0.281913	0.433061
ACBD5:c.1302CT	51.16	30.1939	0.0921739	0.831304	1.61583	0.748068	0.580709				-0.6	0				3.978e-06	0	0	0	0	0	8.798e-06	0	0		-0.721175	-2.79616	-0.575282	-0.197931	-0.128573	-0.456876	-0.317879	-0.867854
ACBD5:c.1308CT	61.14	30.8483	0.00956522	0.941739	1.93247	0.871792	0.555118				0	2.2				3.978e-06	6.152e-05	0	0	0	0	0	0	0		-0.93905	-0.430087	-0.229313	0.0868966	0.0105369	-0.103228	-0.251665	-0.232706
ACBD5:c.1317GA	66.08	30.3914	0.0409051	0.953873	1.99398	0.789638	0.690945				-0.7	1.9				3.978e-06	0	0	0	0	0	0	0	3.266e-05		-1.23786	-1.36503	-0.85836	-0.307586	-0.175477	-0.600596	-0.682308	-0.712731
ACBD5:c.1320CT	70.48	32.1425	0.449175	0.513467	1.36854	0.548931	0.580709		0	0.0014	-2.3	0		0	0	5.569e-05	6.152e-05	5.782e-05	0	0	0	6.158e-05	0	0.0001307	0	-0.451968	0.772396	-0.15076	0.0927586	0.0459867	-0.116551	-0.235989	0.342312
ACBD5:c.1326CT	74.51	31.9727	0.235447	0.448306	0.918369	0.320263	0.531496		0	0	1.2	2		0.002	0	3.182e-05	0	2.891e-05	0	0.0001631	0	8.797e-06	0	9.799e-05	0	-0.826553	0.606659	-0.229313	0.0868966	0.0105369	-0.103228	-0.17569	0.103027
ACBD5:c.1329GA	73.68	32.3852	0.0251955	0.866203	1.7339	0.702271	0.521654				-0.2	4.3				1.591e-05	0	0	0	0	0	3.518e-05	0	0		-0.741414	-3.85892	-1.24153	-0.262034	-0.877224	-0.703722	-0.125912	-0.866997
ACBD5:c.1350CT	66.22	32.9301	0.0670148	0.932985	1.95138	0.865935	0.429134				2.1	1.9				1.193e-05	0	8.673e-05	0	0	0	0	0	0		-0.278028	-0.750003	-0.0122535	-0.183793	-0.127807	-0.0121789	-0.222041	-0.545456
ACBD5:c.1413AG	16.19	32.1472	0.285088	0.372807	1.02716	0.202407	0.605578				-1	-0.4				1.194e-05	0	0	0	0	0	1.76e-05	0	3.267e-05		-0.991397	-0.891569	-0.701225	0.0441069	-0.0349384	-0.511063	-0.652474	-0.254437
ACBD5:c.1416AC	21.72	32.4149	0.00367985	0.900644	1.79294	0.683055	0.52008				0	0				3.978e-06	0	0	0	0	0	8.799e-06	0	0		-0.153619	0.620786	0.223188	0.0854862	-0.0219934	0.162663	-0.0438399	0.226029
ACBD5:c.1425AT	21.8	35.2017	0.045177	0.858364	1.64741	0.634274	0.226908	0.000227			-1.2	0.1	0			3.979e-06	0	0	0	0	0	8.799e-06	0	0		-0.206608	0.401854	-0.168229	0.103417	0.0584157	-0.128153	-0.0752261	0.116839
ACBD5:c.1446CT	41.11	37.3058	0.121469	0.766949	1.45058	0.676199	0.389558				0.3	0.1				3.98e-06	0	0	0	0	0	8.805e-06	0	0		-0.418687	-2.03199	0.00566531	0.0868966	0.000754768	0.00467272	-0.193998	-0.686707
ACBD5:c.1476CT	21.84	32.9712	0.521895	0.477212	1.49853	0.580965	0.374741				-0.1	1.3				1.99e-05	0.0001847	0	0	0	0	8.798e-06	0	3.268e-05		-0.775455	1.11646	-0.025936	-0.141379	-0.0836934	-0.025604	-0.391709	0.616445
ACBD5:c.1500GA	11.65	32.645	0	0.102059	1.38199	0.580357	0.286853				-1.5	0				1.194e-05	0	0	0	0	4.625e-05	8.796e-06	0	3.266e-05		0.52644	0.910702	0.804071	-0.0316931	0.00517689	0.612526	0.174933	0.415335
ACBD5:c.1506CT	12.98	34.4156	0.709042	0.272158	1.52454	0.628359	0.286853	0			2	2.3	0.0001163			1.193e-05	0	0	0	0	0	2.639e-05	0	0		-0.233364	-3.35826	-0.412465	0.212414	0.0481947	-0.270432	-0.100087	-0.835624
TWF2:c.9CT			0.231461	0.764045	1.5077	0.618212					0.1	-0.9				4.513e-06	0	0	0	5.719e-05	0	0	0	0		-0.327398	0.0709829	-0.209726	-0.141379	-0.0867449	-0.189821	-0.148174	0.0425093
TWF2:c.24CT			0.0945055	0.687912	1.17105	0.495674	0.751894				-0.9	-0.7				4.528e-06	0	2.953e-05	0	0	0	0	0	0		-0.643294	0.765591	-0.209726	-0.141379	-0.0867449	-0.189821	-0.3852	0.405325
TWF2:c.30GA	19.61	29.061	0.149312	0.237721	0.740484	0.155846	0.58365	0.001816	0.003	0	1.7	0.8	0	0.001	0	0.000526	0.001724	0.0003182	0	0.0003263	0	3.521e-05	0.0003262	0.002646	0.0031	1.13561	1.53025	0.804071	-0.0316931	0.00517689	0.612526	0.318521	0.823039
TWF2:c.37CT	44.02	30.234	0.192073	0.66311	1.18044	0.482648	0.497154	0.001362			2.8	-0.3	0			5.179e-05	0.0008003	0	0	0	0	0	0	0		-2.84691	-1.65892	-1.3992	-0.057931	-0.083341	-0.629862	-0.810766	-0.629573
TWF2:c.42GA	49.51	29.5623	0.0798319	0.915966	1.77157	0.740057	0.521739	0.0006809			3.7	-0.3	0			4.779e-05	0.0006769	2.892e-05	0	0	0	0	0	0		-1.11633	0.252393	-0.141246	-0.235862	0.0509023	-0.131929	-0.423657	0.214594
TWF2:c.61CT	55.74	29.8623	0.0013986	0.643357	1.39604	0.507548	0.519849	0.0004539			-1.1	1.7	0			3.186e-05	0.0003077	5.782e-05	0	0	0	8.795e-06	0	0		-0.18242	-0.119817	-0.147883	0.0593103	-8.7578e-06	0.196399	0.0107947	0.241212
TWF2:c.66TC	38.12	29.866	0.162614	0.699088	1.18372	0.592457	0.555766				0.5	0				3.981e-06	0	0	0	0	0	8.795e-06	0	0		1.38863	-0.677466	0.412465	-0.212414	-0.0481947	0.270432	0.538501	-0.391843
TWF2:c.66TA	38.12	29.866	0.104863	0.699088	1.18372	0.592457	0.555766				-0.6	0				3.981e-06	0	0	0	0	0	8.795e-06	0	0		0.10824	-0.302089	-0.106446	-0.482683	-0.0490397	-0.0697912	0.0419748	-0.174727
TWF2:c.69CA	42.25	31.2053	0.293706	0.420979	0.862462	0.275833	0.68431				1.4	0.1				1.593e-05	0	0	0	0	0	0	0	0.0001307		0.0146129	-0.848703	-0.175632	-0.172414	-0.178609	-0.139483	0.00845201	-0.263415
TWF2:c.78GA	50.74	31.2588	0.187929	0.493827	0.850235	0.249844	0.677419				1.8	0				3.983e-06	0	0	0	0	0	0	0	3.266e-05		-1.50394	-1.15034	-0.462188	0.00278276	-0.0305688	-0.323565	-0.634373	-0.29347
TWF2:c.81CT	48.92	29.7989	0.142077	0.77459	1.34087	0.595753	0.669829				0	0.5				3.983e-06	0	0	0	0	0	0	0	3.266e-05		-0.953942	-2.69013	-0.229313	0.0868966	0.0105369	-0.103228	-0.243366	-0.787041
TWF2:c.102CT	48.62	30.385	0.345845	0.534853	1.06203	0.426084	0.669829	0			-1.1	0.2	0.0001163			1.994e-05	0	2.891e-05	0	0	0	1.761e-05	0.0001633	3.266e-05		-0.278028	0.902155	-0.0122535	-0.183793	-0.127807	-0.0121789	-0.222041	0.525565
TWF2:c.111CT	56.5	31.6325	0.116967	0.42545	0.923783	0.281794	0.605313				0	0				3.023e-05	0.0003298	3.526e-05	0	0	0	0	0	3.722e-05		-0.60658	0.606659	-0.229313	0.0868966	0.0105369	-0.103228	-0.154594	0.103027
TWF2:c.111CA	56.5	31.6325	0.062982	0.42545	0.923783	0.281794	0.605313				1.2	0				0	0	0	0	0	0	0	0	0		-1.20818	-0.150937	-0.635306	-0.119969	0.0113882	-0.285989	-0.307918	-0.0256332
TWF2:c.114GT	46.36	32.9633	0.127551	0.830357	1.50326	0.654499	0.521822				0	-0.8				0	0	0	0	0	0	0	0	0		-0.625228	-3.18395	-0.966307	-0.0896552	-0.89398	-0.54772	-0.10618	-0.715349
TWF2:c.126GT	47.95	32.0834	0.0864041	0.224905	1.03053	0.398081	0.460227		0	0	0.1	0.5		0	0	0	0	0	0	0	0	0	0	0	0.001	0.987744	1.17856	0.89137	0.128276	0.0446465	0.649644	0.291954	0.494051
TWF2:c.126GA	47.95	32.0834	0.0787802	0.224905	1.03053	0.398081	0.460227	0			-0.2	0	0.0001164			8.704e-06	0	0	0	0	0	0	0	6.804e-05		0.602997	0.664067	0.701225	-0.0441069	0.0349384	0.511063	0.178232	0.278377
TWF2:c.168CT	92.94	32.0908	0.374865	0.517876	1.05948	0.429682	0.573055	0.000227			-3.2	0.1	0			2.799e-05	0.0003711	0	0	0	0	0	0.0001638	0		-0.584381	1.6545	-0.412465	0.212414	0.0481947	-0.270432	-0.226619	0.502627
TWF2:c.186CT	87.47	33.5403	0.291314	0.430085	0.877113	0.283214	0.64	0.001362	0	0.0101	-1.3	0	0.0003488	0.0149	0.001	0.00276	0.001171	0.007384	0	0.01916	0.0001388	0.0002031	0.002615	0.000784	0.002	-0.81552	1.37617	-0.0122535	-0.183793	-0.127807	-0.0121789	-0.260921	0.620351
TWF2:c.210CG	57.31	34.2084	0.397692	0.460651	0.984412	0.311046	0.31758				-1.2	-2.3				7.964e-06	0	0	0	0	0	0	0	6.533e-05		3.91156	-0.316359	1.12721	0.12	0.22707	0.507423	0.587234	-0.138089
TWF2:c.219CT	55.81	34.6966	0.0944386	0.241343	1.01077	0.376275	0.272212				-1.3	-1.3				7.963e-06	0	0	0	0	0	1.761e-05	0	0		-1.1229	0.374079	-0.229313	0.0868966	0.0105369	-0.103228	-0.286471	0.119684
TWF2:c.219CG	55.81	34.6966	0.590766	0.241343	1.01077	0.376275	0.272212				-2.7	-2.2				3.981e-06	0	0	0	0	0	0	0	3.266e-05		1.70183	2.84194	1.12721	0.12	0.22707	0.507423	0.434165	0.909262
TWF2:c.231TC	38.52	31.0719	0.467505	0.532495	1.38841	0.543545	0.253308				0	0				3.98e-06	0	0	0	5.441e-05	0	0	0	0		0.0432605	-1.64843	-0.009633	0.282759	0.0686453	-0.00958683	0.0314751	-0.759161
TWF2:c.234TC	24.79	29.9296	0.437107	0.264151	0.885868	0.296802	0.243856	0.000227			-0.3	0	0			2.388e-05	0.0002462	2.894e-05	0	5.441e-05	0	0	0	0		0.206141	1.57959	0.412465	-0.212414	-0.0481947	0.270432	0.0949351	0.525514
TWF2:c.237GA	32.74	29.526	0.0764398	0.913089	1.7469	0.736874	0.31569				0.6	1.5				3.98e-06	0	0	0	0	0	0	0	3.266e-05		-0.861001	-1.03516	-0.85836	-0.307586	-0.175477	-0.600596	-0.286446	-0.546659
TWF2:c.243CT	24.47	29.6158	0.337161	0.656576	1.40488	0.553693	0.213873	0.001589	0.0008	0	0.7	1.1	0.0001163	0	0	0.0001234	0.001415	0.0002026	0	0	0	0	0	3.266e-05	0	-0.941971	1.65867	-0.025936	-0.141379	-0.0836934	-0.025604	-0.408708	0.915821
TWF2:c.252CG	29.02	29.3152	0.0344108	0.812304	1.40582	0.631042	0.353846				-1	0				3.984e-06	0	0	0	0	0	0	0	3.267e-05		1.41337	-1.43979	1.12721	0.12	0.22707	0.507423	0.562078	-0.51275
TWF2:c.258CT	27.81	28.3083	0.192909	0.551616	0.912864	0.340997	0.366279				0.3	-0.4				0	0	0	0	0	0	0	0	0		-0.721448	0.481857	-0.229313	0.0868966	0.0105369	-0.103228	-0.239379	0.0932941
TWF2:c.267GA	41.66	27.6466	0.462032	0.149733	0.800453	0.257177	0.442344				0.2	1.7				2.401e-05	0	0	0	0.0003265	0	0	0	0		0.628512	0.840623	0.701225	-0.0441069	0.0349384	0.511063	0.381565	0.377013
TWF2:c.282CG	53.21	31.3006	0.266247	0.171908	0.712184	0.147421	0.457467		0	0	-3.5	0		0	0	0.001203	0	0	0	0	0	1.788e-05	0.000824	0.009645	0.0143	-0.309413	-0.459257	-0.812997	-0.00827586	0.0577523	-0.670556	-0.138769	-0.149296
TWF2:c.282CA	53.21	31.3006	0.263103	0.171908	0.712184	0.147421	0.457467				0	0				1.609e-05	0.0001232	5.81e-05	0	0	0	0	0	0		0.574706	0.814887	-0.0196963	0.0179621	0.130979	-0.0162454	0.257751	0.264904
TWF2:c.282CT	53.21	31.3006	0.298742	0.171908	0.712184	0.147421	0.457467				1.3	0				2.414e-05	0	0	0	0	0	4.47e-05	0	3.303e-05		0.176766	1.79228	0.00566531	0.0868966	0.000754768	0.00467272	0.0792783	0.582636
TWF2:c.288GA	53.25	31.1805	0.352025	0.5919	1.21643	0.446391	0.593573				-4.7	6.1				4.007e-06	0	0	0	0	0	8.839e-06	0	0		-1.50394	-2.93028	-0.462188	0.00278276	-0.0305688	-0.323565	-0.634373	-0.747564
TWF2:c.288GT	53.25	31.1805	0.0477674	0.5919	1.21643	0.446391	0.593573		0	0	1.1	3		0.001	0	4.007e-06	0	0	0	5.449e-05	0	0	0	0	0	-1.62905	-2.86268	-0.659109	0.0372414	-0.0625378	-0.461424	-0.687145	-0.730317
TWF2:c.289CG	54.19	31.4355	0.01973	0.949117	1.82629	0.78298	0.565217				0.2	3.2				4.001e-06	0	0	0	0	0	8.83e-06	0	0		-1.91745	-0.397734	-0.457201	0.0910345	0.745836	0	0	0
TWF2:c.289CT	54.19	31.4355	0.0228453	0.949117	1.82629	0.78298	0.565217				1.1	2.1				0	0	0	0	0	0	0	0	0		-3.45759	-1.65892	-1.3992	-0.057931	-0.083341	-0.629862	-0.882089	-0.629573
TWF2:c.298CT	71.39	31.4551	0.211618	0.642116	1.09008	0.459687	0.604915				5.3	2.5				7.987e-06	0	0	0	0	0	1.763e-05	0	0		-1.6438	-1.36005	-1.3992	-0.057931	-0.083341	-0.629862	-0.664731	-0.593653
TWF2:c.303CT	65.94	30.8121	0.567258	0.4317	1.39303	0.554664	0.606805				1.1	1.8				1.197e-05	0	0	0	0	0	1.761e-05	0	3.269e-05		-0.630208	0.0308524	-0.109662	-0.174138	-0.0453265	-0.103962	-0.275082	0.0155928
TWF2:c.306GA	67.02	29.8916	0.303942	0.151452	0.806648	0.302438	0.591682	0.0006809	0.0023	0	3.6	2	0	0	0	4.385e-05	0.0004921	8.684e-05	0	0	0	0	0	0	0	0.0454955	0.914274	0.65054	0.049731	0.0318114	0.426526	0.0229935	0.411618
TWF2:c.312GA	62.2	29.0062	0.316062	0.159585	0.796783	0.196007	0.553875				3	0				3.586e-05	0	0	0	0.0002719	0	1.76e-05	0.0001633	3.267e-05		1.13561	0.199455	0.804071	-0.0316931	0.00517689	0.612526	0.318521	0.0732863
TWF2:c.333GA	50.03	23.4862	0.169948	0.830052	1.62364	0.651164	0.411429		0	0	0.8	0.7		0	0	0.0003184	0	0	0	0	0	8.794e-06	0	0.00258	0.0031	-0.266613	0.142321	-0.164175	-0.111724	-0.1241	-0.151721	-0.226685	0.1216
TWF2:c.351CT	37.63	21.7251	0.156477	0.515026	0.854794	0.285685	0.477551				0.4	1.7				3.979e-06	0	0	0	0	0	8.794e-06	0	0		-0.805977	-0.909114	-0.15076	0.0927586	0.0459867	-0.116551	-0.376733	-0.564792
TWF2:c.354GA	46.21	21.693	0.346114	0.650777	1.4147	0.507948	0.493124				0	0				3.979e-06	6.152e-05	0	0	0	0	0	0	0		-0.450041	0.212853	-0.141246	-0.235862	0.0509023	-0.131929	-0.27959	0.182967
TWF2:c.366CT	35.95	25.6285	0.645228	0.349585	1.40203	0.591626	0.396518				-0.8	0.1				2.388e-05	0	0	0	5.437e-05	0	4.399e-05	0	0		-1.28166	1.0896	-0.025936	-0.141379	-0.0836934	-0.025604	-0.456435	0.528242
TWF2:c.369GA	40.95	26.1559	0.23029	0.286307	0.880676	0.222136	0.399232				0	0				3.981e-06	0	0	0	0	0	8.8e-06	0	0		-0.275028	0.212199	0.11011	0.0386207	-0.04128	0.0874472	-0.133335	0.0852658
TWF2:c.381TG	34.09	28.4039	0.385016	0.32154	0.792054	0.238673	0.503802				-2.7	-2.8				7.958e-06	6.153e-05	2.894e-05	0	0	0	0	0	0		0.225651	-0.394083	0.0882143	0.0886207	0.44726	0.0121789	0.182967	0.0114337
TWF2:c.381TC	34.09	28.4039	0.181061	0.32154	0.792054	0.238673	0.503802				0	-0.1				3.979e-06	0	0	0	0	0	8.798e-06	0	0		0.125115	-0.975448	0.0122535	0.183793	0.127807	0.0121789	0.107547	-0.564469
TWF2:c.396TC	39.67	30.452	0.172009	0.486111	0.945623	0.381466	0.431818	0			0.3	2.1	0.0001163			7.956e-06	0	0	0	0	0	1.759e-05	0	0		0.233364	-0.884773	0.412465	-0.212414	-0.0481947	0.270432	0.100087	-0.511748
TWF2:c.402CT	21.57	30.4088	0.123536	0.876464	1.70553	0.714717	0.4375				-0.1	2				3.978e-06	0	0	0	0	0	0	0	3.266e-05		-0.121763	-0.8381	-0.109662	-0.174138	-0.0453265	-0.103962	-0.0510878	-0.456107
TWF2:c.411CT	23.99	32.2063	0.23411	0.762712	1.51464	0.617953	0.536862	0.01089	0.003	0.0605	-0.3	0	0.04849	0.0268	0.0567	0.03688	0.008182	0.03431	0.02532	0.02604	0.03312	0.04942	0.0463	0.0195	0.0164	0.126277	-1.76774	-0.209726	-0.141379	-0.0867449	-0.189821	0.10266	-0.593388
TWF2:c.417GA	32.5	33.7398	0.278132	0.330149	0.823754	0.156502	0.463138	0.000227			0.2	1	0			3.977e-06	6.152e-05	0	0	0	0	0	0	0		0.764467	0.571367	0.701225	-0.0441069	0.0349384	0.511063	0.244741	0.163058
TWF2:c.426GA	30.2	34.7618	0.224249	0.253219	0.698143	0.112289	0.553875				1.4	3.8				7.954e-06	0	0	0	0	0	1.758e-05	0	0		1.19135	1.12071	0.65054	0.049731	0.0318114	0.426526	0.49826	0.504557
TWF2:c.438GA	30.22	33.3535	0.269025	0.436227	0.814269	0.233866	0.714556				2.1	-0.4				1.193e-05	0	2.893e-05	0	0	0	0	0	6.533e-05		0.756399	0.481061	0.793301	0.0262379	0.0732262	0.654311	0.391412	0.147208
TWF2:c.447GT	38.2	35.1823	0.168636	0.232009	0.93584	0.357469	0.744802				-1.6	-1.7				1.193e-05	0	2.893e-05	0	5.438e-05	0	8.792e-06	0	0		0.874155	1.63084	0.89137	0.128276	0.0446465	0.649644	0.294017	0.743673
TWF2:c.447GC	38.2	35.1823	0.0612245	0.232009	0.93584	0.357469	0.744802		0	0.0014	3.2	2.6		0	0	3.977e-06	0	2.893e-05	0	0	0	0	0	0	0	1.35527	-0.192118	0.924413	0.0413793	0.0129449	0.673727	0.455839	-0.0876067
TWF2:c.447GA	38.2	35.1823	0.538131	0.232009	0.93584	0.357469	0.744802				0.4	-0.7				2.386e-05	0	2.893e-05	0	0	0	0	0	0.0001633		0.933184	1.38373	0.701225	-0.0441069	0.0349384	0.511063	0.313871	0.630988
TWF2:c.480CT	70.39	31.3104	0.373034	0.357303	0.895613	0.317941	0.56926				1.6	0				3.978e-06	0	2.893e-05	0	0	0	0	0	0		0.321078	0.925071	0.009633	-0.282759	-0.0686453	0.00958683	0.173361	0.485397
TWF2:c.495GA	72.96	28.4258	0.0640884	0.722652	1.22596	0.5167	0.519924				0	0				0	0	0	0	0	0	0	0	0		0.194085	-0.404929	-0.164175	-0.111724	-0.1241	-0.151721	0.104387	-0.29973
TWF2:c.498CA	72.78	27.5861	0.0231278	0.852423	1.51536	0.675393	0.484791				-0.2	0				4.335e-06	0	3.108e-05	0	0	0	0	0	0		-0.882705	-0.997971	-0.729785	-0.278572	-0.0705964	-0.564187	-0.653381	-0.406769
TWF2:c.519GC	73.09	31.0944	0.00722394	0.941176	1.83381	0.767692	0.52552		0	0	-2.2	-3.9		0	0.001	4.406e-06	0	0	0	0	0	9.885e-06	0	0	0	-0.201754	-0.330139	-0.324317	-0.169655	-0.0720055	0	0	-0.0302985
TWF2:c.519GA	73.09	31.0944	0.0515996	0.941176	1.83381	0.767692	0.52552				0	0.1				4.406e-06	0	3.158e-05	0	0	0	0	0	0		-1.17745	-1.30383	-0.85836	-0.307586	-0.175477	-0.600596	-0.705134	-0.687177
TWF2:c.525GC	76.8	30.9827	0.0597322	0.664264	1.14125	0.483852	0.345936				2	0.3				4.39e-06	0	0	0	5.905e-05	0	0	0	0		-1.65263	-2.20686	-1.12721	-0.12	-0.22707	-0.507423	-0.480499	-0.594161
TWF2:c.534CT	85.96	32.4124	0.158111	0.271047	0.91647	0.302172	0.304348				3.9	0				1.309e-05	0	0	0	5.848e-05	0	1.951e-05	0	0		-1.03241	0.481857	-0.229313	0.0868966	0.0105369	-0.103228	-0.275102	0.0932941
TWF2:c.540CT	86.25	34.5014	0.179671	0.817248	1.58631	0.660775	0.327652				0.1	0				4.324e-06	0	0	0	0	0	9.651e-06	0	0		-0.941836	-0.599196	-0.025936	-0.141379	-0.0836934	-0.025604	-0.375894	-0.421506
TWF2:c.543CT	80.31	34.5096	0.325797	0.461459	0.903738	0.334094	0.378072				1.5	0.8				4.303e-06	0	3.092e-05	0	0	0	0	0	0		-0.218329	-0.930044	0.00566531	0.0868966	0.000754768	0.00467272	-0.153584	-0.2846
TWF2:c.558CT	60.21	34.496	0.224385	0.685451	1.20582	0.518823	0.557875				-0.6	2.6				0	0	0	0	0	0	0	0	0		-0.738122	-1.57959	-0.412465	0.212414	0.0481947	-0.270432	-0.398998	-0.525514
TWF2:c.573GA	50.87	36.2934	0.134831	0.821246	1.48187	0.633319	0.652751				0	1.3				0	0	0	0	0	0	0	0	0		-1.05591	-1.65767	-0.85836	-0.307586	-0.175477	-0.600596	-0.284286	-0.736708
TWF2:c.576GA	47.65	35.6801	0.316973	0.559305	1.06605	0.390837	0.643264				-2.2	2.5				0	0	0	0	0	0	0	0	0		-1.48135	-1.48086	-0.85836	-0.307586	-0.175477	-0.600596	-0.658345	-0.377416
TWF2:c.585GA	48.01	37.8809	0.0889571	0.701431	1.22559	0.494104	0.639469				1.5	0				0	0	0	0	0	0	0	0	0		-0.847152	-0.68761	-0.85836	-0.307586	-0.175477	-0.600596	-0.540274	-0.412557
TWF2:c.588AG	45.41	36.0221	0.674847	0.314928	1.40331	0.517244	0.616698	0.3438	0.4244	0.1671	-1.1	-1	0.2019	0.0357	0.1909	0.1657	0.3634	0.1305	0.1661	0.03257	0.09712	0.1943	0.1756	0.1241	0.1135	0.422737	0.246716	0.141246	0.235862	-0.0509023	0.131929	0.253637	0.219624
TWF2:c.594CT	57.38	35.19	0.0704082	0.892857	1.65196	0.723114	0.541985				0.6	0				4.105e-06	0	0	0	0	0	9.093e-06	0	0		-0.0308151	-1.01153	-0.117209	0.0965517	0.0296856	-0.0664365	-0.0164317	-0.638828
TWF2:c.600CT	47.35	33.8086	0.196538	0.800407	1.5638	0.646949	0.537879				0	0				1.23e-05	6.414e-05	5.891e-05	0	0	0	0	0	0		-0.379932	-1.329	-0.109662	-0.174138	-0.0453265	-0.103962	-0.27087	-0.650696
TWF2:c.612GC	37.87	30.4258	0.0122574	0.747702	1.4538	0.570577	0.455408				0.7	-0.2				4.588e-06	0	0	0	0	0	9.982e-06	0	0		-0.162337	-0.138573	-0.0754394	0.04	-0.116196	-0.00958683	-0.0445841	0
TWF2:c.612GA	37.87	30.4258	0.237998	0.747702	1.4538	0.570577	0.455408				0.9	0.2				4.588e-06	7.136e-05	0	0	0	0	0	0	0		-0.279073	-1.24051	-0.141246	-0.235862	0.0509023	-0.131929	-0.2449	-0.456644
TWF2:c.612GT	37.87	30.4258	0.0020429	0.747702	1.4538	0.570577	0.455408	0			-1.4	-1.2	0.0001163			4.588e-06	0	0	0	0	0	9.982e-06	0	0		-0.116736	-1.64777	-0.0658064	-0.242759	-0.184841	0	0	-0.585412
TWF2:c.615GA	45.88	30.9302	0.166327	0.777551	1.38566	0.586635	0.455408				2.2	1.9				6.356e-05	0	0	0.001296	0	0	9.881e-06	0.0001804	0		-2.19223	-2.66224	-1.76251	-0.239969	-0.215681	-0.793412	-0.806981	-0.851769
TWF2:c.621AG	65.07	32.0733	0.473953	0.334014	0.950129	0.320088	0.497154	0			0	-0.2	0.0001163			2.207e-05	0	0	0	0	0	3.846e-05	0.0001769	0		2.40273	3.07333	1.76251	0.239969	0.215681	0.793412	0.838835	0.84336
TWF2:c.624GA	65.3	32.0669	0.281633	0.652041	1.22132	0.471544	0.551985				0	0				2.615e-05	0	0	0	0	0	0	0	0.0002066		0.110761	-0.979553	-0.164175	-0.111724	-0.1241	-0.151721	0.0303941	-0.55355
TWF2:c.639GA	51.41	29.8436	0.0939734	0.651685	1.08084	0.434417	0.465028				0	5.2				4.176e-06	0	2.97e-05	0	0	0	0	0	0		0.464222	-2.24426	-0.164175	-0.111724	-0.1241	-0.151721	0.254021	-0.639139
TWF2:c.645GA	50.94	29.6655	0.101124	0.441267	0.842408	0.23247	0.340265				0.8	2.8				1.658e-05	0	0	0	0	0	3.637e-05	0	0		-4.89751	-1.2856	-1.24153	-0.262034	-0.877224	-0.703722	-0.831729	-0.752829
TWF2:c.651AG	75.94	30.278	0.175869	0.354806	0.747025	0.148714	0.359168				0.6	0.9				4.112e-06	0	2.94e-05	0	0	0	0	0	0		-0.730933	-1.00687	-0.804071	0.0316931	-0.00517689	-0.612526	-0.452254	-0.541542
TWF2:c.675GC	69.38	29.4447	0.0337079	0.752809	1.28564	0.565048	0.448015				-0.4	0.6				1.212e-05	0	0	0	0	0	1.779e-05	0.0001649	0		-2.01079	-2.40105	-1.12721	-0.12	-0.22707	-0.507423	-0.512475	-0.668939
TWF2:c.678CT	73.47	28.9362	0.0961145	0.692229	1.13933	0.491489	0.483932				1.4	-0.7				4.037e-06	0	0	0	0	0	8.889e-06	0	0		-1.2536	-0.236965	0.00566531	0.0868966	0.000754768	0.00467272	-0.349256	-0.0704272
TWF2:c.681CA	71.55	29.8347	0.245399	0.427403	0.921273	0.230472	0.482042				0	0.1				0	0	0	0	0	0	0	0	0		-0.581177	-1.34594	-0.223188	-0.0854862	0.0219934	-0.162663	-0.172729	-0.533615
TWF2:c.690CT	82.72	29.2611	0.131417	0.723819	1.2381	0.538303	0.504726				-1.5	1.4				8.036e-06	0	0	0	0	0	0	0	6.544e-05		-0.649897	-0.0173843	0.00566531	0.0868966	0.000754768	0.00467272	-0.261554	-0.00602677
TWF2:c.691CA	80.83	29.99	0.501532	0.478039	1.28728	0.455221	0.497164	0			0	-0.4	0.0001163			4.019e-06	0	0	0	0	0	8.865e-06	0	0		0.935552	1.07327	0.74273	-2.4138e-05	-0.0641168	0.519964	0.324335	0.547946
TWF2:c.705CA	53.7	26.8224	0.328947	0.508097	0.992767	0.353101	0.432638				0	-0.1				1.201e-05	0	0	0	0	0	0	0	9.809e-05		-1.0251	-1.57774	-0.255975	0.0331276	0.0627657	-0.179201	-0.323331	-0.70691
TWF2:c.720CT	53.09	23.2602	0.0951417	0.573887	1.08161	0.391691	0.295455				0.2	0				1.999e-05	0	0	0	0	0	2.647e-05	0.0001636	3.271e-05		-0.721448	-1.66247	-0.229313	0.0868966	0.0105369	-0.103228	-0.239379	-0.725658
TWF2:c.723CT	57.93	23.7582	0.16498	0.834008	1.6238	0.675894	0.267045				0	0				3.998e-06	0	2.897e-05	0	0	0	0	0	0		-0.850887	-0.774933	-0.109662	-0.174138	-0.0453265	-0.103962	-0.371407	-0.559183
TWF2:c.729CT	42.22	26.2966	0.327604	0.672396	1.44697	0.565441	0.365201	0.01112	0.003	0.036	-0.7	0	0.05047	0	0.0596	0.03185	0.008386	0.02025	0.03196	0.0001088	0.0395	0.0475	0.03762	0.01208	0.0051	-0.289713	-1.0108	-0.209726	-0.141379	-0.0867449	-0.189821	-0.23553	-0.625415
TWF2:c.741CT	34.75	28.3848	0.226263	0.241414	0.824347	0.27079	0.472486				-1.6	-3.5				2.404e-05	0	0	0	0	0	4.422e-05	0	3.28e-05		-0.831884	0.496231	-0.575282	-0.197931	-0.128573	-0.456876	-0.569584	0.327612
TWF2:c.753GA	42.35	30.2405	0.261616	0.728283	1.44515	0.557179	0.487666		0	0	0	0.7		0.001	0	4.015e-06	0	0	0	5.44e-05	0	0	0	0	0	0.242353	0.0942426	-0.164175	-0.111724	-0.1241	-0.151721	0.0665046	0.0486382
TWF2:c.771CT	28.6	31.3512	0.182186	0.817814	1.60475	0.66245	0.459203				2.6	2.4				0	0	0	0	0	0	0	0	0		-0.613339	-0.375281	-0.109662	-0.174138	-0.0453265	-0.103962	-0.339343	-0.153262
TWF2:c.783GT	42.29	28.8139	0.0525784	0.541962	0.96365	0.319616	0.213873				4.5	4				2e-05	0	0	0	0.0002724	0	0	0	0		-0.272773	0.102396	-0.28954	0.0131034	0.00875576	-0.229946	-0.148996	0.042962
TWF2:c.792CT	40.74	30.1217	0.28817	0.707786	1.45399	0.581454	0.274102				2.3	0.8				3.998e-06	0	0	0	5.449e-05	0	0	0	0		0.000417114	-1.74683	-0.0391818	-0.41	-0.0393385	-0.0384289	0.000306767	-0.737427
TWF2:c.840CT	55.28	29.1962	0.161224	0.262245	0.863889	0.265607	0.482042		0	0	-1.2	2.4		0	0	9.59e-05	0	2.894e-05	0	0	0	2.647e-05	0	0.0006533	0.001	-0.703293	0.374079	-0.229313	0.0868966	0.0105369	-0.103228	-0.105584	0.119684
TWF2:c.840CG	55.28	29.1962	0.484694	0.262245	0.863889	0.265607	0.482042				-3.9	-0.9				3.996e-06	0	0	0	5.442e-05	0	0	0	0		1.52322	2.84194	1.12721	0.12	0.22707	0.507423	0.228677	0.909262
TWF2:c.846CG	63.82	30.7294	0.343878	0.287755	0.762156	0.174001	0.499055				-1.3	2.1				7.991e-06	0	0	0	0	0	1.765e-05	0	0		-0.903666	-0.146169	-0.924413	-0.0413793	-0.0129449	-0.673727	-0.397719	-0.0469186
TWF2:c.846CT	63.82	30.7294	0.259184	0.287755	0.762156	0.174001	0.499055				-2.7	2				1.199e-05	0	0	0	5.443e-05	0	1.765e-05	0	0		-0.215444	1.95768	-0.0330433	0.0868966	0.0317016	-0.0240824	-0.0948205	0.628393
TWF2:c.873CT	78.19	30.0807	0.268641	0.448417	0.851793	0.285624	0.308571				2	2.1				7.994e-06	0	0	0	5.441e-05	0	0	0	3.268e-05		-0.357118	0.772396	-0.15076	0.0927586	0.0459867	-0.116551	-0.26434	0.342312
TWF2:c.873CA	78.19	30.0807	0.213483	0.448417	0.851793	0.285624	0.308571				4.2	3				1.998e-05	0	8.685e-05	0	0	0	1.767e-05	0	0		-0.882705	-0.534581	-0.729785	-0.278572	-0.0705964	-0.564187	-0.653381	-0.236917
TWF2:c.876CT	71.17	29.6508	0.156028	0.654509	1.0698	0.453615	0.325714				2	2.3				3.997e-06	0	0	0	0	0	8.837e-06	0	0		-0.797974	-2.23923	-0.412465	0.212414	0.0481947	-0.270432	-0.353648	-0.797434
TWF2:c.894CT	48.81	26.544	0.233446	0.673401	1.21202	0.512037	0.491493				2.1	1.9				2.428e-05	0.0001848	0	0	0	4.981e-05	8.999e-06	0.0001641	0		-0.383627	0.696832	-0.575282	-0.197931	-0.128573	-0.456876	-0.164893	0.460048
TWF2:c.897TC	47	26.8292	0.349438	0.649438	1.42407	0.596707	0.442344				1.6	0.3				8.082e-06	0	0	0	0.0001088	0	0	0	0		0.230582	-0.894038	0.0122535	0.183793	0.127807	0.0121789	0.15223	-0.502722
TWF2:c.912GA	46.71	26.0857	0.356257	0.43743	0.881572	0.268461	0.415879				0.4	0.1				4.03e-06	0	0	0	0	0	8.98e-06	0	0		0.943633	1.50764	0.804071	-0.0316931	0.00517689	0.612526	0.313564	0.629045
TWF2:c.924CG	36.81	27.5711	0.594382	0.339326	1.17921	0.425207	0.397727				1.8	1.1				4.022e-06	0	0	0	0	0	0	0	3.266e-05		1.45979	-0.316359	1.12721	0.12	0.22707	0.507423	0.484364	-0.138089
TWF2:c.927CT	39.51	27.7196	0.420875	0.57688	1.38416	0.534076	0.505682				0	0				4.423e-05	6.155e-05	0	0	5.439e-05	0	7.172e-05	0	3.266e-05		-0.850887	0.923987	-0.109662	-0.174138	-0.0453265	-0.103962	-0.371407	0.581473
TWF2:c.930CT	48.35	28.2096	0.185185	0.353535	0.773555	0.164268	0.513258		0.0008	0	0.3	-0.6		0	0	4.421e-05	6.155e-05	0.0002025	0	0	0	1.792e-05	0	3.266e-05	0	-0.252553	0.902155	-0.0122535	-0.183793	-0.127807	-0.0121789	-0.158934	0.525565
TWF2:c.936GA	37.12	26.2366	0.047138	0.446689	0.987486	0.317228	0.485714				3.2	0.6				8.03e-06	0	0	0	0	0	1.791e-05	0	0		-1.69928	-1.2856	-1.24153	-0.262034	-0.877224	-0.703722	-0.808173	-0.752829
TWF2:c.948AG	63.17	30.2696	0.757576	0.23569	1.49481	0.581993	0.454369				-0.3	0				4.01e-06	0	0	0	0	0	8.939e-06	0	0		0.847152	1.35949	0.85836	0.307586	0.175477	0.600596	0.540274	0.771043
TWF2:c.951CT	77.23	29.9648	0.370661	0.584546	1.2296	0.497708	0.455253	0.000227	0.0008	0	-1	0.3	0.0001163	0	0.001	0.0005092	0.0001846	0	0	5.438e-05	4.654e-05	1.787e-05	0	0.00392	0.002	0.219018	0.765591	-0.209726	-0.141379	-0.0867449	-0.189821	0.124217	0.405325
TWF2:c.954CT	77.86	30.5218	0.178853	0.620922	1.02052	0.422858	0.451362				-2	-0.5				4.007e-06	0	0	0	0	0	8.931e-06	0	0		-0.661663	-1.57601	-0.412465	0.212414	0.0481947	-0.270432	-0.350303	-0.628996
TWF2:c.969CT	69.4	30.5243	0.375	0.622748	1.40296	0.544382	0.520309	0.000227			0.6	-0.6	0			3.201e-05	0.0001231	8.678e-05	0	0	0	1.781e-05	0	3.266e-05		-0.941836	1.5972	-0.025936	-0.141379	-0.0836934	-0.025604	-0.375894	0.685018
TWF2:c.972CA	69.4	30.4076	0.0618673	0.779528	1.37764	0.605147	0.360624				-0.1	0.6				4e-06	0	2.893e-05	0	0	0	0	0	0		-0.523918	-1.78696	-0.518911	-0.270269	-0.000845061	-0.340223	-0.224701	-0.63637
TWF2:c.1020CT	11.48	23.7671	0.137324	0.109155	0.931956	0.34572	0.528409	0.0006809			0.5	1.3	0			1.995e-05	0.0001849	0	0	5.445e-05	0	0	0	3.268e-05		-1.33603	0.159283	-0.452896	0.0675862	0.0307968	-0.31706	-0.608191	0.0702088
TWF2:c.1026GA			0.227687	0.40255	0.764794	0.145119	0.602662				0.1	-0.9				3.193e-05	6.167e-05	0.0001448	0	5.445e-05	0	0	0	3.269e-05		0.651957	0.748313	0.793301	0.0262379	0.0732262	0.654311	0.31691	0.40875
TWF2:c.1026GT			0.136612	0.40255	0.764794	0.145119	0.602662				-1.7	-1.1				7.983e-06	0	0	0	0	0	0	0	6.539e-05		0.926944	0.85476	0.818663	0.0951724	-0.0569975	0.675229	0.450579	0.466894
TWF2:c.1038GA			0.133733	0.548902	1.00076	0.33494					0.9	3.2				1.997e-05	0	0	0	0	0	4.425e-05	0	0		0.674958	0.505299	0.11011	0.0386207	-0.04128	0.0874472	0.324408	0.333598
TWF2:c.1047CT			0.38758	0.608137	1.38627	0.538503					0.2	1.5				3.999e-06	0	2.898e-05	0	0	0	0	0	0		-0.825797	-0.50983	-0.398499	-0.113103	-0.0660293	-0.290432	-0.363448	-0.18143
PABPC4:c.1200GA	21.29	32.3672	0.132464	0.516307	1.08686	0.335035	0.346829	0.01861	0.0061	0.0418	0	1.4	0.08919	0.0179	0.1083	0.06215	0.01464	0.03313	0.03513	0.008101	0.09681	0.09218	0.06766	0.0246	0.0235	-0.290907	-1.22818	-0.85836	-0.307586	-0.175477	-0.600596	-0.176106	-0.75771
PABPC4:c.465CT	41.05	29.9545	0.0515588	0.947242	1.98495	0.813618	0.0634278	0.006128	0.0008	0.0144	0.5	-2.7	0.02547	0	0.0249	0.01966	0.003937	0.01353	0.01458	0	0.01705	0.02624	0.01971	0.0258	0.0286	-1.82266	0.55819	-0.15076	0.0927586	0.0459867	-0.116551	-0.453526	0.30544
PABPC4:c.1164AG	26.15	35.1118	0.125945	0.288665	1.25673	0.429401	0.605938				-2.1	0				0.0005489	0.0007567	0.0001739	0	0.002308	0.001404	0.0003896	0.0001645	6.534e-05		-0.00420065	-0.189621	-0.11011	-0.0386207	0.04128	-0.0874472	-0.00242963	-0.118732
PABPC4:c.1011CT	1.07	20.7827	0.751202	0.247596	1.62861	0.650163	0.775978		0	0	-3.4	-0.2		0	0	0.00051	6.213e-05	0	0	0	0	0	0	0.004123	0.001	-0.941971	0.865369	-0.025936	-0.141379	-0.0836934	-0.025604	-0.408708	0.34633
PABPC4:c.1800TA	64.15	27.4644	0.0906114	0.242358	1.21066	0.445118	0.45749				2.8	0.9				0.0002267	6.152e-05	0.001012	0	0	4.62e-05	7.912e-05	0.001793	0		-0.121812	-0.0655615	-0.190145	-0.172383	-0.00970816	-0.138581	-0.0556526	-0.0387822
PABPC4:c.300CT	31.8	26.1226	0.619855	0.380145	1.53309	0.565073	0.175439	0.0006809	0.0008	0	0	0	0	0	0	0.0001272	0.001169	0	0	0	0	2.637e-05	0.0003258	0.0002613	0	0.388276	0.770164	0.009633	-0.282759	-0.0686453	0.00958683	0.2354	0.368633
PABPC4:c.48CT	71.88	30.4335	0.591304	0.402484	1.48868	0.548194	0.936572				-0.1	-0.3				8.555e-05	6.518e-05	0	0.0001017	0	0	0.0001719	0	0		-2.001	0.496231	-0.575282	-0.197931	-0.128573	-0.456876	-0.620758	0.327612
PABPC4:c.159CA	75.94	31.6173	0.0037037	0.250617	1.61085	0.644685	0.103914				0.1	-0.1				6.917e-05	0	0	0	0.0009583	0	0	0	0		-2.29204	-0.536907	-0.175632	-0.172414	-0.178609	-0.139483	-0.513849	-0.225269
PABPC4:c.1080CA	47.33	29.324	0.04952	0.462355	1.18814	0.437195	0.353576				0	-1.1				6.77e-05	0	0	0	0	0.0007889	0	0	0		-1.42446	-0.890925	-0.223188	-0.0854862	0.0219934	-0.162663	-0.442113	-0.458364
PABPC4:c.822AC	-16.19	31.4625	0.349398	0.204819	1.01086	0.318563	0.334683		0	0	1.2	1.8		0	0	6.762e-05	0	0	0	0	0	0	0	0.0005556	0.001	0.982395	-0.710657	0.518911	0.270269	0.000845061	0.340223	0.441957	-0.425661
PABPC4:c.1932TG			0.00137552	0.498624	1.45828	0.525401					0	-0.4				6.365e-05	0	0	0	0.00087	0	0	0	0		-0.874155	-0.706265	-0.89137	-0.128276	-0.0446465	-0.649644	-0.294017	-0.251334
PABPC4:c.390GA	67.4	26.2526	0.0229192	0.974668	2.07114	0.813588	0.116059	0			-0.7	-1	0.0002326			6.363e-05	0	2.891e-05	0	0	0	0.0001319	0	0		-1.37162	-3.75837	-1.24153	-0.262034	-0.877224	-0.703722	-0.764518	-0.856438
PABPC4:c.52CT	72.9	30.4169	0.0521739	0.947826	1.99236	0.81438	0.929825		0	0	-0.4	0.6		0	0	6.094e-05	0	0.0002927	0	0	0	0	0	0.0001644	0.001	-1.80095	-0.717804	-1.3992	-0.057931	-0.083341	-0.629862	-0.628744	-0.250427
PABPC4:c.870AG	34.33	33.1693	0.196676	0.190028	0.863543	0.187826	0.561404				-0.6	0				5.997e-05	0	0	0	5.456e-05	0	7.937e-05	0	0.0001656		0.00632454	-0.0826664	0.462188	-0.00278276	0.0305688	0.323565	0.00250744	-0.0370389
PABPC4:c.633CT	15.1	29.0059	0.306727	0.689852	1.55919	0.587157	0.674764				0.8	0				5.177e-05	0	0	0	0.0007069	0	0	0	0		0.218591	-0.698805	-0.025936	-0.141379	-0.0836934	-0.025604	0.0778468	-0.347726
PABPC4:c.1575CT	35.71	30.6698	0.377475	0.622525	1.53441	0.555383	0.237517				2.3	2.5				5.173e-05	6.161e-05	0	0	0.0001087	0	8.798e-05	0	0		0.120446	1.07098	-0.109662	-0.174138	-0.0453265	-0.103962	0.108622	0.541278
PABPC4:c.741TC	16.25	19.9106	0.165665	0.563794	1.16552	0.431046	0.047749				-1.4	-1.8				4.877e-05	0	0	0	0	4.639e-05	0	0	0.0003773		0.551098	-1.6545	0.412465	-0.212414	-0.0481947	0.270432	0.339349	-0.502627
PABPC4:c.1566CT	28.45	30.658	0.572311	0.199011	1.15184	0.437451	0.210526	0.0006809			-0.1	0	0			4.774e-05	0.0001847	8.674e-05	0	0	0	4.398e-05	0.000163	0		-0.235779	-0.969844	0.00566531	0.0868966	0.000754768	0.00467272	-0.122008	-0.484574
PABPC4:c.1527CT	12.34	31.9471	0.289609	0.628086	1.28509	0.502612	0.632928				1.3	1.9				3.978e-05	0	0	0	0.0003806	4.62e-05	1.759e-05	0	0		-0.168354	0.386725	-0.452896	0.0675862	0.0307968	-0.31706	-0.0583645	0.14997
PABPC4:c.1263AG	27.25	36.0316	0.68221	0.30816	1.52333	0.52602	0.356275				0	-1				3.977e-05	0	0	0	0.0002175	0	2.638e-05	0	9.799e-05		-1.32814	-0.742581	-0.793301	-0.0262379	-0.0732262	-0.654311	-0.768936	-0.371024
PABPC4:c.132CT	76.69	30.8418	0.0308261	0.921085	1.83692	0.780875	0.174089				0.4	0.5				3.663e-05	0	0	0	0	0	4.523e-05	0	0.0001316		-1.15196	0.313395	-0.452896	0.0675862	0.0307968	-0.31706	-0.578944	0.16
PABPC4:c.1635GA	60.03	36.4173	0.140593	0.227505	0.977729	0.334292	0.521622		0.0008	0	0.2	-0.7		0	0	3.642e-05	6.419e-05	0	0	0	0	1.809e-05	0	0.0001963	0.001	1.09507	0.515237	0.65054	0.049731	0.0318114	0.426526	0.491136	0.156526
PABPC4:c.534GA	32.75	26.3772	0.0286055	0.965435	2.03107	0.80279	0.753036				4	1.2				3.582e-05	0	0.0002606	0	0	0	0	0	0		0.409515	-0.979553	-0.164175	-0.111724	-0.1241	-0.151721	0.348185	-0.55355
PABPC4:c.495CT	22.49	28.181	0.0133172	0.986683	2.12648	0.856674	0.134953		0	0	2.3	1.3		0.001	0	3.181e-05	0	0	0	0.0004349	0	0	0	0	0	0.212235	-0.885666	-0.0122535	-0.183793	-0.127807	-0.0121789	0.122532	-0.412161
PABPC4:c.51CT	73.77	30.7181	0.119255	0.880745	1.83179	0.745262	0.927126	0			-0.4	-0.3	0.0002327			2.845e-05	0	0	0	0	0	6.317e-05	0	0		-0.230582	-1.80748	-0.0122535	-0.183793	-0.127807	-0.0121789	-0.15223	-0.631021
PABPC4:c.1689CT	66.68	33.88	0.0126783	0.371896	1.05198	0.255246	0.133603				-2.1	-2.1				2.804e-05	0	0.0001447	0	0	0	0	0.0001642	3.268e-05		0.0710875	0.460978	0.00566531	0.0868966	0.000754768	0.00467272	0.0367855	0.266887
PABPC4:c.1242AC	39.82	31.2989	0.00551655	0.946841	1.94486	0.79019	0.164642				0.4	0				2.796e-05	0	0	0	0	0	6.208e-05	0	0		0.254968	0.750026	0.0196963	-0.0179621	-0.130979	0.0162454	0.102613	0.337358
PABPC4:c.1521GA	8.76	32.2577	0.218971	0.771443	1.61339	0.598309	0.730094	0.000227			4	4.5	0			2.785e-05	6.156e-05	0	0	0	0	5.277e-05	0	0		0.604891	0.79091	0.65054	0.049731	0.0318114	0.426526	0.117115	0.40927
PABPC4:c.1356TC	-6.81	35.1701	0.0311245	0.963855	2.02717	0.858873	0.458839	0			0	0.3	0.0002326			2.784e-05	0	2.891e-05	0	0	0	5.276e-05	0	0		0.397129	0.279889	0.412465	-0.212414	-0.0481947	0.270432	0.181093	0.0696436
PABPC4:c.513CG	23.7	26.3728	0.00239808	0.920863	1.90365	0.785389	0.52027				-2.7	-1.1				2.394e-05	0	0.0001747	0	0	0	0	0	0		-1.28848	-0.371201	-0.285742	-0.211034	-0.137329	-0.22693	-0.399719	-0.15471
PABPC4:c.1500CG	28	33.0249	0.518725	0.342105	1.11888	0.362123	0.719298	0.000227			-1.1	-1	0			2.388e-05	0.0003694	0	0	0	0	0	0	0		-0.717896	-1.67386	-0.812997	-0.00827586	0.0577523	-0.670556	-0.288921	-0.565677
PABPC4:c.1467GT	40.88	35.6193	0.000576369	0.373487	1.4331	0.473834	0.460189				0.2	0.5				2.387e-05	0	0	0	0	0	5.277e-05	0	0		-0.0531069	-1.69074	-0.28954	0.0131034	0.00875576	-0.229946	-0.0280452	-0.450526
PABPC4:c.1569CT	33.41	30.8036	0.0815822	0.915946	1.8958	0.780453	0.217274		0	0.0029	0	0		0	0	2.387e-05	0	0.0001156	0	0	0	1.76e-05	0	0	0	-0.596414	-0.29482	-0.109662	-0.174138	-0.0453265	-0.103962	-0.297993	-0.212739
PABPC4:c.1140CT	43.72	32.9436	0.0110664	0.40493	1.4672	0.486607	0.465587				1.8	0.9				2.386e-05	0	0	0	0.0002718	0	8.79e-06	0	0		-0.806965	-0.676902	0.009633	-0.282759	-0.0686453	0.00958683	-0.347316	-0.409775
PABPC4:c.192CT	37.23	31.4065	0.0991326	0.900867	1.87405	0.765416	0.500675				0.3	0				2.148e-05	7.139e-05	0	0	0.0001878	0	9.475e-06	0	0		-0.497055	1.72632	-0.0122535	-0.183793	-0.127807	-0.0121789	-0.297786	0.778192
PABPC4:c.27CT			0.00125	0.99125	2.14346	0.861299	0.738192				0	1.8				2.078e-05	0	2.97e-05	0	0	0	9.242e-06	0	9.969e-05		-0.147194	-1.42267	0.00566531	0.0868966	0.000754768	0.00467272	-0.102791	-0.678687
PABPC4:c.894TC	23.26	30.5843	0.0052356	0.989529	2.12887	0.887764	0.290541	0			-1.3	-0.2	0.0001163			1.996e-05	0	0	0	0	0	4.407e-05	0	0		0.756965	0.909114	0.15076	-0.0927586	-0.0459867	0.116551	0.37062	0.564792
PABPC4:c.1230GA	30.54	33.0106	0.00401606	0.99498	2.16243	0.83724	0.3		0	0	2.2	1.9		0.001	0	1.996e-05	0	0	0	0.0002719	0	0	0	0	0	-1.54114	-0.782657	-1.24153	-0.262034	-0.877224	-0.703722	-0.616779	-0.314984
PABPC4:c.1203CT	27.07	32.5819	0.0386546	0.389056	1.2527	0.4204	0.34413	0.0009079			0.5	-0.6	0			1.991e-05	0.0002461	2.891e-05	0	0	0	0	0	0		0.0716221	-0.932758	-0.025936	-0.141379	-0.0836934	-0.025604	0.0441862	-0.489485
PABPC4:c.1338CT	-17.41	37.1003	0.0125628	0.411055	1.43039	0.486027	0.265857				1.8	2.3				1.99e-05	0	0	0	0	0	4.403e-05	0	0		-0.941971	0.0027588	-0.025936	-0.141379	-0.0836934	-0.025604	-0.408708	0.00144774
PABPC4:c.405CT	55.75	23.9685	0.0951807	0.90241	1.86617	0.766528	0.0701754		0	0	0	-0.2		0.001	0	1.988e-05	0	0	0	0.0001087	0	0	0	9.799e-05	0.0031	-0.20201	1.04358	0.009633	-0.282759	-0.0686453	0.00958683	-0.154496	0.501582
PABPC4:c.723CT	38.38	22.4349	0.0417508	0.956229	2.00929	0.823176	0.129555				1.7	2.4				1.988e-05	0	0	0	0	0	1.758e-05	0	9.799e-05		0.126277	0.539449	-0.209726	-0.141379	-0.0867449	-0.189821	0.10266	0.342817
PABPC4:c.93CT	68.02	31.4735	0.0248139	0.973945	2.07149	0.84254	0.767881				0	1.7				1.607e-05	0	0	0	0.0001648	0	0	0.0001651	0		0.0113078	-1.47166	-0.025936	-0.141379	-0.0836934	-0.025604	0.0099752	-0.732298
PABPC4:c.1176TC	18.56	34.0823	0.4	0.226196	0.905863	0.227015	0.65722				0	0				1.596e-05	6.231e-05	0	0	5.443e-05	4.659e-05	8.819e-06	0	0		-0.12722	-0.540946	0.229313	-0.0868966	-0.0105369	0.103228	-0.0270415	-0.150709
PABPC4:c.376CT	53.09	27.8325	0.0639324	0.932449	1.93355	0.797573	0.272605				0.6	1.3				1.592e-05	0	0	0	0	0	3.519e-05	0	0		-0.0707074	-1.6937	-1.3992	-0.057931	-0.083341	-0.629862	-0.0195981	-0.542233
PABPC4:c.792CT	-47.64	29.0913	0.0631649	0.936835	1.96164	0.802695	0.645074	0			2.8	2.7	0.0001163			1.592e-05	0	0	0	0	0	3.518e-05	0	0		-0.0794511	-0.417791	-0.575282	-0.197931	-0.128573	-0.456876	-0.0246477	-0.174128
PABPC4:c.1188CT	29.65	33.2203	0.0120907	0.416121	1.0717	0.278411	0.576248	0.000227			1.1	2	0			1.592e-05	0.0002465	0	0	0	0	0	0	0		-0.206141	-3.35826	-0.412465	0.212414	0.0481947	-0.270432	-0.0949351	-0.835624
PABPC4:c.1494CT	47.13	34.1619	0.304545	0.203977	0.84636	0.151756	0.394595	0			1.6	-1	0.0001163			1.592e-05	0	0	0	5.437e-05	0	1.761e-05	0	3.267e-05		-0.512817	0.867835	-0.575282	-0.197931	-0.128573	-0.456876	-0.304877	0.462072
PABPC4:c.423CT	30.27	25.7384	0.0732293	0.833133	1.63193	0.684294	0.174089				2.2	0				1.591e-05	0	0.0001156	0	0	0	0	0	0		-0.163658	-0.497319	-0.412465	0.212414	0.0481947	-0.270432	-0.0827133	-0.198484
PABPC4:c.435CT	33.09	26.7967	0.0215827	0.971223	2.04734	0.839065	0.146143	0			0.5	-0.3	0.0001163			1.591e-05	0	5.782e-05	0	0	9.239e-05	0	0	0		-0.44216	1.11646	-0.025936	-0.141379	-0.0836934	-0.025604	-0.323448	0.616445
PABPC4:c.813AG	-26.28	30.0208	0.436952	0.542144	1.4091	0.453227	0.560054	0.000227			-0.2	-0.3	0			1.591e-05	0.0002461	0	0	0	0	0	0	0		-0.333727	0.979553	0.164175	0.111724	0.1241	0.151721	-0.113094	0.55355
PABPC4:c.1116AG	70.38	28.9951	0.603431	0.365792	1.40368	0.466596	0.34413	0			-0.6	-2.6	0.0001163			1.591e-05	0	0	0	0	0	3.516e-05	0	0		0.266613	0.522512	0.164175	0.111724	0.1241	0.151721	0.226685	0.385517
PABPC4:c.54GC	72.9	30.4169	0.00496894	0.976398	2.06877	0.815561	0.929825	0			-3.9	-2	0.0001163			1.218e-05	0	0	0	0	0	1.803e-05	0.0001667	0		-1.32036	-0.454736	-1.12721	-0.12	-0.22707	-0.507423	-0.460962	-0.158648
PABPC4:c.63CA	69.36	31.394	0	0.971429	2.06748	0.839896	0.8583				1.4	2.3				1.214e-05	0	2.918e-05	0	0	0	1.796e-05	0	0		-0.206149	0.217849	-0.0882143	-0.206897	0.195353	-0.151721	-0.101696	0.127445
PABPC4:c.117CT	53.91	31.4294	0	0.998767	2.18773	0.870057	0.780027				0	-0.2				1.209e-05	6.32e-05	0	0	5.521e-05	0	8.944e-06	0	0		-0.784845	-2.3882	-0.0330433	0.0868966	0.0317016	-0.0240824	-0.251265	-0.771175
PABPC4:c.1002GT	43.13	23.4005	0.00241255	0.860072	1.75419	0.688786	0.820513				0	0.2				1.208e-05	0.000187	0	0	0	0	0	0	0		-0.0109122	0.180169	-0.28954	0.0131034	0.00875576	-0.229946	-0.00671832	0.0781726
PABPC4:c.1677GA	66.27	33.3337	0	0.381173	1.52843	0.547313	0.182186				2.1	1				1.202e-05	0	0	0	0.0001632	0	0	0	0		-1.97223	-2.25925	-1.76251	-0.239969	-0.215681	-0.793412	-0.797544	-0.437423
PABPC4:c.1215GA	17.33	31.9644	0.0130457	0.0702459	1.24087	0.455174	0.392954				0.7	0.3				1.196e-05	6.154e-05	0	0	0	0	1.768e-05	0	0		1.05837	0.662406	0.65054	0.049731	0.0318114	0.426526	0.476493	0.383132
PABPC4:c.552AC	21.81	24.1706	0.00470035	0.931845	1.89012	0.773142	0.615385				-2.8	-4.5				1.194e-05	0.000185	0	0	0	0	0	0	0		-0.381602	-0.666985	0.175632	0.172414	0.178609	0.139483	-0.0855508	-0.30734
PABPC4:c.573CT	12.76	25.4456	0.0698487	0.917346	1.87248	0.780345	0.110961				1.2	2.3				1.194e-05	0	0	0	0	0	0	0	9.806e-05		-0.796089	-0.789407	-0.261081	0.0868966	0.0399511	-0.198886	-0.381912	-0.33976
PABPC4:c.924GA	-20.75	27.0676	0.0827301	0.916753	1.90745	0.747915	0.511471				0.8	1.1				1.194e-05	0	0	9.923e-05	0	0	1.76e-05	0	0		0.227073	-0.114263	-0.164175	-0.111724	-0.1241	-0.151721	0.132285	-0.0821648
PABPC4:c.1446GC	24.51	34.4314	0.121765	0.475882	1.07243	0.309076	0.502024				-1.7	1.4				1.194e-05	0	0	0	0	0	0	0	9.799e-05		0.484466	-0.974178	0.285742	0.211034	0.137329	0.22693	0.288022	-0.448891
PABPC4:c.1827CT	57.25	28.504	0.143646	0.364027	0.882013	0.175013	0.360324		0.0008	0	0	-1.5		0	0	1.194e-05	0.0001231	0	0	0	0	8.808e-06	0	0	0	0.176766	0.851829	0.00566531	0.0868966	0.000754768	0.00467272	0.0792783	0.507875
PABPC4:c.246CA	64.51	29.8811	0.0169903	0.936893	1.91942	0.800748	0.396761				2	0				1.193e-05	0	0	0	0.0001631	0	0	0	0		-0.0437731	-2.03666	-0.729785	-0.278572	-0.0705964	-0.564187	-0.012075	-0.927135
PABPC4:c.453CT	51.19	29.2093	0.233813	0.717026	1.46518	0.583649	0.124661	0			0	2.2	0.0001163			1.193e-05	0	0	0	0	0	2.637e-05	0	0		-0.340882	0.73537	-0.412465	0.212414	0.0481947	-0.270432	-0.15347	0.440561
PABPC4:c.798AG	-29.09	30.2975	0.038358	0.577389	1.14215	0.409325	0.654521				0	-0.3				1.193e-05	0.0001845	0	0	0	0	0	0	0		-0.347095	-0.463567	-0.65054	-0.049731	-0.0318114	-0.426526	-0.134601	-0.154224
PABPC4:c.150CT	57.85	27.9618	0.0554871	0.918619	1.85923	0.780348	0.124157				0.4	0				8.25e-06	0	0	0	0.0001125	0	0	0	0		-1.36172	-1.36292	-0.452896	0.0675862	0.0307968	-0.31706	-0.442435	-0.50903
PABPC4:c.141CT	69.88	29.2274	0.00369914	0.993835	2.15385	0.864472	0.148448				0.1	0				8.175e-06	0	0	0	0	0	1.819e-05	0	0		-0.0393267	-2.00818	-0.15076	0.0927586	0.0459867	-0.116551	-0.0321052	-0.746988
PABPC4:c.123GA	52.68	30.954	0	0.98397	2.10401	0.824848	0.761134				2.7	4.1				8.083e-06	0	0	0	0	0	0	0	6.567e-05		-0.852954	-0.281764	-0.462188	0.00278276	-0.0305688	-0.323565	-0.388284	-0.140718
PABPC4:c.66CT	64.58	29.4449	0	0.990062	2.14151	0.85985	0.8583		0	0.0014	0.8	1.7		0	0	8.067e-06	0	2.91e-05	0	0	0	8.954e-06	0	0	0	-0.31322	-1.74506	-0.117209	0.0965517	0.0296856	-0.0664365	-0.135281	-0.746664
PABPC4:c.69CG	64.55	29.3673	0	0.997516	2.17812	0.868656	0.8583				2.1	0.7				8.066e-06	0.0001273	0	0	0	0	0	0	0		-1.83982	0.0509466	-0.896924	0.0151724	-0.0236415	-0.683259	-0.787208	0.0274013
PABPC4:c.75CA	61.93	29.5199	0	1	2.19722	0.871495	0.82996				-3.2	0				8.046e-06	0	0	0	0	9.261e-05	0	0	0		-0.919175	-1.5896	-0.518911	-0.270269	-0.000845061	-0.340223	-0.496867	-0.668539
PABPC4:c.1689CG	66.68	33.88	0.275753	0.371896	1.05198	0.255246	0.133603				0	0				8.011e-06	0	0	0	0	0	1.778e-05	0	0		-0.758562	-0.0101935	-0.812997	-0.00827586	0.0577523	-0.670556	-0.392531	-0.00590159
PABPC4:c.1038AT	-4.99	25.683	0.390182	0.339069	0.923199	0.256743	0.781377	0.000227	0.0008	0	0	-1.4	0	0	0	7.984e-06	0.0001234	0	0	0	0	0	0	0	0	0.0495082	0.067904	0.106446	0.482683	0.0490397	0.0697912	0.026762	0.0190461
PABPC4:c.1224CT	32.37	33.4793	0.0180723	0.427711	1.42394	0.471395	0.298649				0	0				7.98e-06	0	2.891e-05	0	0	0	8.85e-06	0	0		-0.896136	0.0544486	-0.109662	-0.174138	-0.0453265	-0.103962	-0.37599	0.0407039
PABPC4:c.1218TG	14.34	31.8426	0.13002	0.288655	0.970311	0.30895	0.294595				-1.2	0.6				7.977e-06	0	0	0	0	0	8.843e-06	0	3.266e-05		0.41363	0.223667	0.28954	-0.0131034	-0.00875576	0.229946	0.239241	0.132973
PABPC4:c.1839CT	15.1	28.179	0.233962	0.65283	1.254	0.503937	0.346829				3.7	3.9				7.969e-06	0	0	0	0	0	8.822e-06	0.0001635	0		-0.651669	-1.36292	-0.452896	0.0675862	0.0307968	-0.31706	-0.168989	-0.50903
PABPC4:c.1836CT	18.47	28.2202	0.0278305	0.483871	1.22045	0.402757	0.329285	0			0	0	0.0001163			7.966e-06	0	0	0	0	0	1.764e-05	0	0		0.0984286	-0.629246	-0.229313	0.0868966	0.0105369	-0.103228	0.0263788	-0.163175
PABPC4:c.597GC	37.91	26.3019	0.00687285	0.806415	1.57903	0.625124	0.0947075				0	-0.8				7.963e-06	0	0	0	0	0	8.805e-06	0.000163	0		0.0255852	-0.62228	0.285742	0.211034	0.137329	0.22693	0.0124038	-0.382822
PABPC4:c.1431TC	-0.34	26.9923	0.0291439	0.967213	2.04149	0.862688	0.739189				0.4	-2.3				7.961e-06	0	2.892e-05	0	0	4.62e-05	0	0	0		0.0175161	1.7613	0.412465	-0.212414	-0.0481947	0.270432	0.00339136	0.740755
PABPC4:c.543TG	22.36	23.8127	0.0520095	0.64539	1.34189	0.539876	0.758435				1.5	0				7.959e-06	0	0	0	0	0	1.76e-05	0	0		-0.965148	-1.05738	-0.756986	-0.532414	-0.0808511	-0.496317	-0.521719	-0.633334
PABPC4:c.1581CT	38.57	30.231	0.029703	0.954208	1.9705	0.819673	0.184885	0			-2	0	0.0001163			7.958e-06	6.161e-05	0	0	0	0	8.798e-06	0	0		-0.898039	-0.896192	-0.0330433	0.0868966	0.0317016	-0.0240824	-0.26544	-0.255756
PABPC4:c.1867CT	1.7	27.5391	0.361041	0.541244	1.21143	0.450373	0.624831				-0.3	-0.6				7.956e-06	0.0001232	0	0	0	0	0	0	0		0.358594	-0.106822	0.0793385	0.0344517	0.0816029	0.035715	0.0805665	-0.02876
PABPC4:c.1869AG	1.7	27.5391	0.282709	0.385273	0.975328	0.218863	0.624831				-1	-1.1				7.955e-06	0	0	0	0.0001087	0	0	0	0		0.820849	2.95592	1.76251	0.239969	0.215681	0.793412	0.184423	0.795834
PABPC4:c.1104CT	45.24	28.4029	0.220596	0.470469	1.02832	0.316753	0.465587				-1.1	3				7.954e-06	0	0	0	0	0	0	0.0001629	3.266e-05		-2.34646	-1.57959	-0.412465	0.212414	0.0481947	-0.270432	-0.454307	-0.525514
PABPC4:c.273CT	29.95	30.8716	0.0242424	0.886061	1.76471	0.741174	0.446694				1.8	0.4				7.953e-06	0	2.891e-05	0	0	0	0	0.0001629	0		0.355612	0.511383	0.00566531	0.0868966	0.000754768	0.00467272	0.199667	0.151986
PABPC4:c.678CA	14.42	25.264	0.00739744	0.98655	2.11455	0.85607	0.0878378				1.1	1.8				7.953e-06	0	0	0	0	0	1.758e-05	0	0		0.121072	0.26704	-0.0196963	0.0179621	0.130979	-0.0162454	0.0679787	0.120614
PABPC4:c.1125GA	81.35	31.207	0.310831	0.625189	1.33498	0.46005	0.310391				0	0				7.953e-06	0	0	0	0	0	0	0	6.533e-05		0.469312	0.12022	-0.141246	-0.235862	0.0509023	-0.131929	0.227739	0.0740276
PABPC4:c.444AG	51.56	29.1014	0.209832	0.78777	1.66719	0.622468	0.149051				-1.3	0				7.952e-06	0	0	9.921e-05	0	0	8.79e-06	0	0		1.61484	0.98492	0.85836	0.307586	0.175477	0.600596	0.707862	0.617996
PABPC4:c.465CA	41.05	29.9545	0.00119904	0.947242	1.98495	0.813618	0.0634278				2.9	1.2				7.952e-06	0	0	0	0	0	1.758e-05	0	0		-3.24419	-0.173007	-0.729785	-0.278572	-0.0705964	-0.564187	-0.807238	-0.0946686
PABPC4:c.486CT	30.96	29.5658	0.108959	0.884988	1.81664	0.748186	0.118758				-3.2	-3.3				7.952e-06	0	0	0	0	0	0	0.0001629	3.266e-05		-0.0460666	-0.605414	-0.229313	0.0868966	0.0105369	-0.103228	-0.0186287	-0.0908894
PABPC4:c.15CT			0.033877	0.959849	2.0114	0.826677					1.5	0				4.343e-06	0	3.077e-05	0	0	0	0	0	0		-0.574583	-2.98315	-0.412465	0.212414	0.0481947	-0.270432	-0.258684	-0.88175
PABPC4:c.18CT			0.00250941	0.994981	2.16217	0.865741					2.3	2				4.327e-06	7.26e-05	0	0	0	0	0	0	0		-1.646	-2.87678	-0.398499	-0.113103	-0.0660293	-0.290432	-0.486519	-0.82098
PABPC4:c.177CA	66.26	31.7917	0.00123762	0.986386	2.12106	0.856268	0.353576				1.2	1.7				4.195e-06	0	0	0	0	0	9.258e-06	0	0		-0.826995	-1.25409	-0.474707	-0.206897	-0.0840444	-0.757697	-0.78162	-0.824594
PABPC4:c.154CT	72.01	30.0809	0.0308642	0.967901	2.05003	0.835929	0.0958165				0	1.3				4.176e-06	0	0	0	5.64e-05	0	0	0	0		-1.86715	-3.61429	-1.3992	-0.057931	-0.083341	-0.629862	-0.500394	-0.810284
PABPC4:c.171CG	62.63	32.4562	0.00123762	0.991337	2.14056	0.861444	0.383266				0.8	-0.3				4.146e-06	0	0	0	0	0	0	0	3.344e-05		0.749383	0.142524	0.849098	0.186207	0.923666	0.481284	0.346717	0.0900104
PABPC4:c.168CT	68.97	32.0636	0.0544554	0.945545	1.98579	0.811944	0.385965				-0.1	0				4.138e-06	0	0	0	0	0	9.151e-06	0	0		-0.854861	0.648784	-0.109662	-0.174138	-0.0453265	-0.103962	-0.341472	0.300173
PABPC4:c.42CT	72.08	30.3329	0.0223881	0.976368	2.0805	0.845211	0.925776				1.4	-0.3				4.086e-06	0	2.935e-05	0	0	0	0	0	0		-0.630208	0.794642	-0.109662	-0.174138	-0.0453265	-0.103962	-0.275082	0.367657
PABPC4:c.159CT	75.94	31.6173	0.745679	0.250617	1.61085	0.644685	0.103914				1.3	-0.9				4.069e-06	0	0	0	0	0	9.014e-06	0	0		-2.93061	-0.641989	-0.575282	-0.197931	-0.128573	-0.456876	-0.65701	-0.269358
PABPC4:c.975AG	30.73	26.9141	0.406963	0.587035	1.48795	0.479759	0.924426		0	0.0014	0.1	-0.1		0	0	4.069e-06	0	2.908e-05	0	0	0	0	0	0	0	1.37162	1.1696	1.24153	0.262034	0.877224	0.703722	0.764518	0.701874
PABPC4:c.54GA	72.9	30.4169	0.0173913	0.976398	2.06877	0.815561	0.929825				-0.2	0				4.06e-06	0	0	0	0	0	9.014e-06	0	0		-2.40273	-0.871595	-1.76251	-0.239969	-0.215681	-0.793412	-0.838835	-0.304082
PABPC4:c.63CT	69.36	31.394	0.0285714	0.971429	2.06748	0.839896	0.8583				1.4	1.8				4.046e-06	0	0	0	5.555e-05	0	0	0	0		-0.145788	0.847628	-0.0122535	-0.183793	-0.127807	-0.0121789	-0.0798688	0.366094
PABPC4:c.126CT	50.31	30.4018	0.00493218	0.98767	2.12247	0.857298	0.145749				-0.2	0				4.046e-06	0	0	0	0	0	8.986e-06	0	0		-0.592817	-0.849941	-0.117209	0.0965517	0.0296856	-0.0664365	-0.296063	-0.487808
PABPC4:c.996CT	36.34	24.9938	0	0.996381	2.17327	0.867246	0.45749				-0.2	2				4.033e-06	0	0	0	0	0	9.005e-06	0	0		0.113419	-0.616148	-0.398499	-0.113103	-0.0660293	-0.290432	0.0423602	-0.316996
PABPC4:c.114GC	53.12	30.2645	0.00493218	0.98767	2.11914	0.828761	0.780027				0	-1.5				4.027e-06	0	0	0	5.513e-05	0	0	0	0		-2.74622	-0.238829	-1.12721	-0.12	-0.22707	-0.507423	-0.617003	-0.0764602
PABPC4:c.1002GA	43.13	23.4005	0.12304	0.860072	1.75419	0.688786	0.820513				0.1	0.2				4.027e-06	0	0	0	0	0	0	0	3.274e-05		0.782995	0.662223	0.11011	0.0386207	-0.04128	0.0874472	0.482068	0.287329
PABPC4:c.72GA	62.32	28.4083	0.161491	0.838509	1.75509	0.665152	0.819163				0	-0.3				4.024e-06	0	0	0	5.502e-05	0	0	0	0		-0.366161	-0.689888	-0.164175	-0.111724	-0.1241	-0.151721	-0.196938	-0.372925
PABPC4:c.105GA	57.6	31.4598	0.00123762	0.977723	2.08096	0.817482	0.780027				-2.2	-0.6				4.023e-06	0	0	0	0	0	0	0	3.276e-05		-0.328097	-0.231604	0.11011	0.0386207	-0.04128	0.0874472	-0.18977	-0.11258
PABPC4:c.99CG	67.41	31.846	0.0248139	0.209677	1.5204	0.641423	0.77193				-0.5	-0.7				4.021e-06	0	0	0	5.498e-05	0	0	0	0		-1.56315	-0.123576	-0.812997	-0.00827586	0.0577523	-0.670556	-0.701059	-0.0554238
PABPC4:c.90GA	60.96	32.0112	0.00124224	0.998758	2.18767	0.841648	0.763833				0.2	2.8				4.017e-06	0	0	0	0	0	0	0	3.274e-05		0.0540858	-0.444995	-0.141246	-0.235862	0.0509023	-0.131929	0.0388922	-0.392553
PABPC4:c.93CA	68.02	31.4735	0	0.973945	2.07149	0.84254	0.767881				0	3.4				4.017e-06	0	0	0	5.493e-05	0	0	0	0		-0.593981	-1.60706	-0.474707	-0.206897	-0.0840444	-0.757697	-0.795551	-0.871115
PABPC4:c.1662GC	60.26	32.4066	0.0387953	0.496682	1.07825	0.320753	0.139001		0	0.0014	-3.5	-2.4		0	0	4.015e-06	0	2.895e-05	0	0	0	0	0	0	0	-1.04593	-0.188014	-1.12721	-0.12	-0.22707	-0.507423	-0.320062	-0.0624762
PABPC4:c.1692CT	66.86	33.5338	0.00260552	0.347056	1.36217	0.471211	0.147099		0	0	0.6	0		0	0.001	4.013e-06	0	0	0	0	0	8.914e-06	0	0	0	0.333073	-0.603743	0.00566531	0.0868966	0.000754768	0.00467272	0.192835	-0.271561
PABPC4:c.1692CG	66.86	33.5338	0.0484627	0.347056	1.36217	0.471211	0.147099				-1	-0.8				4.013e-06	0	0	0	0	0	8.914e-06	0	0		-0.0358394	-1.50893	-0.812997	-0.00827586	0.0577523	-0.670556	-0.0207495	-0.678711
PABPC4:c.1014CT	1.17	21.6958	0.0196078	0.940144	1.90523	0.802463	0.775978				2.7	-2.9				4.011e-06	0	0	0	0	0	0	0	3.272e-05		-0.290327	-0.849941	-0.117209	0.0965517	0.0296856	-0.0664365	-0.116192	-0.487808
PABPC4:c.882GA	28.02	30.5016	0.0207254	0.376166	1.21043	0.409296	0.565452				2.1	0				4.008e-06	0	0	0	0	0	0	0	3.324e-05		-1.20585	-0.743697	-1.24153	-0.262034	-0.877224	-0.703722	-0.642045	-0.469678
PABPC4:c.1683AG	66.01	34.334	0.0685214	0.435858	1.04628	0.323151	0.165992				-0.7	0.7				4.008e-06	6.3e-05	0	0	0	0	0	0	0		-1.02559	-1.12071	-0.65054	-0.049731	-0.0318114	-0.426526	-0.461735	-0.504557
PABPC4:c.1683AC	66.01	34.334	0.38949	0.435858	1.04628	0.323151	0.165992				0.6	1.7				4.008e-06	0	0	0	0	4.622e-05	0	0	0		0.755194	-1.13466	0.518911	0.270269	0.000845061	0.340223	0.339998	-0.510836
PABPC4:c.870AT	34.33	33.1693	0.208864	0.190028	0.863543	0.187826	0.561404				-1.8	-0.8				3.998e-06	0	0	0	0	0	8.819e-06	0	0		-0.14665	-0.0384129	-0.196921	0.0344586	-0.0319689	-0.137859	-0.0581414	-0.017211
PABPC4:c.873TC	30.78	30.8565	0.232891	0.378249	0.955828	0.265838	0.477733				-2.5	0				3.998e-06	6.159e-05	0	0	0	0	0	0	0		0.0464999	0.8381	0.109662	0.174138	0.0453265	0.103962	0.0208344	0.456107
PABPC4:c.1029TC	-3.86	25.0431	0.140681	0.653631	1.29429	0.519259	0.784076				0	1.4				3.997e-06	0	2.894e-05	0	0	0	0	0	0		-0.544701	-1.09616	-0.00566531	-0.0868966	-0.000754768	-0.00467272	-0.244294	-0.65355
PABPC4:c.1242AT	39.82	31.2989	0.0120361	0.946841	1.94486	0.79019	0.164642		0	0	-0.6	-1.6		0	0	3.995e-06	0	0	0	0	0	0	0	3.266e-05	0.001	0.159669	0.146282	0.0253616	0.0689345	-0.130224	0.0209181	0.0642596	0.0657972
PABPC4:c.1041CG	-4	24.3585	0.0343782	0.839232	1.59564	0.686662	0.781377		0	0.0014	-0.8	-2.6		0	0	3.992e-06	0	2.893e-05	0	0	0	0	0	0	0	-0.522068	-1.38871	-0.896924	0.0151724	-0.0236415	-0.683259	-0.146433	-0.584511
PABPC4:c.513CT	23.7	26.3728	0.0755396	0.920863	1.90365	0.785389	0.52027				0	0.5				3.99e-06	0	0	0	0	0	8.811e-06	0	0		-2.001	-1.12649	-0.575282	-0.197931	-0.128573	-0.456876	-0.620758	-0.469504
PABPC4:c.864TC	27.36	31.4339	0.155758	0.696769	1.31374	0.560187	0.535762				0	-2.2				3.99e-06	6.155e-05	0	0	0	0	0	0	0		-1.07469	0.918679	0.15076	-0.0927586	-0.0459867	0.116551	-0.436501	0.37445
PABPC4:c.1050CT	10.21	25.4904	0.496716	0.49621	1.464	0.526368	0.326586				1.3	2.2				3.988e-06	0	0	0	0	4.624e-05	0	0	0		0.168727	-0.668119	-0.117209	0.0965517	0.0296856	-0.0664365	0.0512584	-0.285869
PABPC4:c.771TC	-44.53	22.1202	0.0541806	0.882274	1.70958	0.764508	0.426367		0.0008	0	0.1	0		0	0	3.986e-06	6.154e-05	0	0	0	0	0	0	0	0	-0.0926105	-0.965278	0.398499	0.113103	0.0660293	0.290432	-0.0377476	-0.479267
PABPC4:c.1842CT	11.11	28.1293	0.106202	0.841121	1.62297	0.694937	0.587045				0	-0.7				3.986e-06	6.155e-05	0	0	0	0	0	0	0		-1.08153	-1.13814	-0.0330433	0.0868966	0.0317016	-0.0240824	-0.403934	-0.585552
PABPC4:c.199CT	38.38	31.42	0.00243013	0.882139	1.816	0.739551	0.500675				-0.6	1.3				3.985e-06	0	0	0	0	0	0	0	3.275e-05		-0.373787	-0.119817	-0.147883	0.0593103	-8.7578e-06	0.196399	0.127458	0.241212
PABPC4:c.199CA	38.38	31.42	0.114216	0.882139	1.816	0.739551	0.500675				0	4.3				3.985e-06	0	0	0	0	0	8.807e-06	0	0		0.214677	0.00437584	0.159671	0.0344828	-0.0531079	0.111781	0.121315	0.00169692
PABPC4:c.1212AC	26.28	31.4542	0.164659	0.355924	0.918316	0.247439	0.360923				0	0				3.985e-06	0	0	0	5.437e-05	0	0	0	0		0.653908	0.0471976	0.518911	0.270269	0.000845061	0.340223	0.293277	0.021249
PABPC4:c.381CT	56.53	27.1593	0.205066	0.792521	1.67348	0.663212	0.272605				-1.3	-1.2				3.982e-06	0	0	0	0	0	8.801e-06	0	0		-0.784845	-1.54689	-0.0330433	0.0868966	0.0317016	-0.0240824	-0.251265	-0.634778
PABPC4:c.606GA	25.9	26.0369	0.0771001	0.835443	1.63021	0.657214	0.0755735				1.1	1.4				3.982e-06	0	0	0	0	0	0	0	3.268e-05		-1.69928	-1.30238	-1.24153	-0.262034	-0.877224	-0.703722	-0.808173	-0.498199
PABPC4:c.621GA	27.32	28.1832	0.0501139	0.916856	1.85498	0.746606	0.421053				1.8	0				3.982e-06	0	0	0	0	0	8.808e-06	0	0		-0.754074	-0.968622	-1.76251	-0.239969	-0.215681	-0.793412	-0.202092	-0.367601
PABPC4:c.624AG	31.23	28.4849	0.100228	0.88041	1.77115	0.714507	0.469636				-0.7	-0.7				3.982e-06	0	0	0	0	0	8.807e-06	0	0		1.11633	0.423735	0.141246	0.235862	-0.0509023	0.131929	0.423657	0.360276
PABPC4:c.588AG	13.74	21.9353	0.0756881	0.87844	1.72218	0.710968	0.0967742				-0.1	-0.4				3.981e-06	0	0	0	0	0	8.802e-06	0	0		0.450041	0.39668	0.141246	0.235862	-0.0509023	0.131929	0.27959	0.351563
PABPC4:c.591CG	15.04	21.6596	0.00114548	0.97709	2.0692	0.845474	0.0967742				2.1	2.5				3.981e-06	0	0	0	0	0	8.804e-06	0	0		0.00337366	0.109252	0.0754394	-0.04	0.116196	0.00958683	-0.136212	0.263055
PABPC4:c.591CT	15.04	21.6596	0.0137457	0.97709	2.0692	0.845474	0.0967742	0			1.8	1.4	0.0001163			3.981e-06	0	0	0	0	0	8.804e-06	0	0		0.350702	-0.109179	0.009633	-0.282759	-0.0686453	0.00958683	0.310815	-0.0785469
PABPC4:c.942TC	-13.47	24.9071	0.553038	0.438208	1.46231	0.528511	0.863698				-0.5	-2.9				3.981e-06	0	0	0	0	0	8.799e-06	0	0		-0.473713	-0.0223449	0.025936	0.141379	0.0836934	0.025604	-0.404742	-0.0111188
PABPC4:c.957AG	18.15	29.4943	0.120513	0.373333	0.946095	0.248648	0.890688				0.6	0.3				3.981e-06	0	0	0	0	0	0	0	3.271e-05		-0.633417	-0.634919	-0.701225	0.0441069	-0.0349384	-0.511063	-0.196596	-0.205022
PABPC4:c.372CT	48.35	28.1327	0.013269	0.986731	2.12669	0.856728	0.276653				2.2	1.1				3.98e-06	0	0	0	0	4.626e-05	0	0	0		0.388276	0.0405523	0.009633	-0.282759	-0.0686453	0.00958683	0.2354	0.0218643
PABPC4:c.561CT	18.89	26.1197	0.176608	0.785965	1.56254	0.645434	0.62888				-0.6	-0.4				3.98e-06	0	0	0	0	0	0	0.000163	0		-0.087979	-2.23923	-0.412465	0.212414	0.0481947	-0.270432	-0.0541748	-0.797434
PABPC4:c.354TA	5.84	27.7361	0.00120919	0.932285	1.90337	0.822808	0.812416				0	-1.4				3.979e-06	0	0	0	0	0	8.795e-06	0	0		-0.023463	0.240911	0.168229	-0.103417	-0.0584157	0.128153	-0.012532	0.10987
PABPC4:c.1086AG	50.08	29.9734	0.0747097	0.600707	1.11046	0.403462	0.385965				-0.8	-0.3				3.979e-06	0	2.891e-05	0	0	0	0	0	0		-0.954619	-0.343211	-0.793301	-0.0262379	-0.0732262	-0.654311	-0.671651	-0.105025
PABPC4:c.1440TC	2.91	34.3869	0	0.314084	1.54969	0.55266	0.746289				0.4	0.5				3.979e-06	0	0	0	5.437e-05	0	0	0	0		0.287225	-1.08699	0.025936	0.141379	0.0836934	0.025604	0.214321	-0.52698
PABPC4:c.1455CT	34.38	35.1131	0.0037594	0.994361	2.15881	0.865101	0.441296				-0.5	0				3.979e-06	0	0	0	5.437e-05	0	0	0	0		-0.145993	0.980182	-0.412465	0.212414	0.0481947	-0.270432	-0.0672719	0.44129
PABPC4:c.1581CG	38.57	30.231	0.00742574	0.954208	1.9705	0.819673	0.184885				0	0				3.979e-06	0	0	0	0	0	8.798e-06	0	0		-1.88578	-1.3677	-0.924413	-0.0413793	-0.0129449	-0.673727	-0.557394	-0.390316
PABPC4:c.843AG	11.61	30.9654	0.383513	0.616487	1.53147	0.497183	0.410256				-0.7	-2				3.978e-06	0	0	0	0	0	8.793e-06	0	0		-0.234688	0.900541	0.164175	0.111724	0.1241	0.151721	-0.129581	0.496379
PABPC4:c.1353TC	-6.41	34.4132	0.0200803	0.967369	2.02711	0.862487	0.295547				-2.7	-1.9				3.978e-06	0	0	0	0	0	8.796e-06	0	0		0.0368455	-1.24672	0.398499	0.113103	0.0660293	0.290432	0.0109507	-0.568511
PABPC4:c.1458CT	36.74	34.8569	0.679577	0.316901	1.54907	0.596409	0.460189				2.5	2.4				3.978e-06	6.159e-05	0	0	0	0	0	0	0		-0.850404	-1.57959	-0.412465	0.212414	0.0481947	-0.270432	-0.382863	-0.525514
PABPC4:c.1473TC	43.57	36.2963	0	0.986744	2.12675	0.884399	0.460189				0	0				3.978e-06	0	0	0	0	0	8.795e-06	0	0		1.19001	-0.576026	0.261081	-0.0868966	-0.0399511	0.198886	0.395435	-0.284624
PABPC4:c.1516TC	11.58	32.0355	0.17543	0.347321	0.929147	0.244849	0.767881				0	0.1				3.978e-06	0	0	0	0	0	8.795e-06	0	0		-0.0577649	-0.00980904	-0.0793385	-0.0344517	-0.0816029	-0.035715	-0.0224068	-0.00189916
PABPC4:c.1818AG	53	29.0318	0.628605	0.133608	1.12946	0.414466	0.496626				0	-2.7				3.978e-06	0	0	0	0	0	0	0	3.267e-05		0.303121	0.583246	0.283977	0.147586	0.0507376	0.127835	0.122578	0.16005
PABPC4:c.1872GA	-0.34	28.4288	0.0577173	0.869001	1.70579	0.694396	0.616734				2.3	0.5				3.978e-06	0	0	0	5.437e-05	0	0	0	0		-0.372718	-0.664429	-0.85836	-0.307586	-0.175477	-0.600596	-0.100348	-0.298911
PABPC4:c.645TC	23.28	29.5798	0.00466978	0.539693	1.31391	0.469289	0.668016				-2.8	-2.1				3.977e-06	0	0	0	0	0	8.792e-06	0	0		0.336813	1.20534	0.575282	0.197931	0.128573	0.456876	0.163289	0.800353
PABPC4:c.657TC	23.5	28.9065	0.0288784	0.895903	1.75109	0.7795	0.62753				-1.1	0.2				3.977e-06	0	0	0	0	0	0	0	3.266e-05		-0.0513671	-0.531575	0.398499	0.113103	0.0660293	0.290432	-0.016445	-0.170629
PABPC4:c.1110GA	51.84	29.8093	0.129424	0.288675	0.861515	0.162642	0.4278				0	2.9				3.977e-06	0	2.891e-05	0	0	0	0	0	0		-0.132393	-0.739873	0.12087	-0.0317241	-0.0415778	0.0846178	-0.055288	-0.359032
PABPC4:c.1116AT	70.38	28.9951	0.0257316	0.365792	1.40368	0.466596	0.34413				-1.4	-2.8				3.977e-06	0	0	0	0	0	8.79e-06	0	0		0.0409627	0.656627	0.0759608	0.0231034	-0.32316	0.139542	0.043718	0.253231
PABPC4:c.1153CT	33.13	35.9429	0.0261965	0.459446	1.06869	0.306677	0.62753				0	0				3.977e-06	0	2.891e-05	0	0	0	0	0	0		0.253294	2.06618					0.0808099	0.233985
PABPC4:c.1153CA	33.13	35.9429	0.18136	0.459446	1.06869	0.306677	0.62753				0	0				3.977e-06	0	0	0	0	0	8.791e-06	0	0		0.974016	0.441808	0.74273	-2.4138e-05	-0.0641168	0.519964	0.406754	0.220647
PABPC4:c.1161TA	22.96	35.7475	0.615979	0.231443	1.18521	0.44229	0.605938				-4.8	-4.6				3.977e-06	0	0	0	0	0	0	0	3.266e-05		-0.669306	-0.23403	-0.106446	-0.482683	-0.0490397	-0.0697912	-0.1613	-0.135361
PABPC4:c.1282TC	26.04	37.4841	0.0258621	0.963489	2.01265	0.858123	0.597561				-2.3	1.6				3.977e-06	0	2.891e-05	0	0	0	0	0	0		0.109761	-0.100192	-0.0793385	-0.0344517	-0.0816029	-0.035715	0.0279738	-0.0193986
PABPC4:c.1296GA	16.13	40.4853	0.0167428	0.383054	1.14525	0.365824	0.530529				1.2	0				3.977e-06	0	0	0	0	0	0	0	3.266e-05		0.135337	-0.142427	0.12087	-0.0317241	-0.0415778	0.0846178	0.0793931	-0.0562323
PABPC4:c.1401AT	18.48	26.984	0	0.998486	2.18492	0.850156	0.60054				2.3	0				3.977e-06	0	0	0	5.437e-05	0	0	0	0		0.091932	-0.275858	0.0253616	0.0689345	-0.130224	0.0209181	0.0475718	-0.0932258
PABPC4:c.1536TG	2.12	31.9214	0.053859	0.253193	1.27442	0.487782	0.595399				-4.1	0.7				3.977e-06	6.153e-05	0	0	0	0	0	0	0		1.80729	1.37262	0.966307	0.0896552	0.89398	0.54772	0.549044	0.330795
PABPC4:c.1725GA	29.98	33.9135	0.0478668	0.89282	1.77998	0.721291	0.336032				0.9	0.5				3.977e-06	0	0	0	0	0	8.793e-06	0	0		-0.371851	-0.131484	-0.283977	-0.147586	-0.0507376	-0.127835	-0.0948654	-0.0468254
PABPC4:c.1731AC	18.35	32.6865	0.00156087	0.595213	1.26599	0.44316	0.867746				0.2	-2.5				3.977e-06	0	0	0	0	0	0	0	3.266e-05		0.19172	0.53308	0.0196963	-0.0179621	-0.130979	0.0162454	0.134866	0.163126
PABPC4:c.1782GC	67.77	27.6405	0.545405	0.404024	1.32545	0.451769	0.723347				0.3	0.5				3.977e-06	0	0	0	5.437e-05	0	0	0	0		-1.61414	-3.51686	-1.12721	-0.12	-0.22707	-0.507423	-0.652735	-0.527978
PABPC4:c.1807CT	61.47	28.4858	0.00828272	0.990061	2.1389	0.86049	0.408907				-0.8	-0.7				3.977e-06	0	2.891e-05	0	0	0	0	0	0		-5.5599	-2.17502	-1.3992	-0.057931	-0.083341	-0.629862	-0.834694	-0.758819
PABPC4:c.1911CT			0.00891021	0.448938	1.41276	0.467263	0.141497				1.9	1.9				3.977e-06	0	0	0	0	4.621e-05	0	0	0		-2.001	0.895897	-0.575282	-0.197931	-0.128573	-0.456876	-0.620758	0.41282
PABPC4:c.273CG	29.95	30.8716	0.0848485	0.886061	1.76471	0.741174	0.446694				2.5	3.1				3.976e-06	0	0	0	0	0	8.791e-06	0	0		-0.679992	-0.961931	-0.812997	-0.00827586	0.0577523	-0.670556	-0.381799	-0.28589
PABPC4:c.408CT	56.11	23.8302	0.0132371	0.974729	2.05793	0.842695	0.0890688				0.6	2.2				3.976e-06	0	0	0	5.437e-05	0	0	0	0		-0.406673	-0.757162	-0.575282	-0.197931	-0.128573	-0.456876	-0.195461	-0.235003
PABPC4:c.462CT	50.44	29.6409	0.101918	0.895683	1.84968	0.759706	0.124157				1	1.5				3.976e-06	0	0	0	5.437e-05	0	0	0	0		-0.551098	-3.35826	-0.412465	0.212414	0.0481947	-0.270432	-0.339349	-0.835624
PABPC4:c.477TC	46.13	28.2746	0.490408	0.508393	1.49581	0.532835	0.0688259				-1.1	-1.7				3.976e-06	0	0	0	0	0	8.79e-06	0	0		-0.0456006	-1.04358	-0.009633	0.282759	0.0686453	-0.00958683	-0.0445841	-0.501582
PABPC4:c.492TC	25.45	27.8135	0.00121212	0.997576	2.17852	0.897002	0.133603				0	0.2				3.976e-06	0	0	0	0	0	8.79e-06	0	0		0.703071	-1.0409	-0.009633	0.282759	0.0686453	-0.00958683	0.380408	-0.600954
PABPC4:c.681TC	28.94	24.3451	0.0181696	0.532974	1.39451	0.494358	0.0283784				0	0				3.976e-06	0	0	0	0	0	0	0	3.266e-05		0.929405	-0.844854	-0.009633	0.282759	0.0686453	-0.00958683	0.419784	-0.406066
PABPC4:c.702CT	23.07	20.7092	0.000672043	0.547043	1.4943	0.490052	0.109608				-0.1	2.3				3.976e-06	0	0	0	0	0	0	0	3.266e-05		-0.336813	-0.613941	-0.575282	-0.197931	-0.128573	-0.456876	-0.163289	-0.26638
PABPC4:c.711TC	28.84	20.3849	0.00941493	0.990585	2.14393	0.889106	0.101215				-0.9	0.5				3.976e-06	0	0	0	0	0	0	0	3.266e-05		0.842842	0.97466	0.398499	0.113103	0.0660293	0.290432	0.380318	0.460835
PABPC4:c.714CT	39.74	20.9333	0.100269	0.897039	1.8517	0.76103	0.0987821				0	0				3.976e-06	0	0	0	0	0	0	0.0001629	0		-0.104748	1.53367	-0.109662	-0.174138	-0.0453265	-0.103962	-0.0495265	0.862101
PABPC4:c.1128TC	59.29	32.2592	0.0313631	0.962606	2.02113	0.857377	0.279352				2.2	1.7				3.976e-06	0	0	0	0	0	8.79e-06	0	0		0.551098	1.16973	0.412465	-0.212414	-0.0481947	0.270432	0.339349	0.529398
PABPC4:c.1131CT	51.04	32.8499	0.0473075	0.370911	1.35939	0.458381	0.279352				-0.7	-2.6				3.976e-06	0	0	0	0	0	8.79e-06	0	0		0.0230777	-1.76774	-0.209726	-0.141379	-0.0867449	-0.189821	0.0104445	-0.593388
PABPC4:c.1132CT	51.93	32.5772	0.16004	0.722698	1.37011	0.567129	0.381916				-3.4	-0.9				3.976e-06	0	0	0	0	0	8.79e-06	0	0		-2.06723	-2.25925	-1.3992	-0.057931	-0.083341	-0.629862	-0.69392	-0.750737
PABPC4:c.1764GA	48.02	29.8641	0.701348	0.250135	1.45203	0.529592	0.952767				0	-0.7				3.976e-06	0	0	0	0	0	8.79e-06	0	0		0.00420065	-0.469102	0.11011	0.0386207	-0.04128	0.0874472	0.00242963	-0.311486
PABPC4:c.1773GA	54.5	27.3949	0.187905	0.227322	1.09541	0.364201	0.951417				-0.4	0				3.976e-06	0	0	0	0	0	8.79e-06	0	0		1.12711	1.59459	0.804071	-0.0316931	0.00517689	0.612526	0.419255	0.66883
PABPC4:c.24CT			0.00375	0.99625	2.17253	0.867306	0.730094				0	0.2				0	0	0	0	0	0	0	0	0		-0.688731	-0.624575	-0.109662	-0.174138	-0.0453265	-0.103962	-0.325643	-0.436163
PABPC4:c.600AG	28.62	25.3658	0.0320733	0.922108	1.84961	0.761616	0.148448				0	0.3				0	0	0	0	0	0	0	0	0		0.776975	0.522512	0.164175	0.111724	0.1241	0.151721	0.47799	0.385517
PABPC4:c.979CT	30.28	26.6464	0.259928	0.736462	1.60143	0.618312	0.578947				0	0				0	0	0	0	0	0	0	0	0		-1.6438	-2.573	-1.3992	-0.057931	-0.083341	-0.629862	-0.664731	-0.706063
PABPC4:c.1623AG	51.62	36.4584	0.0311861	0.344581	0.995427	0.276143	0.550607				2.5	-0.7				0	0	0	0	0	0	0	0	0		-0.631577	-0.23273	-0.65054	-0.049731	-0.0318114	-0.426526	-0.284132	-0.12043
PABPC4:c.1635GT	60.03	36.4173	0.505112	0.227505	0.977729	0.334292	0.521622				2.3	3.9				0	0	0	0	0	0	0	0	0		1.29045	1.20201	0.756986	0.532414	0.0808511	0.496317	0.578765	0.365163
PABPC4:c.36CT	68.16	30.3996	0.0136816	0.982587	2.10038	0.851872	0.234818	0			0.3	0	0.0001163													-0.898039	-1.24333	-0.0330433	0.0868966	0.0317016	-0.0240824	-0.26544	-0.333212
PABPC4:c.120CT	55.62	31.1413	0.00369914	0.993835	2.15385	0.864472	0.769231		0	0	0.8	2		0.001	0										0	-1.33334	-1.28003	-0.15076	0.0927586	0.0459867	-0.116551	-0.430548	-0.582697
PABPC4:c.123GT	52.68	30.954	0.00863132	0.98397	2.10401	0.824848	0.761134	0.000227			2.4	3.6	0													-1.30455	-0.295167	-0.659109	0.0372414	-0.0625378	-0.461424	-0.593862	-0.147412
PABPC4:c.132CA	76.69	30.8418	0.0308261	0.921085	1.83692	0.780875	0.174089	0.000227			0.9	1	0													-0.963441	0.708424	-0.255975	0.0331276	0.0627657	-0.179201	-0.484199	0.361677
PABPC4:c.357TC	16.18	27.3944	0.188862	0.811138	1.71266	0.702694	0.82861	0			0	0.1	0.0001163													-0.12098	-0.0223449	0.025936	0.141379	0.0836934	0.025604	-0.0551743	-0.0111188
PABPC4:c.936AG	-16.89	26.5905	0.00837321	0.985646	2.10828	0.835206	0.859649	0			-2.9	-3.6	0.0001163													0.34679	-0.252393	0.141246	0.235862	-0.0509023	0.131929	0.168284	-0.214594
PABPC4:c.1344AG	-7.05	32.8313	0.0050226	0.399799	1.49121	0.537675	0.267206	0			-1.2	0	0.0001163													-0.464123	-0.189621	-0.11011	-0.0386207	0.04128	-0.0874472	-0.245099	-0.118732
SRP54:c.6TC			0.105422	0.858434	2.0564	0.623997		0.000227			0	0	0			3.979e-06	6.153e-05	0	0	0	0	0	0	0		-0.0117884	-0.0746979	0.0196963	-0.0179621	-0.130979	0.0162454	-0.00953613	-0.043247
SRP54:c.15CT			0.0863095	0.839286	2.00064	0.586583					-1.9	-1.4				3.979e-06	0	0	0	0	4.62e-05	0	0	0		0.147836	0.0135387	0.190145	0.172383	0.00970816	0.138581	0.047329	0.00663455
SRP54:c.21AC			0.00278552	0.874652	2.09033	0.73583		0			1.2	0.4	0.0001163			0.0001114	0.0001846	5.782e-05	0	0	0	0.0002023	0	0		-0.162337	-0.165265	-0.0754394	0.04	-0.116196	-0.00958683	-0.0445841	-0.229802
SRP54:c.45CT	-3.59	28.9421	0.0685714	0.495873	1.51284	0.344204	0.420601				-0.4	0.3				1.194e-05	0	0	0	0	0.0001386	0	0	0		0.419307	-0.423297	-0.0882143	-0.0886207	-0.44726	-0.0121789	0.385517	-0.545456
SRP54:c.48GA	-11.96	29.0363	0.0120406	0.952471	2.3234	0.831499	0.44206	0.01362	0.0189	0	-0.1	-0.3	0.0001163	0	0	0.0008594	0.01225	0.0003181	9.923e-05	0	0	4.399e-05	0	0	0	-0.58002	-0.0249308	-0.43627	-0.537883	-0.0908033	-0.564187	-0.653381	-0.311554
SRP54:c.49TC	-14.66	29.0202	0.000633714	0.998733	2.55435	0.883413	0.461373				0.8	1				7.957e-06	0	0	9.923e-05	0	0	8.798e-06	0	0		0.155609	0.0920128	0.180765	-0.0345276	0.00984558	0.319305	0.208824	0.029459
SRP54:c.54CT	-14.92	29.5904	0.660164	0.660164	1.59552	0.498001	0.454936				0	0				3.979e-06	0	0	0	0	0	8.799e-06	0	0		0	0	0	0	0	0	0	0
SRP54:c.60CT	-8.65	29.9058	0.458874	0.458874	1.29516	0.278711	0.448498				0	0				1.194e-05	0	0	0	0	0	0	0	9.8e-05		0	0	0	0	0	0	0	0
SRP54:c.64AG	-9.87	27.7516	0.00860479	0.990781	2.51031	0.76415	0.467811				0	0				3.979e-06	0	0	0	0	0	8.8e-06	0	0		-0.854087	0.045176	-0.0114647	-0.172414	0.172542	-0.0197922	-0.707723	0.091559
SRP54:c.64AC	-9.87	27.7516	0.000614628	0.990781	2.51031	0.76415	0.467811	0.000227			-2	0	0			3.979e-06	6.159e-05	0	0	0	0	0	0	0		-0.388298	-0.499267	-0.358557	-0.206897	-0.226433	-0.468668	-0.407744	-0.396815
SRP54:c.81AG	-11.76	29.5008	0.785627	0.785627	2.00003	0.636003	0.501075				0	0				8.024e-06	0	0	0	0	0	0	0	6.585e-05		0	0	0	0	0	0	0	0
SRP54:c.84GA	-1.86	28.5969	0.0649666	0.478446	1.38883	0.353656	0.430108				-3.9	-4.1				4.01e-06	6.191e-05	0	0	0	0	0	0	0		-0.441655	-0.93087	-0.324317	0.00344828	-0.0167266	-0.410776	-0.344839	-0.554063
SRP54:c.90TG	-10.64	29.9459	0.168886	0.377724	1.22084	0.125464	0.439655				0	-0.1				3.997e-06	0	0	0	0	0	8.832e-06	0	0		2.42905	0.711372	1.24153	0.262034	0.877224	0.703722	0.737932	0.417239
SRP54:c.96AG	-5.26	30.5835	0.306901	0.6023	1.61758	0.371174	0.359914	0			-1.3	-1.8	0.0001163													-0.125881	-0.252393	0.141246	0.235862	-0.0509023	0.131929	-0.0939333	-0.214594
SRP54:c.111CT	-11.78	30.0402	0.401813	0.401813	1.38071	0.210431	0.407328	0			0	0	0.0002326			0.0001394	0	0.0001739	0.001588	0	0	7.045e-05	0.0001635	0.0001308		0	0	0	0	0	0	0	0
SRP54:c.156AG	-10.46	27.8839	0.270868	0.341625	1.2337	0.167374	0.394794				0.2	-0.1				3.981e-06	0	0	0	0	0	8.804e-06	0	0		0.24234	0.552699	0.85836	0.307586	0.175477	0.600596	0.154553	0.402128
SRP54:c.168TG	-31.8	29.3904	0.959831	0.959831	2.38672	0.835982	0.396996				0	0				3.985e-06	0	2.903e-05	0	0	0	0	0	0		0	0	0	0	0	0	0	0
SRP54:c.189AG	-22.26	30.8645	0.00532725	0.792998	1.96189	0.66302	0.461373				0	0				4.243e-06	0	0	0	0	0	9.141e-06	0	0		0.536044	-0.556946	0.333964	0.0758621	0.0243252	0.205815	0.301431	-0.314668
SRP54:c.198AT	-30.52	30.6728	0.210307	0.431546	1.27656	0.177174	0.552688				-1	2.4				4.21e-06	0	3.279e-05	0	0	0	0	0	0		-0.294448	-0.462448	-0.168229	0.103417	0.0584157	-0.128153	-0.208032	-0.143726
SRP54:c.204TG	-29.87	29.8025	0.090249	0.405083	1.28472	0.188059	0.448276				-0.7	-0.3				4.199e-06	0	0	0	0	0	9.092e-06	0	0		-1.20623	-0.408765	-0.804071	0.0316931	-0.00517689	-0.612526	-0.374888	-0.168204
SRP54:c.267TG	-3.6	29.5877	0	0.422085	1.84743	0.569471	0.345494				1.5	2.3				4.039e-06	0	0	0	0	0	0	0	3.322e-05		0.313971	-0.414271	0.0759608	-0.0951724	0.319453	0	0.187883	-0.118151
SRP54:c.270AG	-14.94	30.3011	0.0804954	0.609391	1.49787	0.33147	0.345494				0.5	0.4				3.225e-05	0	0	0	0	0	7.091e-05	0	0		-0.859907	-0.43143	-0.804071	0.0316931	-0.00517689	-0.612526	-0.459292	-0.196758
SRP54:c.318TC	-5.67	28.4511	0.199794	0.411946	1.37206	0.231709	0.420601	0			1.8	0	0.0001163			4.009e-06	0	0	0	0	0	8.834e-06	0	0		0.0217339	0.584265	0.518911	0.270269	0.000845061	0.340223	0.0133831	0.184286
SRP54:c.318TA	-5.67	28.4511	0.411946	0.411946	1.37206	0.231709	0.420601				0	0				4.009e-06	0	0	0	0	0	8.834e-06	0	0		0	0	0	0	0	0	0	0
SRP54:c.325TC	18.47	28.4229	0.999485	0.999485	2.56054	0.959231	0.291845	0.000227			0	0	0			4.009e-06	6.19e-05	0	0	0	0	0	0	0		0	0	0	0	0	0	0	0
SRP54:c.330AG	3.53	25.0317	0	0.503605	1.87035	0.577418	0.349785				-2.9	-1.9				3.211e-05	0	0	0	0	0	6.189e-05	0	3.298e-05		-0.442873	-0.232879	-0.164794	0.082069	0.0503866	-0.604258	-0.380963	-0.346737
SRP54:c.333GA	7.89	25.3169	0.00051573	0.839092	2.11158	0.710173	0.349785				-1.2	0.9				4.017e-06	0	0	0	0	0	0	0	3.301e-05		-0.0111502	-1.6608					-0.235509	-0.911111
SRP54:c.336TC	4.68	26.1976	0.136528	0.473982	1.33542	0.19614	0.379828	0.000227			0.1	0	0			4.031e-06	6.235e-05	0	0	0	0	0	0	0		-0.309249	1.95603	0.175632	0.172414	0.178609	0.139483	-0.158593	0.607101
SRP54:c.339TC	5.46	27.7061	0.397429	0.397429	1.49269	0.433615	0.401288				0	0				0	0	0	0	0	0	0	0	0		0	0	0	0	0	0	0	0
SRP54:c.339TG	5.46	27.7061	0.0287918	0.397429	1.49269	0.433615	0.401288				0.8	0				1.206e-05	0	0	0	0	0	2.656e-05	0	0		0.0705483	-0.323886	-0.0645356	-0.0372414	-0.0417042	-0.0846178	0.164107	-0.175823
SRP54:c.351AG	5.7	27.7604	0.486111	0.486111	1.30788	0.295353	0.401288				0	0				4.033e-06	0	0	0	0	0	0	0	3.322e-05		0	0	0	0	0	0	0	0
SRP54:c.366AG	-8.73	27.5489	0.00360639	0.629057	1.65636	0.450734	0.306034				-3.3	-2.8				4.226e-06	6.653e-05	0	0	0	0	0	0	0		0.14202	-1.16273	-0.142755	0.166552	-0.0257798	0.116551	0.414664	-0.201803
SRP54:c.375CT	-15.01	26.0718	0.114374	0.696033	1.66951	0.424588	0.282328		0	0	0.3	-0.3		0.001	0	4.174e-06	0	0	0	5.807e-05	0	0	0	0	0	0.0210657	0.373739	0.0759608	0.0231034	-0.32316	0.139542	-0.0577649	0.0382455
SRP54:c.384AG	-24.99	25.9694	0.368231	0.368231	1.34061	0.200038	0.212903				0	0				8.285e-06	0	0	0	0	0	9.065e-06	0	3.514e-05		0	0	0	0	0	0	0	0
SRP54:c.411AG	-22.86	23.7063	0.0550695	0.399382	1.34228	0.236134	0.281116				0	0.1				4.026e-06	0	0	0	0	0	8.868e-06	0	0		-0.369665	0.00777745	-0.142755	0.166552	-0.0257798	0.116551	-0.0702228	0.54553
SRP54:c.435TC	-15.36	30.8325	0.212558	0.212558	1.27441	0.164621	0.540773				0	0				4.009e-06	0	0	0	0	0	8.836e-06	0	0		0	0	0	0	0	0	0	0
SRP54:c.442CT	-34.08	28.9817	0.00205761	0.995885	2.53423	0.955046	0.515021				1	0.1				8.003e-06	0	5.866e-05	0	0	0	0	0	0		0.413424	-0.162167					0.288049	-0.284764
SRP54:c.444AG	-34.08	28.9817	0.363169	0.636317	1.90813	0.45151	0.515021				0.5	-0.2				3.999e-06	0	0	0	0	0	8.823e-06	0	0		0.24234	0.139791	0.85836	0.307586	0.175477	0.600596	0.154553	0.087713
SRP54:c.459CT	-49.74	31.9602	0.797938	0.797938	2.04461	0.677405	0.377155				0	0				3.992e-06	0	0	0	0	0	8.816e-06	0	0		0	0	0	0	0	0	0	0
SRP54:c.480TC	-44.01	31.8982	0.174407	0.434469	1.32973	0.239057	0.412017	0.000227			0	-0.6	0			4.011e-06	6.238e-05	0	0	0	0	0	0	0		-0.271761	0.834779	0.412465	-0.212414	-0.0481947	0.270432	-0.0654932	0.31797
SRP54:c.531GT	45.56	33.874	0.599071	0.155831	1.45367	0.408592	0.38412	0			1	-0.6	0.0003496			8.055e-05	6.271e-05	0	0	0	0	0.0001685	0	0		-0.107198	-0.87606	-0.28954	0.0131034	0.00875576	-0.229946	-0.0460768	-0.409189
SRP54:c.603GA	-19.32	28.8729	0.267542	0.312468	1.34544	0.206104	0.360515				-2.7	-0.3				4.071e-06	0	0	0	0	0	0	0	3.45e-05		-0.43638	-0.410954	-0.405992	-0.206866	0.000851369	-0.182761	-0.160636	-0.131482
SRP54:c.627TC	-4.71	27.7043	0.0662076	0.65572	1.64712	0.468819	0.502146				-1.8	-2.5				4.136e-06	0	0	0	5.634e-05	0	0	0	0		0.47669	-0.623709	0.575282	0.197931	0.128573	0.456876	0.283399	-0.287398
SRP54:c.636AG	-15.53	27.6984	0.0124932	0.741988	1.79868	0.596113	0.519313				0.7	0.8				4.332e-06	0	3.562e-05	0	0	0	0	0	0		0.259013	-0.16026	0.333964	0.0758621	0.0243252	0.205815	-0.0278005	-0.155625
SRP54:c.636AC	-15.53	27.6984	0.177078	0.741988	1.79868	0.596113	0.519313	0.000227			0	0.8	0.001978			0.001139	0.0001284	0.0006768	0	0	0.0002826	0.002133	0.0009048	0		1.32002	-1.02124	0.398499	0.113103	0.0660293	0.290432	0.4226	-0.465694
SRP54:c.645TC	-6.64	28.4566	0.0642702	0.618736	1.526	0.417489	0.519313				-0.7	-2.4				5.59e-05	0	0.000323	0	0	0	2.643e-05	0	0		0.201585	-0.980182	0.412465	-0.212414	-0.0481947	0.270432	0.0485812	-0.44129
SRP54:c.648CT	-5.63	28.9028	0.158354	0.591022	1.51407	0.49228	0.515021				1.6	2.6				3.993e-06	0	0	0	0	0	8.809e-06	0	0		-0.340882	-1.35479	-0.412465	0.212414	0.0481947	-0.270432	-0.15347	-0.379998
SRP54:c.651TC	-5.63	29.0774	0.200748	0.554239	1.42397	0.294828	0.508584				-2.4	-0.9				1.197e-05	0	0	0	0	0	0	0	9.822e-05		1.14862	0.388838	0.0928523	0.0165207	0.0184646	0.0707331	0.322171	0.163663
SRP54:c.657TC	0.43	29.6595	0.0361596	0.802993	1.86261	0.634952	0.418455				-1.1	-0.8				3.987e-06	0	0	0	5.442e-05	0	0	0	0		-0.0850858	0.507398	0.398499	0.113103	0.0660293	0.290432	-0.0559981	0.227564
SRP54:c.678GA	-38.77	23.6298	0.359788	0.359788	1.32628	0.213131	0.306867				0	0				0	0	0	0	0	0	0	0	0		0	0	0	0	0	0	0	0
SRP54:c.762AC	7.85	28.7479	0.0990324	0.586796	1.44797	0.404373	0.410753				0.5	1.2				3.978e-06	0	0	0	0	0	8.793e-06	0	0		-0.385318	-0.0975849	-1.12721	-0.12	-0.22707	-0.507423	-0.102674	-0.0285501
SRP54:c.789CT	-25.48	30.8189	0.113143	0.56	1.50317	0.377189	0.5				1.3	0				1.229e-05	0	3.052e-05	0	0	0	1.79e-05	0	0		0.406341	0.461508	0.164794	-0.082069	-0.0503866	0.604258	0.732292	0.564187
SRP54:c.807GC	-15.87	31.5032	0.157955	0.291786	1.19881	0.0822067	0.443011				-0.1	0.1				4.036e-06	6.164e-05	0	0	0	0	0	0	0		-0.12722	0.161383	0.229313	-0.0868966	-0.0105369	0.103228	-0.0270415	0.0472153
SRP54:c.807GA	-15.87	31.5032	0.268811	0.291786	1.19881	0.0822067	0.443011				1.9	0.1				1.211e-05	0	0	0	5.478e-05	0	1.774e-05	0	0		-0.324985	-0.0909494	-0.405992	-0.206866	0.000851369	-0.182761	-0.0690779	-0.0266087
SRP54:c.825AG	-25.86	31.266	0.0115473	0.682448	1.71698	0.550112	0.553648	0			0	-0.2	0.0001163			1.989e-05	0	2.894e-05	0	0	0	2.639e-05	0	3.269e-05		-0.00120412	-0.264357	0.534043	0.311034	0.15875	0.189821	-0.172126	-0.218292
SRP54:c.828GT	-22.75	31.9651	0.564544	0.564544	1.46248	0.374373	0.545064				0	0				3.978e-06	0	0	0	0	0	8.796e-06	0	0		0	0	0	0	0	0	0	0
SRP54:c.894CT	29.47	30.0004	0.00288684	0.558891	1.83956	0.453066	0.447598	0.00227	0	0.0014	-0.4	-0.7	0.006397	0	0.0089	0.004218	0.001604	0.001335	0.002683	5.445e-05	0.002009	0.007223	0.004251	0.002259	0	-0.0984088	-1.32532	-0.534043	-0.311034	-0.15875	-0.189821	-0.00357977	-0.724274
SRP54:c.907CT	20.55	28.3001	0.0121669	0.932213	2.26107	0.700224	0.424242				-0.9	-0.1				1.593e-05	0	0	0	0	0	0	0	0.0001307		-0.334193	-0.235779	-0.280547	-0.106207	0.0854438	0	-0.197003	0.0637945
SRP54:c.924CT	-10.75	23.7084	0.237515	0.528455	1.388	0.251418	0.427957				-3.2	-1.6				7.962e-06	0	0	0	5.439e-05	0	0	0	3.267e-05		-0.269852	-0.647125	-0.168229	0.103417	0.0584157	-0.128153	-0.108432	-0.319755
SRP54:c.927GA	9.47	26.6395	0.236353	0.437282	1.3221	0.276106	0.380645				0.8	0.9				3.98e-06	0	0	0	0	0	8.799e-06	0	0		-0.164543	0.2588	-0.0759608	-0.0231034	0.32316	-0.139542	0	0.319778
SRP54:c.933GA	14.56	27.4642	0.0743322	0.692799	1.61761	0.540203	0.381466				0	1.3				3.979e-06	0	0	0	0	0	0	0	3.267e-05		-0.176445	-0.799362	-0.43627	-0.537883	-0.0908033	-0.564187	-0.26933	-0.807535
SRP54:c.934TC	7.08	27.5659	0.0603949	0.851336	2.01204	0.606419	0.384449				0	-0.2				1.194e-05	0	0	0	0	0	0	0	9.801e-05		-0.566735	-1.08666	-0.43042	-0.102069	-0.0819309	-0.340763	-0.586526	-0.572838
SRP54:c.984GA	-48.97	30.3771	0.379189	0.379189	1.26252	0.198354	0.47957		0	0	0	0		0	0.001	2.795e-05	6.155e-05	8.73e-05	0	0	0	2.645e-05	0	0	0	0	0	0	0	0	0	0	0
SRP54:c.1005AG	-65.42	29.9262	0.00297265	0.670036	1.85606	0.589507	0.343348		0	0	0	1.2		0	0	0.0001713	0	0.0002609	0	0	0	8.806e-06	0.0001632	0.00105	0.001	-0.334064	-0.0420826	0.0882143	0.0886207	0.44726	0.0121789	-0.266446	-0.0344132
SRP54:c.1017CT	-50.7	30.1072	0.389651	0.607855	1.88056	0.61202	0.418455				-1.5	0				3.984e-06	0	0	0	0	0	8.806e-06	0	0		0.107463	-0.859627	-0.0122535	-0.183793	-0.127807	-0.0121789	0.0343821	-0.378337
SRP54:c.1050GA	-26.24	32.962	0.611795	0.611795	1.8195	0.430103	0.469957		0.0008	0	0	0		0	0	3.982e-06	6.159e-05	0	0	0	0	0	0	0	0	0	0	0	0	0	0	0	0
SRP54:c.1122AG	-24.68	32.6621	0.347656	0.61849	1.77371	0.422576	0.334052				-1	0				3.981e-06	0	0	0	0	0	8.808e-06	0	0		0.616948	0.845071	0.85836	0.307586	0.175477	0.600596	0.270438	0.509067
SRP54:c.1152TC	4.69	26.3263	0.00129955	0.680312	1.92142	0.537218	0.433476				-1.2	0				7.996e-06	0	0	0	0	0	1.772e-05	0	0		-0.00337366	0.176328	-0.0754394	0.04	-0.116196	-0.00958683	0.136212	0
SRP54:c.1158AG	-16.31	25.2479	0.0234223	0.460638	1.43533	0.26189	0.437768				0.8	0.1				4.018e-06	0	2.951e-05	0	0	0	0	0	0		-0.160821	-0.364857	-0.11011	-0.0386207	0.04128	-0.0874472	-0.122528	-0.216913
SRP54:c.1161AG	-8.26	25.3448	0.0104099	0.413142	1.53823	0.454619	0.399142	0			1.2	0.6	0.0002326			3.199e-05	0	0	0	0	0	7.065e-05	0	0		0.0692843	0.575351	0.28954	-0.0131034	-0.00875576	0.229946	0.0411905	0.21738
SRP54:c.1164CT	-6.12	23.9199	0.24203	0.635654	1.61309	0.565036	0.404301				0.6	0				7.999e-06	0	0	0	0	0	1.767e-05	0	0		0.0818506	-0.116112	-0.15076	0.0927586	0.0459867	-0.116551	0.0309249	-0.0721351
SRP54:c.1170GA	-18.4	21.0792	0.517241	0.517241	1.34829	0.22729	0.395699				0	0				7.968e-06	0	0	0	0	0	1.761e-05	0	0		0	0	0	0	0	0	0	0
SRP54:c.1176TG	0.85	18.6771	0.000651466	0.749186	1.99436	0.708208	0.399142				2.2	3.8				7.968e-06	0	0	0	0	4.629e-05	8.808e-06	0	0		0.0295249	0.0184365	-0.19073	-0.0593103	-0.0333068	-0.629862	-0.185119	-0.351177
SRP54:c.1182AG	15.73	22.3333	0.0775244	0.576547	1.46136	0.375897	0.401288				0.6	1.3				7.964e-06	0	0	0	0	0	1.761e-05	0	0		0.0109122	0.223667	0.28954	-0.0131034	-0.00875576	0.229946	0.00671832	0.132973
SRP54:c.1191TC	32.56	26.1565	0.0209014	0.749837	1.80551	0.590417	0.474249		0	0	-2.5	-0.8		0.005	0	0.0001234	0	0	0	0.001632	0	0	0.0001632	0	0	0.495134	0.164515	0.293515	-0.25931	-0.0202069	0	0	-0.414442
SRP54:c.1218AG	18.85	36.6983	0.986266	0.986266	2.47804	0.868887	0.389247				0	0				3.979e-06	0	2.892e-05	0	0	0	0	0	0		0	0	0	0	0	0	0	0
SRP54:c.1230GA	1.07	37.9986	0.00131752	0.408432	1.8773	0.577075	0.392625				4.3	0.6				7.958e-06	6.152e-05	0	0	5.438e-05	0	0	0	0		0.307007	0.0453587	-0.0658064	-0.275862	0.167098	-0.122342	0.00533004	0.0512429
SRP54:c.1254AG	-31.68	35.587	0	0.760359	2.00661	0.651102	0.281996				-2.7	-2.1				7.958e-06	0	0	0	5.438e-05	0	0	0	3.268e-05		0.081009	0.188918	0.0882143	0.0886207	0.44726	0.0121789	0	0.0754659
SRP54:c.1261TC	-14.58	28.5386	0.00221893	0.928254	2.28042	0.798225	0.302376				-0.5	1.7				3.98e-06	0	0	0	0	0	8.799e-06	0	0		0.373049	-0.00273351	0.0669882	-0.0344828	-0.0683883	-0.0629298	-0.0839268	-0.0784242
SRP54:c.1287GA	0.24	30.8872	0.596884	0.596884	1.50743	0.325079	0.585837				0	0				4e-06	0	0	0	0	0	8.828e-06	0	0		0	0	0	0	0	0	0	0
SRP54:c.1293AG	-5.21	33.0393	0.339512	0.446829	1.36226	0.324133	0.572961				-2.6	1.9				4.007e-06	0	0	0	0	0	8.84e-06	0	0		0.258008	2.4096	1.35652	0.0331034	0.216533	0.61065	0.0687505	0.648747
SRP54:c.1296AG	8.05	35.342	0.783333	0.783333	1.90901	0.631095	0.572961		0	0	0	0		0	0	0.003163	6.18e-05	5.836e-05	0	5.496e-05	0	2.65e-05	0.001648	0.02544	0.0297	0	0	0	0	0	0	0	0
SRP54:c.1308TC	16.13	34.6731	0.0235756	0.505894	1.51893	0.338216	0.592275				-2.3	-1.8				8.279e-06	0	0	0	0	0	1.809e-05	0	0		-0.297745	0.374163	0.0645356	0.0372414	0.0417042	0.0846178	0.0793931	0.0923176
SRP54:c.1317AG	15.67	35.5742	0.282026	0.717974	1.97009	0.496934	0.607375				-2	-1.8				4.263e-06	0	0	0	0	0	9.23e-06	0	0		0.410663	1.65767	0.85836	0.307586	0.175477	0.600596	0.215504	0.736708
SRP54:c.1323CT	18.35	35.6075	0.673136	0.673136	1.63489	0.48555	0.619256				0	0				4.398e-06	0	0	0	0	0	9.472e-06	0	0		0	0	0	0	0	0	0	0
SRP54:c.1332CT	21.48	34.6178	0.02836	0.679408	1.64174	0.598795	0.598608				1	1.8				5.293e-05	0	0	0	0	0	1.79e-05	0	0.0003785		-0.5224	-1.02957	-0.575282	-0.197931	-0.128573	-0.456876	-0.302153	-0.624198
SRP54:c.1335CT	18.1	34.1084	0.533509	0.438896	1.75275	0.546646	0.626728				0.9	1.7				0	0	0	0	0	0	0	0	0		-0.471785	-0.599372	0.009633	-0.282759	-0.0686453	0.00958683	-0.286029	-0.461167
SRP54:c.1341TA	6.02	32.2968	0.960474	0.960474	2.38315	0.729215	0.771562				0	0				3.992e-06	0	0	0	0	0	8.823e-06	0	0		0	0	0	0	0	0	0	0
SRP54:c.1350GA			0.00658762	0.969697	2.4082	0.849719		0.000227			0	2.4	0			7.98e-06	0.0001233	0	0	0	0	0	0	0		-0.410532	-0.139497	-0.43627	-0.537883	-0.0908033	-0.564187	-0.518774	-0.418599
SRP54:c.1350GC			0.00131752	0.969697	2.4082	0.849719					0	2.4				4.389e-05	0	0	0	0	0	6.174e-05	0	0.0001311		0.224929	-0.684103	0.293515	-0.25931	-0.0202069	0	0	-0.652685
SRP54:c.1356GA			0.0237154	0.893281	2.14581	0.838951		0			0.6	0	0.0002326			7.968e-06	6.16e-05	0	0	0	0	8.809e-06	0	0		-0.035708	0.120699	-0.474707	-0.206897	-0.0840444	-0.757697	-0.119713	-0.087849
SRP54:c.1371AG																3.982e-06	0	0	0	0	0	8.804e-06	0	0
SRP54:c.1372TC																3.982e-06	0	0	0	0	0	0	0	3.271e-05
SRP54:c.1389CG																3.984e-06	0	0	9.934e-05	0	0	0	0	0
SRP54:c.1407GA																7.99e-06	0	0	9.94e-05	0	0	8.828e-06	0	0
SRP54:c.1413TC																8.039e-06	0	0	0	0	0	0	0	6.668e-05
SRP54:c.1416TC																4.026e-06	0	0	0	0	0	0	0	3.35e-05
SRP54:c.1419CT								0.000227					0			8.082e-06	0.0001242	0	0	0	0	0	0	0
SRP54:c.1437AG																3.984e-05	0	0	0	0	0.000417	8.809e-06	0	0
SRP54:c.1455GA																3.981e-06	0	0	0	0	0	8.802e-06	0	0
SRP54:c.1488AG																3.979e-06	0	2.895e-05	0	0	0	0	0	0
SRP54:c.1503CT																3.986e-06	0	0	0	0	0	8.812e-06	0	0
ATF5:c.10CT			0.00790514	0.992095	2.35176	0.761511					0.9	0				8.637e-06	0	0	0	0.0001154	0	0	0	0		-2.23447	-1.00561	-1.3992	-0.057931	-0.083341	-0.629862	-0.335455	-0.1947
ATF5:c.12GA			0.00395257	0.996047	2.37208	0.82597					1.4	0.8				4.304e-06	0	0	0	0	0	9.462e-06	0	0		-2.68705	-1.1904	-1.76251	-0.239969	-0.215681	-0.793412	-0.403401	-0.230477
ATF5:c.15GT			0	0.905512	2.05799	0.714003		0.0002272			1.8	0.8	0			2.139e-05	0.0001974	6.487e-05	0	0	0	0	0	0		1.53866	0.551218	0.756986	0.532414	0.0808511	0.496317	0.297906	0.154609
ATF5:c.18CT			0.0346154	0.934615	2.09956	0.695994					0	0.2				4.234e-06	0	0	0	0	0	0	0	3.454e-05		-0.10744	-1.62925	-0.261081	0.0868966	0.0399511	-0.198886	-0.0301355	-0.473702
ATF5:c.24GA			0.12406	0.827068	1.80802	0.638771	0.294416				0.4	4.1				4.171e-06	0	3.086e-05	0	0	0	0	0	0		-0.590341	-1.52551	0.11011	0.0386207	-0.04128	0.0874472	-0.132348	-0.406498
ATF5:c.60GA	36.87	31.787	0.0710227	0.627841	1.36538	0.396418	0.0507614	0.001135	0	0	2.5	3.2	0.00535	0	0.005	0.003347	0.000511	0.001532	0.00295	0	0.0009951	0.00486	0.003868	0.004988	0.0041	0.235126	-1.52551	0.11011	0.0386207	-0.04128	0.0874472	0.116742	-0.406498
ATF5:c.61CT	32.77	31.5286	0	0.946023	2.15672	0.707425	0.0507614				1.4	2.4				4.071e-06	6.382e-05	0	0	0	0	0	0	0		-2.31078	-1.10116	-1.3992	-0.057931	-0.083341	-0.629862	-0.615745	-0.246867
ATF5:c.87AG	38.45	31.9218	0.0394737	0.832237	1.77773	0.718258	0.19797				4.7	-0.8				7.202e-05	0	0.0005154	0	0	0	0	0	0		0.312936	0.340242	0.141246	0.235862	-0.0509023	0.131929	0.207792	0.125246
ATF5:c.90CA	27.06	31.0615	0	0.949495	2.17262	0.709635	0.208122				1.5	-0.3				2.616e-05	0	0.0001555	0	0	0	0	0.0001802	0		-0.25186	-0.73682	-0.635306	-0.119969	0.0113882	-0.285989	-0.0927121	-0.20528
ATF5:c.90CT	27.06	31.0615	0.010101	0.949495	2.17262	0.709635	0.208122	0.05495	0.0779	0.0014	4.2	-0.5	0	0	0.001	0.004752	0.0699	0.002488	0	5.84e-05	0	9.719e-05	0.001983	0.0001765	0	0.18452	-0.107404	-0.229313	0.0868966	0.0105369	-0.103228	0.0679235	-0.029923
[truncated: 10,603 more rows]
