# Supplementary material for: Gene variants of coagulation related proteins that interact with SARS-CoV-2
Source: PLoS Comput Biol. 2021 Mar 17;17(3):e1008805. doi: 10.1371/journal.pcbi.1008805 (PMC8007013; doi:10.1371/journal.pcbi.1008805)
Supplement: S5 Table — (XLSX) [file pcbi.1008805.s005.xlsx]

## Sheet: nonsyn_combined
	%MinMax	%MinMax control	AA conservation	AA entropy	AA variance	GnomAD	MSA likelihood	Polyphen	SIFT	aa	afr	amr	dbSNP	delta mRNA MFE (Kinefold)	delta mRNA MFE (mFold)	ea	eas	eur	gnomad	gnomad_afr	gnomad_amr	gnomad_asj	gnomad_eas	gnomad_fin	gnomad_nfe	gnomad_oth	gnomad_sas	rsid	sas	Î” RSCPU 1	Î” RSCPU 2	Î” RSCU	Î” tRNA_w1	Î” tRNA_w2	Î” w	Î” w_CP 1	Î” w_CP 2
SKP2:c.1AG			0.641892	1.91199	0.653196	7.956e-06	0.0878378	0.278571	0.312857				0.5	-1.4	-1.3				7.956e-06	0	5.782e-05	0	0	0	0	0	0	rs1356402566			0.599123	0.764234	-0.275862	0.861107	0		0
SKP2:c.5AG			0.54386	1.72662	0.609678	3.978e-06	0.00219298	0.955286	0.434286				0.5	-1.4	-0.4				3.978e-06	0	2.891e-05	0	0	0	0	0	0	rs1434926511		-0.40374	-0.540116	-0.163193	-0.171034	-0.132381	-0.340763	-0.586526	-0.50567
SKP2:c.7AG			0.693916	2.24929	0.70503	3.978e-06	0	0.356714	0		0.0008	0	0.5	-0.8	-0.8		0	0	3.978e-06	6.152e-05	0	0	0	0	0	0	0	rs565480737	0	-1.31338	-0.554732	-0.334132	0.0331034	0.0568457	-0.142312	-0.550685	0
SKP2:c.28CA	58.76	31.1224	0.708117	1.95166	0.697948	3.979e-06	0.0120898	0.567429	0.0385714				0.5	0	0				3.979e-06	0	2.892e-05	0	0	0	0	0	0	rs1474237329		-0.583747	0.170339	0.0328011	-0.0344828	-0.0486628	-0.0498149	-0.499533	-0.0357647
SKP2:c.31GT	59.98	30.7784	0.447842	1.50105	0.471973	3.978e-06	0	0.100286	0.0471429	0			0.5	0	0	0.0001163			3.978e-06	0	0	0	0	0	8.796e-06	0	0	rs368373577		-0.726457	0.477807	0.0487043	0.0248276	-0.201158	0	-0.474749	0
SKP2:c.32AC	59.98	30.7784	0.447842	1.50105	0.471973	2.785e-05	0.0341727	0.816857	0.764286				0.5	-2.4	-0.4				2.785e-05	0	0.0001735	0	0	0	8.795e-06	0	0	rs770769311		0.754363	1.84025	0.51908	0.097931	-0.187795	0	0.151101	0
SKP2:c.32AT	59.98	30.7784	0.447842	1.50105	0.471973	1.193e-05	0.00539568	0.258286	0.124286				0.5	-1.9	-2.4				1.193e-05	0	0	0	0	0	0	0	9.799e-05	rs770769311		-0.41275	-0.223913	-0.0909905	-0.2	-0.23539	-0.481284	-0.503486	-0.40676
SKP2:c.40AG	50.06	31.0506	0.641618	1.79083	0.598648	3.977e-06	0.117534	1	0.15				0.5	-6.6	-6.4				3.977e-06	0	0	0	0	0	8.792e-06	0	0	rs929423636		1.23284	-0.665986	-0.112926	0.206897	0.15247	0	0.744555	-0.153344
SKP2:c.42CG	50.06	31.0506	0.641618	1.79083	0.598648	3.977e-06	0.0192678	0.996571	0.18				0.5	-1.5	-2.5				3.977e-06	0	0	0	5.438e-05	0	0	0	0	rs1401657576		-0.0380333	-0.379731	-0.0645356	-0.0372414	-0.0417042	-0.0846178	0.0546028	-0.260014
SKP2:c.44AG	56.07	30.0187	0.806387	2.1614	0.791884	1.591e-05	0.00998004	0.0304286	0.01				0.5	-0.2	-1.1				1.591e-05	6.154e-05	0	0	5.438e-05	0	1.758e-05	0	0	rs769922492		1.4416	0.0504105	0.376906	-0.413793	-0.00631356	0.00958683	0	-0.0229804
SKP2:c.45CG	56.07	30.0187	0.806387	2.1614	0.791884	7.954e-06	0.00199601	0.0594286	0.0171429				0.5	-4.9	-2.9				7.954e-06	0	0	0	0	0	1.758e-05	0	0	rs756009743		-0.11878	0.486902	0.0754394	-0.04	0.116196	0.00958683	0	0.290951
SKP2:c.47TC	51.16	28.9066	0.724752	2.11719	0.689437	0.5	0.0178218	0.872	0.00285714	0			0.5	-1.3	-1.7	0.0001163												rs149400289		0.0684116	1.26689	0.314815	0.413793	0.0661039	0.277288	0.027008	0.770023
SKP2:c.68GA	26.4	26.813	0.520607	1.49736	0.52671	7.953e-06	0.0021692	0.900714	0.215714				0.5	1.2	0.4				7.953e-06	0	5.782e-05	0	0	0	0	0	0	rs1561528923		-0.212032	0.11269	-0.16562	-0.0689655	0.372093	-0.0122377	-0.00536039	0.398971
SKP2:c.70TA	42.12	27.5939	0.665148	1.73725	0.675539	3.977e-06	0.00683371	0.103143	0.102857				0.5	-1.7	1.8				3.977e-06	0	0	0	0	0	8.791e-06	0	0	rs1277706274		0.61938	0.184176	0.307554	-0.0248276	-0.0530991	-0.0846178	0.24694	-0.31179
SKP2:c.73GA	62.34	27.3882	0.711779	1.96422	0.695766	3.977e-06	0.0150376	0.229143	0.0871429				0.5	1.2	0.2				3.977e-06	0	0	0	5.438e-05	0	0	0	0	rs764175262		0.0880813	-9.7832e-05	0.0109432	0.142414	-0.0851262	0.0121789	0.114706	0.0146351
SKP2:c.77CT	54.29	27.2024	0.751092	2.07385	0.697884	7.954e-06	0	0.462571	0.00571429				0.5	1.2	0				7.954e-06	0.0001231	0	0	0	0	0	0	0	rs774666099		-0.180844	-0.300303	-0.195773	0.121379	0.122612	0.119051	0.13321	0.340784
SKP2:c.79AG	54.3	26.3972	0.634888	1.75565	0.588116	1.988e-05	0.0933063	0.996143	0.204286				0.5	-1.9	0.3				1.988e-05	0	0	0	0	0	0	0	0.0001633	rs762026116		-1.78261	-0.581042	-0.112926	0.206897	0.15247	0	-0.397387	-0.0951832
SKP2:c.82AC	51.73	26.812	0.744186	2.01422	0.730121	3.977e-06	0	0.0432857	0.0428571		0	0.0014	0.5	-0.8	-2.2		0	0	3.977e-06	0	2.891e-05	0	0	0	0	0	0	rs576762209	0	0.441787	0.316615	0.358557	-0.135172	-5.393e-05	0	0	-0.0116282
SKP2:c.85AG	48.3	26.8723	0.77027	2.14178	0.752859	3.977e-06	0.00772201	0.194571	0.05				0.5	-0.6	-0.3				3.977e-06	0	0	0	0	0	8.791e-06	0	0	rs750851932		0.0782975	-0.0773772	0.0611084	0.448276	0.0294412	-0.0715458	-0.0420407	-0.0893366
SKP2:c.91GC	51.08	27.0916	0.789062	2.13073	0.771671	0.5	0.0136719	0.375	0.0457143	0			0.5	0.4	0	0.0001163												rs370833364		-0.816496	-0.524089	-0.347093	-0.0344828	-0.398975	-0.448875	-0.615621	-0.17149
SKP2:c.109GC	62.06	27.7873	0.758675	2.031	0.742482	3.977e-06	0.00473186	0.0542857	0.0728571				0.5	-0.9	-0.1				3.977e-06	0	0	0	5.437e-05	0	0	0	0	rs1180204836		0.176557	-0.0261709	0.174461	-0.0675862	-0.00373785	0.0305311	-0.0575228	-0.0522538
SKP2:c.110GA	62.06	27.7873	0.758675	2.031	0.742482	7.954e-06	0.0189274	0.0374286	0.03				0.5	2.1	0.1				7.954e-06	0	0	0	0	0	1.759e-05	0	0	rs757953419		0.19136	-0.288919	0.108666	0.0813793	0.454913	0.22693	0.29966	-0.204856
SKP2:c.116CT	67.29	27.4459	0.723642	2.04352	0.679778	7.955e-06	0.00479233	0.154571	0.03				0.5	0.7	2.6				7.955e-06	0	0	0	0	0	1.759e-05	0	0	rs777228038		-0.107878	0.139453	-0.195773	0.121379	0.122612	0.119051	0.181993	0.0436744
SKP2:c.118GA	70.03	27.7575	0.44	1.23319	0.474163	3.977e-06	0.0336	0.997286	0.292857				0.5	-2.8	-0.6				3.977e-06	0	0	0	0	0	8.794e-06	0	0	rs1432464275		1.74691	-1.26522	-0.212492	-0.322759	-0.0211977	0	0.581372	0
SKP2:c.136CT	64.11	28.2086	0.0901034	1.47493	0.40238	3.977e-06	0.00590842	0.974	0.267143				0.5	0.3	2.7				3.977e-06	0	0	0	0	0	8.794e-06	0	0	rs756921263		-0.667947	-0.264763	0.00198411	0	0.0795673	-0.114378	-0.387895	-0.164883
SKP2:c.139GA	77.87	28.6156	0.578801	1.76379	0.593533	0.5	0.0041841	0.240714	0.171429	0			0.5	-0.8	0	0.0001163												rs368824752		1.49449	-0.0650883	-0.0109432	0.241379	-0.144288	-0.00958683	0.585983	-0.00550365
SKP2:c.143GA	67.63	28.9685	0.441701	1.49701	0.458802	1.591e-05	0.215364	0.973571	0.57	0			0.5	0.9	1.1	0.0001163			1.591e-05	0	0	0	0	4.62e-05	1.759e-05	0	3.266e-05	rs372760546		-0.409263	-0.0468926	0.031226	0.244138	0.0036976	0.290432	0.10277	-0.12116
SKP2:c.145GC	61.54	28.9914	0.809392	2.3817	0.800323	3.977e-06	0.00414365	0.625429	0.0614286				0.5	2.6	3.2				3.977e-06	0	0	0	0	4.62e-05	0	0	0	rs769832982		-0.454942	0.354515	0.347093	0.161379	-0.347598	0	-0.439723	0.219971
SKP2:c.145GA	61.54	28.9914	0.809392	2.3817	0.800323	3.977e-06	0.00690608	0.578714	0.0342857				0.5	2.3	3.2				3.977e-06	0	0	0	0	0	0	0	3.266e-05	rs769832982		-0.901888	0.10841	-0.0114647	0.296552	-0.347544	0	-0.575345	0.219971
SKP2:c.153CG	60.32	29.4811	0.35901	1.67411	0.547503	3.977e-06	0.0275103	0.280286	0.191429				0.5	2.4	1.6				3.977e-06	0	0	0	0	0	8.794e-06	0	0	rs780162866		-0.555038	-0.594265	-0.293515	0.25931	0.0202069	0	0	-0.00717113
SKP2:c.154CT	66.81	29.1977	0.8	2.34055	0.786615	3.977e-06	0.00413793	0.05	0.114286				0.5	-0.6	-0.8				3.977e-06	0	0	0	0	0	8.794e-06	0	0	rs1281046353		0.3911	-0.0323125	0.00198411	0	0.0795673	-0.114378	-0.0840194	-0.0815655
SKP2:c.172AC	60.49	31.2806	0.349162	1.00183	0.380843	7.955e-06	0.023743	0.710625	0.23				0.5	1.9	-2.1				7.955e-06	0	0	0	0	0	1.759e-05	0	0	rs749287228		-0.013015	0.401049	0.109679	-0.344828	0.0441368	0.00958683	-0.0249969	0
SKP2:c.176TG	60.87	31.5359	0.410663	1.16311	0.321875	3.978e-06	0.0158501	0.817125	0.085				0.5	-2.8	-4.8				3.978e-06	0	0	0	0	0	8.796e-06	0	0	rs1281317825		-1.23943	-2.2435	-1.07355	-0.13931	-0.0816381	-0.196399	-0.405075	-0.0227817
SKP2:c.189GT	64.48	29.5746	0.0664653	1.16289	0.429666	3.979e-06	0.00302115	0.9925	0.5125				0.5	-0.6	1				3.979e-06	0	0	0	0	0	8.797e-06	0	0	rs977559556		-0.24038	-1.42345	-0.0882143	-0.0886207	-0.44726	-0.0121789	-0.150267	-0.773701
SKP2:c.191GA	59.62	29.5541	0.385335	1.23854	0.413325	3.98e-06	0.00624025	0.66525	0.11				0.5	0	0.5				3.98e-06	0	0	0	0	0	8.801e-06	0	0	rs1438869187		-0.917703	-0.657754	-0.376906	0.413793	0.00631356	-0.00958683	-0.219971	0
SKP2:c.193CT	63.87	28.2846	0.361032	1.37313	0.45836	1.99e-05	0.0114613	0.641625	0.14				0.5	-2.2	-3.1				1.99e-05	0	0.0001445	0	0	0	0	0	0	rs572621184		-0.257941	0.210078	0.00198411	0	0.0795673	-0.114378	-0.437299	-0.0944494
SKP2:c.193CA	63.87	28.2846	0.361032	1.37313	0.45836	7.959e-06	0.0157593	0.732625	0.02625		0.0008	0	0.5	-1.5	-1.1		0	0	7.959e-06	6.176e-05	0	0	0	0	8.798e-06	0	0	rs572621184	0	0.516799	0.287692	0.105957	0	0.10078	0.00467272	0	0.162764
SKP2:c.197CT	65.11	27.6974	0.398317	1.31947	0.453368	3.979e-06	0.088359	0.837875	0.0075				0.5	-1.4	-0.4				3.979e-06	0	0	0	0	0	8.797e-06	0	0	rs761047966		-1.04972	-0.428496	-0.728138	-0.137931	-0.0944467	-0.772494	-0.71594	-0.189762
SKP2:c.197CA	65.11	27.6974	0.398317	1.31947	0.453368	3.979e-06	0.238429	0.883375	0.01875				0.5	0	-0.2				3.979e-06	0	0	0	0	0	8.797e-06	0	0	rs761047966		-0.868014	-0.636735	-0.616241	-0.0345138	-0.0248282	-0.579678	-0.577212	-0.202053
SKP2:c.199CT	60.41	27.8084	0.580297	1.68778	0.564107	3.979e-06	0.0121457	0.35825	0.12				0.5	-0.2	0.7				3.979e-06	6.173e-05	0	0	0	0	0	0	0	rs1362054717		-0.0413434	0.096175	-0.147883	0.0593103	-8.7578e-06	0.196399	0.160045	0.386598
SKP2:c.203AG	50.83	26.251	0.346309	1.16467	0.360066	3.979e-06	0.00134228	0.05875	0.03				0.5	0	0				3.979e-06	0	0	0	0	0	0	0	3.266e-05	rs754343409		0.49423	0.0684038	0.499047	-0.206897	-0.256694	0.131929	0.0376636	-0.0967633
SKP2:c.206GT	40.7	26.6505	0.378453	1.1086	0.419725	3.979e-06	0.0234807	0.541875	0.01				0.5	-1.6	4.4				3.979e-06	0	2.891e-05	0	0	0	0	0	0	rs762316501		0.88674	2.74122	1.07355	0.13931	0.0816381	0.196399	0.232888	0
SKP2:c.214AC	53.85	26.373	0.379765	1.2839	0.414353	3.98e-06	0.0102639	0.732125	0.36				0.5	-1.5	-1.3				3.98e-06	0	0	0	0	0	8.801e-06	0	0	rs1165616012		-0.554782	-1.08666	-0.43042	-0.102069	-0.0819309	-0.340763	-0.491804	-0.572838
SKP2:c.215GA	53.85	26.373	0.379765	1.2839	0.414353	3.98e-06	0.0175953	0.85025	0.32375				0.5	0.2	2.1				3.98e-06	0	0	0	0	0	0	0	3.266e-05	rs763649874		-0.391112	-0.480598	-0.376906	0.413793	0.00631356	-0.00958683	0	0.0233379
SKP2:c.227AT	39.18	26.3044	0.448773	1.21161	0.456252	3.982e-06	0.010101	0.506125	0.005				0.5	-0.6	1.9				3.982e-06	0	0	0	0	0	8.809e-06	0	0	rs751100503		-0.547809	-0.256504	-0.0909905	-0.2	-0.23539	-0.481284	-0.589927	-0.382186
SKP2:c.248GA	12.84	26.3312	0.780836	2.06517	0.751882	3.991e-06	0.0132518	0.304375	0.10625				0.5	0	0				3.991e-06	0	0	9.946e-05	0	0	0	0	0	rs749090958		0.0947791	0.540116	0.163193	0.171034	0.132381	0.340763	0.25982	0.50567
SKP2:c.256AG	11.93	26.3153	0.40729	2.00592	0.604905	3.994e-06	0.00316957	0.798	0.0375				0.5	0	-1.4				3.994e-06	0	0	0	0	0	8.849e-06	0	0	rs756905904		1.06374	0.0140793	0.0114647	-0.296552	0.347544	0	0.729568	-0.0396801
SKP2:c.271AG	-3.3	26.9324	0.357895	1.24285	0.411118	2.001e-05	0.0390977	0.942125	0.185				0.5	0.3	-1.6				2.001e-05	0	0	0	0	0	4.44e-05	0	0	rs781041816		0.0688792	0.0285961	0.0109432	-0.241379	0.144288	0.00958683	0.089515	0.0487333
SKP2:c.280GC	-24.2	25.6178	0.63228	1.76466	0.621868	4.012e-06	0.00332779	0.194875	0.005				0.5	1.9	-0.4				4.012e-06	0	0	0	0	0	8.912e-06	0	0	rs756005994		-0.525678	-0.523822	-0.195108	-0.0434483	-0.0750314	-0.200947	-0.380549	-0.300066
SKP2:c.281GA	-24.2	25.6178	0.63228	1.76466	0.621868	3.978e-06	0.00998336	0.7556	0.066				0.5	2.5	-0.8				3.978e-06	0	0	0	0	4.622e-05	0	0	0	rs751059328		0.744119	0.282606	0.309991	-0.0203448	-0.00110278	0.444698	0.457172	0.00497228
SKP2:c.286TG	12.36	25.053	0.465691	1.15381	0.443518	3.978e-06	0.0146386	0.6788	0.016				0.5	2	0.1				3.978e-06	0	0	0	0	0	0	0	3.267e-05	rs1380739412		-0.153878	-0.0300932	0.020743	0.137976	0.0195722	-0.0585092	-0.270134	-0.0728888
SKP2:c.292GA	10.67	28.033	0.571109	1.47316	0.560886	3.977e-06	0.134028	0.4148	0.116				0.5	-0.7	0.2				3.977e-06	0	0	0	0	0	8.793e-06	0	0	rs985806977		-0.0880813	-0.0749952	-0.0109432	0.241379	-0.144288	-0.00958683	-0.0530328	-0.0113175
SKP2:c.302CT	10.15	28.7143	0.782416	2.50986	0.792395	3.977e-06	0.00126502	0.2826	0.044				0.5	0.2	-0.1				3.977e-06	0	0	0	0	0	8.792e-06	0	0	rs761253702		1.48387	1.97609	1.82768	0.128276	0.194461	0.675229	0.188387	0.546928
SKP2:c.332GT	43.31	28.9774	0.215094	1.29307	0.465793	3.977e-06	0.128302	0.7262	0.586				0.5	0.2	0				3.977e-06	0	0	0	0	0	8.791e-06	0	0	rs755887705		-0.226049	-0.0195479	0.00662289	-0.386552	0.0638184	0.0128249	0.0231595	-0.0163025
SKP2:c.344CT	31.17	29.1282	0.313836	1.10952	0.408632	7.954e-06	0.00691824	0.9544	0.258				0.5	0	0.4				7.954e-06	0	0	0	0.0001087	0	0	0	0	rs1195254350		-0.268745	-1.0919	-0.347507	0	0.0349257	-0.61065	-0.192766	-0.839376
SKP2:c.364GC	9.35	30.5229	0.105098	0.819946	0.228193	3.977e-06	0.183763	0.9978	0.562				0.5	0.8	2.1				3.977e-06	0	0	9.923e-05	0	0	0	0	0	rs1351334437		-0.634013	-0.523822	-0.195108	-0.0434483	-0.0750314	-0.200947	-0.368901	-0.300066
SKP2:c.377GA	-25.02	32.3499	0.661006	1.75286	0.638693	3.977e-06	0.0100629	0.4148	0.01				0.5	1.4	3.7				3.977e-06	0	0	0	0	0	8.794e-06	0	0	rs748216927		-0.46324	0.0114409	-0.236931	0.411034	0.164214	0.0846178	0	0.485348
SKP2:c.392CT	-5.54	32.1604	0.578253	1.78921	0.58543	7.163e-05	0.0370836	0.9878	0.09				0.5	0.3	0				7.163e-05	0	0.0003763	0	0	0	3.52e-05	0	3.267e-05	rs747221791		0.631347	1.67656	1.40848	0.208276	0.908727	0.766749	0.105093	0.796905
SKP2:c.401AG	-9.57	31.3074	0.602704	1.97869	0.641677	7.96e-06	0.278171	0.426	0.0233333	0.000227			0.5	-3.5	-2.2	0			7.96e-06	0.000123	0	0	0	0	0	0	0	rs373280410		-0.0193765	-0.258391	-0.108666	-0.0813793	-0.454913	-0.22693	-0.0410734	-0.294423
SKP2:c.406CG	-14.11	30.6	0.826306	2.43077	0.696492	3.979e-06	0.000629327	0.0625	0				0.5	-3.9	-2.1				3.979e-06	0	0	0	0	0	0	0	3.266e-05	rs757452584		0.412623	0.102248	0.0637807	0.068969	0.0842933	0.0896894	0.165401	0.106443
SKP2:c.409TC	-16.22	30.4743	0.984247	2.99711	1.00418	3.978e-06	0	0	0				0.5	0	0				3.978e-06	0	0	0	0	0	8.798e-06	0	0	rs1241866241		0.133457	0.789636	0.147883	-0.0593103	8.7578e-06	-0.196399	-0.0353518	0
SKP2:c.442CA	18.46	29.6083	0.138258	0.62619	0.213813	7.954e-06	0.0751263	0.956	0.33				0.5	-0.8	2.3				7.954e-06	0	2.892e-05	0	0	0	8.794e-06	0	0	rs770059490		-1.05316	-0.251013	-0.109679	0.344828	-0.0441368	-0.00958683	-0.0189604	-0.189939
SKP2:c.448GA	18.12	30.8658	0.253351	1.09807	0.400682	1.591e-05	0.058311	0.92975	0.085				0.5	2.8	2.7				1.591e-05	0	2.891e-05	0	0	0	0	0	9.799e-05	rs749808504		-0.119601	-0.226084	0.0109432	0.142414	-0.0851262	0.0121789	-0.0953416	0
SKP2:c.460CT	37.64	31.0213	0.249666	1.14604	0.392231	3.977e-06	0	0.33425	0.125				0.5	0	0.5				3.977e-06	0	0	0	0	0	0	0	3.266e-05	rs769326494		-0.041147	0.159412	-0.147883	0.0593103	-8.7578e-06	0.196399	-0.010287	0.129289
SKP2:c.461GA	37.64	31.0213	0.249666	1.14604	0.392231	7.955e-06	0.239653	0.9865	1				0.5	0.7	0				7.955e-06	0	2.891e-05	0	0	0	8.795e-06	0	0	rs772824651		0.287303	0.4586	0.281297	0.310345	0.111052	0.196399	0.158345	0.116762
SKP2:c.467TG	28.59	32.5641	0.637032	1.96142	0.516399	3.977e-06	0.000668449	0.00075	0				0.5	-3.4	-2.8				3.977e-06	0	0	0	5.437e-05	0	0	0	0	rs1441316548		-1.0302	-1.08927	-1.07355	-0.13931	-0.0816381	-0.196399	-0.0886005	-0.314184
SKP2:c.484GA	30.17	32.7124	0.284477	1.20795	0.39919	1.989e-05	0.00649819	0.93775	0.28	0			0.5	0.8	-1	0.0001163			1.989e-05	0	2.891e-05	0	0	0	3.519e-05	0	0	rs146156245		-1.42062	-0.312896	-0.212492	-0.322759	-0.0211977	0	-0.678029	0
SKP2:c.490CT	25.88	31.9535	0.827062	2.42844	0.803515	7.956e-06	0.0188133	0.71525	0.0575				0.5	0	0				7.956e-06	0	0	0	0	0	1.759e-05	0	0	rs776151084		-0.103485	-1.02854	0.0779209	0.826207	0.0167652	0.340763	0.0438202	0
SKP2:c.500GA	12.86	33.5763	0.495675	1.40469	0.513865	2.785e-05	0.205017	0.27375	0.11	0	0	0	0.5	-0.4	-0.3	0.0001163	0	0.001	2.785e-05	0	8.674e-05	0	0	0	3.519e-05	0	0	rs370725660	0	-0.0675343	-0.10709	-0.114875	-2.4138e-05	-0.0338561	-0.080632	0.0363187	-0.0347537
SKP2:c.511GA	-12.94	32.1786	0.220628	0.92934	0.349265	3.979e-06	0.0161435	0.8934	0.286				0.5	-0.5	2.9				3.979e-06	0	0	0	0	0	8.799e-06	0	0	rs1352887138		0.0067647	-0.0213735	-0.0109432	0.241379	-0.144288	-0.00958683	0.012848	0.0126563
SKP2:c.522GT	-18.92	32.5945	0.431797	1.06093	0.322475	3.981e-06	0.0244591	0.6318	0.094				0.5	3	3.3				3.981e-06	0	0	0	0	0	0	0	3.266e-05	rs1461910167		0.442873	0.798792	0.164794	-0.082069	-0.0503866	0.604258	0.380963	0.648319
SKP2:c.535AG	-8.29	32.6358	0.263204	0.733187	0.301029	3.988e-06	0.056338	0.9872	0.224				0.5	0.4	0.7				3.988e-06	0	0	0	0	0	8.829e-06	0	0	rs752559772		-1.40717	-0.102713	-0.112926	0.206897	0.15247	0	-0.707916	0.0122903
SKP2:c.539CT	-18.17	33.3191	0.379549	0.854352	0.379876	3.988e-06	0.0632582	0.992	0.0433333				0.5	-0.3	-0.4				3.988e-06	0	2.909e-05	0	0	0	0	0	0	rs767481880		-0.399584	-0.134224	-0.347507	0	0.0349257	-0.61065	-0.405767	-0.218292
SKP2:c.543TA	-16.18	31.5564	0.231426	1.42295	0.377076	3.984e-06	0.412468	1	1				0.5	0.9	0				3.984e-06	0	0	0	0	0	0	0	3.272e-05	rs1319879278		-0.300385	-0.15725	-0.448771	-0.0655172	-0.000350969	-0.732093	-0.319759	-0.170245
SKP2:c.544CT	-18.17	30.7146	0.418301	1.3325	0.466164	7.97e-06	0.00944081	0.388	0.0466667				0.5	0.6	0.2				7.97e-06	0	0	0	0	0	0	0.0001636	3.274e-05	rs750556105		0.307357	0.355756	0.491635	0.348621	-0.0533701	0.619394	0.222925	0.0849458
SKP2:c.545GA	-18.17	30.7146	0.418301	1.3325	0.466164	3.983e-06	0.0123457	0.97	0.0333333				0.5	-0.5	0.9				3.983e-06	0	2.904e-05	0	0	0	0	0	0	rs1272302594		0.492501	0.288757	0.406363	-0.037931	0.0148395	0.468002	0.381975	0.153676
SKP2:c.547GA	-15.78	30.5203	0.340548	2.14046	0.537586	7.964e-06	0.0707071	0.977667	0.123333				0.5	3.6	3.2				7.964e-06	0	0	9.921e-05	0	4.622e-05	0	0	0	rs756267784		-0.255225	-0.129294	0.041027	1.37931e-05	-0.0746863	0.139535	-0.144132	-0.0190634
SKP2:c.551AG	-22.27	30.5498	0.626984	1.76652	0.633227	3.985e-06	0.146465	0.377667	0.0633333				0.5	0	0				3.985e-06	6.158e-05	0	0	0	0	0	0	0	rs1223969007		-0.275739	-0.288209	-0.281297	-0.310345	-0.111052	-0.196399	-0.100427	-0.0230236
SKP2:c.556AG	-26.69	32.4674	0.320513	2.12086	0.556696	1.989e-05	0.0826211	0.990667	0.07				0.5	-2.4	-1.3				1.989e-05	0	0	0	0	0	4.397e-05	0	0	rs780444549		0.189921	1.64375	0.764234	-0.275862	0.861107	0	-0.145803	0.057432
SKP2:c.557TC	-26.69	32.4674	0.320513	2.12086	0.556696	3.977e-06	0	0.190667	0				0.5	0	0.1				3.977e-06	0	2.891e-05	0	0	0	0	0	0	rs1475101272		-0.591488	-0.422109	-0.584209	-0.471724	-0.0598033	-0.683259	-0.452254	-0.671631
SKP2:c.558GA	-26.69	32.4674	0.320513	2.12086	0.556696	7.954e-06	0.00498575	0.921667	0.02				0.5	4.7	4.4				7.954e-06	0	0	0	0	0	1.759e-05	0	0	rs754214012		-0.868167	-0.357173	-0.43627	-0.537883	-0.0908033	-0.564187	-0.715531	-0.601461
SKP2:c.566CT	-12.6	32.3155	0.668508	2.14234	0.648572	3.977e-06	0.000613874	0.647333	0.02				0.5	0	-0.3				3.977e-06	0	0	0	0	0	8.793e-06	0	0	rs1474503161		0.196088	0.550998	0.53791	0.103448	0.10225	0.162916	0.0177585	0.305839
SKP2:c.595CT	34.78	30.806	0.209393	0.712886	0.286176	3.977e-06	0.0326158	0.994333	0.11				0.5	-1	0				3.977e-06	0	0	0	0	4.62e-05	0	0	0	rs772698613		1.02664	-0.275953	-0.0500319	0.128276	-0.101007	0	0.558895	-0.23039
SKP2:c.597CT	34.78	30.806	0.209393	0.712886	0.286176	3.579e-05	0.209393	0.5	0.5				0.5	0.9	-0.7				3.579e-05	0	0	0	0.0001631	0	3.517e-05	0	6.533e-05	rs780541105		-0.350249	0.503273	-0.209726	-0.141379	-0.0867449	-0.189821	-0.122195	0.302238
SKP2:c.597CG	34.78	30.806	0.209393	0.712886	0.286176	3.977e-06	0.144814	1	0.976667				0.5	-2.8	-3.6				3.977e-06	0	0	0	0	0	8.791e-06	0	0	rs780541105		0.243038	0.880376	0.324317	0.169655	0.0720055	0	-0.0352663	0.391503
SKP2:c.598GA	29.51	30.7752	0.184874	0.854377	0.307087	7.954e-06	0.223389	0.997333	1				0.5	2	2				7.954e-06	0	0	0	0.0001087	0	0	0	0	rs776115693		1.47771	0.258821	0.112926	-0.206897	-0.15247	0	0.391503	0.0535628
SKP2:c.621GT	42.25	29.0648	0.211207	1.02945	0.371553	3.977e-06	0.309113	0.832667	0.0966667				0.5	2.8	3.1				3.977e-06	0	0	0	0	0	8.794e-06	0	0	rs1343105707		-0.614962	0.17156	-0.0658064	-0.242759	-0.184841	0	-0.351283	0.0809371
SKP2:c.626AG	48.07	30.3091	0.333742	1.36259	0.449327	7.954e-06	0.102454	0.684333	0.143333				0.5	0.4	0.7				7.954e-06	0	0	0	0	0	1.759e-05	0	0	rs769284911		-0.282885	-0.641214	-0.281297	-0.310345	-0.111052	-0.196399	-0.0821616	-0.665117
SKP2:c.637CG	29.15	29.1694	0.893995	2.6387	0.759942	3.978e-06	0.0655637	0.132333	0				0.5	2.1	1.7				3.978e-06	0	0	0	0	0	8.798e-06	0	0	rs762670708		-2.41854	0.0352508	-0.457201	0.0910345	0.745836	0	-0.578604	0.125788
SKP2:c.649CT	28.09	29.6658	0.187117	0.748759	0.296105	1.193e-05	0.000613497	0.997333	0.0266667				0.5	2.8	1.4				1.193e-05	0	5.783e-05	0	0	0	8.797e-06	0	0	rs865813971		-1.71094	0.075272	-0.147883	0.0593103	-8.7578e-06	0.196399	0	0.144517
SKP2:c.650GA	28.09	29.6658	0.187117	0.748759	0.296105	7.956e-06	0.166871	1	0.62				0.5	-0.7	-0.8				7.956e-06	6.152e-05	0	0	0	0	8.798e-06	0	0	rs768455603		-0.142033	0.502621	0.281297	0.310345	0.111052	0.196399	0	0.127895
SKP2:c.652CT	21.15	28.9908	0.501227	1.47659	0.394679	3.978e-06	0.000613497	0.00333333	0				0.5	3.3	4.1				3.978e-06	0	0	0	0	0	0	0.000163	0	rs774190127		-0.182451	-0.0675574	0.122117	-0.106897	0.0828052	0.585046	0.0556737	-0.000701278
SKP2:c.656CT	20.04	29.1108	0.458895	1.44539	0.455863	3.978e-06	0.00876011	0.663667	0.02				0.5	-1	0.9				3.978e-06	6.152e-05	0	0	0	0	0	0	0	rs761652334		0.764187	1.04453	0.53791	0.103448	0.10225	0.162916	0.0831894	0.261805
SKP2:c.662CG	23.38	29.0103	0.209847	1.12527	0.400142	3.979e-06	0.0895884	0.968667	0.413333				0.5	0	0				3.979e-06	0	2.892e-05	0	0	0	0	0	0	rs1265416935		-0.373841	-0.999174	-0.265087	-0.0496552	0.0772407	-0.33609	-0.25478	-0.170602
SKP2:c.674CT	-7.17	31.0989	0.041769	1.0896	0.359335	4.015e-06	0.00921376	0.8624	0.028				0.5	0	0				4.015e-06	6.168e-05	0	0	0	0	0	0	0	rs759798637		0.185752	0.0943854	0.0911214	0.233448	0.0219905	0.0823355	0.0369387	0.014286
SKP2:c.679GT	-12.06	30.6661	0.404398	1.48151	0.467928	0	0.33537	0.9614	0.24				0.5	4.5	2.1				0	0	0	0	0	0	0	0	0	rs372352251		1.08871	-0.0367905	-0.020743	-0.137976	-0.0195722	0.0585092	0.377293	0.149447
SKP2:c.679GA	-12.06	30.6661	0.404398	1.48151	0.467928	8.04e-06	0.0189371	0.664	0.014	0.000227			0.5	4.5	2.1	0			8.04e-06	0	0	0	5.479e-05	0	0	0	3.33e-05	rs372352251		1.34718	0.140168	0.213566	-0.0690103	-0.0388172	0.26949	0.479167	0.127878
SKP2:c.680CT	-12.06	30.6661	0.404398	1.48151	0.467928	0	0.00610874	0.7536	0.006				0.5	2.3	2				0	0	0	0	0	0	0	0	0	rs1287252478		-0.0969231	-0.331217	-0.483593	-0.10349	-0.000307783	-0.363499	-0.0218644	-0.0514437
SKP2:c.683AG	-3.3	30.5653	0.194258	1.1793	0.4221	4.006e-06	0.172877	0.9996	0.122				0.5	0	-1				4.006e-06	0	0	0	0	0	8.832e-06	0	0	rs758833259		0.534147	0.84816	0.499047	-0.206897	-0.256694	0.131929	0.1252	0.0462798
SKP2:c.686AC	-5	30.8472	0.740244	2.37258	0.754621	4.002e-06	0.00121951	0.0716	0.01				0.5	0	1				4.002e-06	0	0	0	0	0	8.829e-06	0	0	rs764445352		0.334586	0.602622	0.317531	-0.466207	-0.0647048	0.00958683	0.104875	0.0897348
SKP2:c.691AT	-9.19	30.2173	0.34592	1.17015	0.392822	1.998e-05	0.00243605	0.5636	0.008				0.5	0	0				1.998e-05	0	8.786e-05	0	0	0	1.764e-05	0	0	rs757819241		-0.497931	-0.0945432	-0.0596475	-0.107931	-0.0335518	-0.103962	-0.250581	-0.0964386
SKP2:c.698TC	-6.74	29.5276	0.503077	1.63683	0.497644	1.197e-05	0.00769231	0.9158	0.22				0.5	1.6	1.7				1.197e-05	0	2.922e-05	0	0	0	0	0	6.571e-05	rs779537499		-0.498076	-0.710535	-1.40848	-0.208276	-0.908727	-0.766749	-0.0822267	-0.316335
SKP2:c.701GA	-6.57	29.2859	0.384287	1.11566	0.427349	7.981e-06	0.0548112	0.8486	0.228				0.5	2.8	2.8				7.981e-06	0	5.837e-05	0	0	0	0	0	0	rs748838630		-0.263088	0.0120953	-0.114875	-2.4138e-05	-0.0338561	-0.080632	-0.124484	0.00293599
SKP2:c.713CG	-9.33	27.9402	0.388178	1.55838	0.447342	1.595e-05	0.225472	0.9828	0.398				0.5	0	-3				1.595e-05	0	0	0	0	0	2.642e-05	0.0001638	0	rs754574758		-0.76092	0.245344	-0.195289	0.279655	-0.0566015	0.104704	-0.144092	0.144157
SKP2:c.728TG	20.95	31.1878	0.984733	2.98959	0.989621	7.975e-06	0	0.0016	0				0.5	-2.5	-3.7				7.975e-06	0	0	0	0	0	0	0.0003275	0	rs747831112		-0.0933698	-0.183346	0.00662289	0.655172	-0.108173	0	-0.0879939	-0.169823
SKP2:c.733GA	19.54	30.7803	0.420245	1.9063	0.586493	9.966e-05	0.00153374	0.9422	0.294				0.5	0	0				9.966e-05	0	0	0	0	0	0	0	0.0008187	rs772934208		-0.746865	-0.103573	0.0114647	0.172414	-0.172542	0.0197922	-0.506469	-0.058891
SKP2:c.739GA	27.68	30.5377	0.444087	1.56796	0.488284	3.989e-06	0.0430591	0.801	0.14				0.5	0	0.4				3.989e-06	0	0	0	5.442e-05	0	0	0	0	rs201242885		-1.54709	-1.26522	-0.212492	-0.322759	-0.0211977	0	-0.623632	0
SKP2:c.740CT	27.68	30.5377	0.444087	1.56796	0.488284	1.995e-05	0.0109254	0.8038	0.088				0.5	-0.9	-0.1				1.995e-05	0	0.0001169	0	5.44e-05	0	0	0	0	rs746958155		-1.0062	-2.06416	-0.61007	-0.297931	-0.0475948	-0.481284	-0.469551	-0.40676
SKP2:c.746AG	32.38	30.4396	0.0643985	1.18714	0.45454	5.987e-05	0.0759417	0.9962	0.342	0.0004539			0.5	0.4	0.7	0			5.987e-05	0.0009236	0	0	0	0	0	0	0	rs139534350		0.142033	-0.56658	-0.281297	-0.310345	-0.111052	-0.196399	0	-0.365916
SKP2:c.777TG	39.05	30.6948	0.196364	1.194	0.439887	7.567e-05	0.410909	0.9976	0.996	0			0.5	-1	-3	0.0001163			7.567e-05	0	0	0	0	9.247e-05	0.0001497	0	0	rs149713090		1.33413	-0.134115	0.0882143	0.0886207	0.44726	0.0121789	0.260921	0.132285
SKP2:c.803AC	39.7	28.9273	0.299573	1.07234	0.310823	7.96e-06	0.0146431	0.9378	0.026				0.5	-1	-2.3				7.96e-06	0	0	0	0	0	1.761e-05	0	0	rs770945814		0.274595	0.23429	0.118869	0.494138	-0.0117934	-0.258253	-0.100087	-0.147809
SKP2:c.814AG	-0.68	28.3629	0.214069	0.951042	0.326941	7.959e-06	0.182535	0.9998	0.826				0.5	-0.2	0				7.959e-06	0	5.784e-05	0	0	0	0	0	0	rs781311561		0.0372075	-0.0629084	0.0114647	-0.296552	0.347544	0	0.0423541	-0.132964
SKP2:c.819TA	8	29.1798	0.40303	1.5339	0.524778	7.958e-05	0.00181818	0.0746	0.008				0.5	2.7	2.3				7.958e-05	0	0	0	0.001087	0	0	0	0	rs144572232		-0.219484	-0.191968	-0.324317	0.00344828	-0.0167266	-0.410776	-0.304745	-0.16279
SKP2:c.819TC	8	29.1798	0.40303	1.5339	0.524778	0.001297	0.40303	0.5	0.5	0.0004539	0	0	0.5	3.2	0	0.00186	0	0.002	0.001297	0.0001846	0.0005494	0.003274	0	0.001432	0.001945	0.0009778	0.0004246	rs144572232	0.001	0.289713	-0.496295	0.209726	0.141379	0.0867449	0.189821	0.23553	-0.254358
SKP2:c.824AC	11.45	28.7001	0.258045	1.03825	0.374151	3.979e-06	0.000607165	0.4244	0.02				0.5	-0.4	3.3				3.979e-06	0	0	0	0	4.619e-05	0	0	0	rs763233569		-0.618229	-1.73181	-1.03542	-0.29931	-0.223875	-0.675229	-0.24666	-0.731931
SKP2:c.824AG	11.45	28.7001	0.258045	1.03825	0.374151	0	0.125076	0.909	0.214				0.5	-0.7	0.7				0	0	0	0	0	0	0	0	0	rs763233569		-0.275739	-0.554097	-0.281297	-0.310345	-0.111052	-0.196399	-0.100427	0
SKP2:c.825GC	11.45	28.7001	0.258045	1.03825	0.374151	3.98e-06	0.0163934	0.568	0.026				0.5	2.3	-1.9				3.98e-06	0	0	0	0	0	8.804e-06	0	0	rs768802703		-0.28753	-0.889752	-0.324317	-0.169655	-0.0720055	0	-0.03627	-0.145803
SKP2:c.830CT	21.76	29.1964	0.301395	1.66642	0.399565	3.979e-06	0.217101	0.9254	0.74				0.5	-0.1	1.5				3.979e-06	0	0	0	0	0	0	0	3.266e-05	rs774756529		-1.15777	-0.466581	-0.314815	-0.413793	-0.0661039	-0.277288	-0.297921	-0.219017
SKP2:c.836CT	31.38	30.3036	0.195521	0.822812	0.283844	3.98e-06	0.00423729	0.9872	0.106				0.5	-2.7	-2.3				3.98e-06	0	0	0	0	0	8.805e-06	0	0	rs1267644871		1.177	0.823441	1.40848	0.208276	0.908727	0.766749	0.266625	0.502607
SKP2:c.875GA	51.93	30.1873	0.802672	2.4629	0.794583	3.981e-06	0	0.0284	0.006				0.5	0.1	0.7				3.981e-06	0	2.893e-05	0	0	0	0	0	0	rs1195682681		-0.343448	-1.06612	-0.253038	-0.0344828	-0.00186912	0	-0.132532	0
SKP2:c.878AG	48.53	29.8757	0.413123	1.6962	0.569137	3.98e-06	0.379708	0.0144	0.122				0.5	-1.6	-2.9				3.98e-06	0	0	0	0	0	8.806e-06	0	0	rs761228027		0.475173	-0.399972	-0.0352401	0.526897	-0.0146086	0	0	-0.165317
SKP2:c.881GA	40.79	29.9675	0.699867	1.88999	0.673813	0	0.0285525	0.2312	0.012				0.5	0	0				0	0	0	0	0	0	0	0	0	rs752184897		-0.911748	-0.585845	-0.499047	0.206897	0.256694	-0.131929	-0.170862	-0.128743
SKP2:c.904CA	9.5	32.1922	0.214984	2.10381	0.610424	2.853e-05	0.141151	0.965167	0.0516667	0			0.5	-0.4	0	0.0001163			2.853e-05	0	0	0	0	0	5.35e-05	0.0001673	0	rs374889310		-0.0208003	-0.150848	0.199287	0.227586	0.0915917	0.507423	0.121551	0.07724
SKP2:c.928CT	-22.78	31.8834	0.68218	1.87985	0.690576	0	0.0275566	0.2752	0.044				0.5	0	0				0	0	0	0	0	0	0	0	0	rs1210653372		0.188274	-0.106815	0.00198411	0	0.0795673	-0.114378	-0.237247	-0.00916271
SKP2:c.932AG	-28.34	31.8256	0.28318	0.790132	0.301531	4.06e-06	0.10948	0.9976	0.55				0.5	-2	0.4				4.06e-06	0	0	0	0	0	8.895e-06	0	0	rs766841870		0.347833	-0.128131	-0.031226	-0.244138	-0.0036976	-0.290432	-0.095048	-0.148783
SKP2:c.987GA	14.43	32.4769	0.218547	0.694209	0.319762	7.984e-06	0.218547	0.5	0.5				0.5	3.5	3.1				7.984e-06	0	0	0	0	0	1.769e-05	0	0	rs761527885		-0.410663	-0.139791	-0.85836	-0.307586	-0.175477	-0.600596	-0.215504	-0.087713
SKP2:c.987GC	14.43	32.4769	0.218547	0.694209	0.319762	3.992e-06	0.0544747	0.621	0.198				0.5	3.5	2.6				3.992e-06	0	0	0	0	0	8.845e-06	0	0	rs761527885		-0.324827	-0.663535	-0.324317	-0.169655	-0.0720055	0	-0.0684945	-0.413888
SKP2:c.1004AG	3.46	34.5598	0.189856	0.67825	0.269191	7.979e-06	0.137766	1	0.776		0	0	0.5	-0.9	-0.8		0.001	0	7.979e-06	0	0	0	5.438e-05	0	8.837e-06	0	0	rs535592824	0	1.03304	0.52605	0.376906	-0.413793	-0.00631356	0.00958683	-0.0775806	-0.0880866
SKP2:c.1007AG	4.45	34.717	0.216216	0.752495	0.324158	3.989e-06	0.0378378	0.6928	0.188				0.5	0	-3				3.989e-06	0	0	0	0	0	0	0	3.267e-05	rs755864156		0.187033	0.211954	-0.0352401	0.526897	-0.0146086	0	0	0.130264
SKP2:c.1009CA	5.85	34.7784	0.956081	2.8515	0.821619	3.989e-06	0.0202703	0.182	0.018				0.5	0	-0.4				3.989e-06	6.157e-05	0	0	0	0	0	0	0	rs766281192		0.605489	0.157975	0.199287	0.227586	0.0915917	0.507423	0.570058	0.156093
SKP2:c.1037AG	-43.4	32.8106	0.806854	2.19176	0.825411	3.99e-06	0.00155763	0.038	0				0.5	-2.5	0				3.99e-06	0	0	0	5.438e-05	0	0	0	0	rs755010517		0.267319	-0.0166537	0.0352401	0.291034	-0.00862066	0.0655328	0.0821451	-0.0927023
SKP2:c.1037AC	-43.4	32.8106	0.806854	2.19176	0.825411	3.99e-06	0.0233645	0.1792	0.006				0.5	0	1				3.99e-06	0	0	9.94e-05	0	0	0	0	0	rs755010517		0.0439596	0.0181214	0.230529	0.0113793	0.0479809	-0.0391716	-0.167786	-0.119525
SKP2:c.1039GA	-40.36	30.5745	0.223263	0.940111	0.313811	3.991e-06	0.0421546	0.9914	0.308				0.5	0	0				3.991e-06	0	0	0	0	0	0	0	3.27e-05	rs748272690		-0.695587	0.0416278	0.0109432	0.142414	-0.0851262	0.0121789	-0.392376	0.024806
SKP2:c.1040AC	-40.36	30.5745	0.223263	0.940111	0.313811	3.991e-06	0.00858704	0.8986	0.142				0.5	0	0				3.991e-06	0	0	0	0	0	0	0	3.269e-05	rs758563838		0.225918	-0.0367602	0.118869	0.494138	-0.0117934	-0.258253	-0.0827133	-0.161116
SKP2:c.1072GA	-42.75	30.9062	0.419317	1.26963	0.458678	3.98e-06	0.162544	0.99275	0.46				0.5	0	0.1				3.98e-06	0	0	0	0	0	8.8e-06	0	0	rs780627222		-0.262704	-0.109271	0.0114647	0.172414	-0.172542	0.0197922	-0.0963926	-0.0603928
SKP2:c.1099GC	-9.62	32.1332	0.772881	2.23876	0.752242	3.978e-06	0.0330508	0.4805	0.01				0.5	3	4				3.978e-06	0	0	0	0	0	8.795e-06	0	0	rs749103665		-0.135506	0.17074	0.0669882	-0.0344828	-0.0683883	-0.0629298	-0.13323	-0.132552
SKP2:c.1102TG	-13.56	33.3978	0.742046	2.04784	0.755196	3.978e-06	0	0.00175	0				0.5	1	1.1				3.978e-06	6.154e-05	0	0	0	0	0	0	0	rs768438898		0.178603	-0.497493	-0.189105	0.141379	-0.014417	-0.522117	-0.260292	-0.514439
SKP2:c.1108AG	-7.92	33.9497	0.394943	1.51438	0.419551	3.977e-06	0.0584133	0.68425	0.1575				0.5	-0.2	0				3.977e-06	0	0	0	0	0	0	0	3.266e-05	rs774351891		0.000639477	-1.03927	-0.378379	-0.202759	-0.0423521	-0.481284	0.173057	-0.538769
SKP2:c.1111GA	-7.55	32.6202	0.463415	1.36946	0.44534	1.591e-05	0.0914634	0.3305	0.155				0.5	2.5	3				1.591e-05	6.152e-05	0	0	0	0	8.793e-06	0	6.533e-05	rs767628438		0.140435	-0.251366	-0.764234	0.275862	-0.861107	0	0.325735	0.388236
SKP2:c.1141GA	3.3	32.8936	0.377208	1.07557	0.40956	3.977e-06	0.179329	0.78975	0.2875				0.5	5.3	6.2				3.977e-06	0	2.891e-05	0	0	0	0	0	0	rs760953289		0.307156	0.121033	0.0114647	0.172414	-0.172542	0.0197922	0.0745688	0.161778
SKP2:c.1144GT	4.48	32.9727	0.290096	0.845777	0.344009	1.591e-05	0.0753725	0.97575	0.44	0			0.5	0.3	0.9	0.0001163			1.591e-05	0	0	0	0	0	3.517e-05	0	0	rs372002925		-0.376933	-0.155937	-0.316465	-0.322759	-0.0424107	-0.119051	-0.222911	0.0165546
SKP2:c.1153CT	9.35	31.2139	0.354871	1.13202	0.425394	3.977e-06	0	0.66825	0.01				0.5	-1.3	-1.2				3.977e-06	0	0	0	0	0	8.792e-06	0	0	rs1486146676		-0.103836	-0.0775685	0.0500319	0.0955172	-0.0595889	0.0858589	-0.141024	-0.0387368
SKP2:c.1161GC	9.99	29.9165	0.355275	1.14971	0.407544	3.977e-06	0.00270514	0.621	0.0225				0.5	1.7	3.5				3.977e-06	6.152e-05	0	0	0	0	0	0	0	rs1188282523		-0.310227	-0.129832	-0.324317	-0.169655	-0.0720055	0	-0.0478344	-0.140744
SKP2:c.1172CA	25.26	31.9747	0.355917	1.0757	0.384448	1.193e-05	0.0794941	0.60975	0.5975				0.5	0	0				1.193e-05	0	0	0.0002977	0	0	0	0	0	rs940305777		-0.164606	-0.0643921	-0.15391	0.249655	0.0290472	0.119051	0.237247	0.170818
SKP2:c.1177TC	31.95	31.6529	0.671441	2.00626	0.691441	7.954e-06	0.0483438	0.894	0.11				0.5	0	0				7.954e-06	0	0	0	0	0	1.759e-05	0	0	rs755374353		0.0818643	0.687869	0.0812604	-0.121379	-0.177035	-0.507423	-0.258751	-0.0787621
SKP2:c.1190CG	51.97	27.2471	0.922727	2.72057	0.906942	0.0002824	0.0281818	0.891	0.115	0.000227			0.5	0.1	0.1	0.0001163			0.0002824	6.152e-05	0.0003469	0.001885	0	0	0.0003254	0.0003258	0	rs142292411		-0.26121	-1.17881	-0.266042	-0.0634483	0.189664	0	-0.140331	-0.199908
SKP2:c.1202TC	53.64	31.8555	0.138405	1.39249	0.47956	3.977e-06	0.0824931	1	0.2975	0			0.5	-2	-3	0.0001163			3.977e-06	0	0	0	0	0	8.793e-06	0	0	rs151269185		-0.164175	-0.426622	-0.0911214	-0.233448	-0.0219905	-0.0823355	-0.00806728	-0.198053
SKP2:c.1203TG	53.64	31.8555	0.138405	1.39249	0.47956	3.977e-06	0.0311641	0.99825	0.0775				0.5	2.1	2.6				3.977e-06	0	0	0	0	0	8.793e-06	0	0	rs961906211		-0.450474	-0.527074	-0.142755	0.166552	-0.0257798	0.116551	-0.012615	0.20929
SKP2:c.1209CG	52.91	31.9205	0.426316	1.55086	0.486742	3.977e-06	0.00526316	0.97475	0.5925				0.5	2.2	-1.1				3.977e-06	0	0	0	0	0	8.794e-06	0	0	rs1455744165		-0.0338362	0.139344	0.0754394	-0.04	0.116196	0.00958683	0.0581611	0.0230162
SKP2:c.1219CG	34.04	30.8083	0.222222	1.1868	0.414005	3.978e-06	0.00509684	0.998	0.4275		0	0.0014	0.5	1.7	1		0	0	3.978e-06	0	2.892e-05	0	0	0	0	0	0	rs199781457	0	-1.17895	-0.238375	-0.347093	-0.161379	0.347598	0	-0.751843	0
SKP2:c.1222GC	50.3	30.6738	0.399797	1.58219	0.49588	3.978e-06	0.00610376	0.892	0.09				0.5	-1.5	-2.9				3.978e-06	0	0	0	5.437e-05	0	0	0	0	rs1401881278		0.656373	0.317843	0.347093	0.161379	-0.347598	0	0	0.0638419
SKP2:c.1232GA	46.39	32.8877	0.855102	2.46302	0.838947	3.978e-06	0.0193878	0.11675	0.01				0.5	5	2.3				3.978e-06	0	2.893e-05	0	0	0	0	0	0	rs1317660594		-0.336146	-0.776621	-0.253038	-0.0344828	-0.00186912	0	0	0
SKP2:c.1234AG	47.81	32.3586	0.44756	1.48524	0.451467	3.978e-06	0.03946	0.90425	0.205				0.5	-1.4	0.3				3.978e-06	6.152e-05	0	0	0	0	0	0	0	rs755714044		-1.81951	-0.363653	-0.378379	-0.202759	-0.0423521	-0.481284	-0.559541	-0.364638
SKP2:c.1238AG	54.97	33.2377	0.413319	1.76669	0.564448	7.956e-06	0.426004	0.999	0.3775				0.5	0	-1.4				7.956e-06	0	0	0	0	0	0	0.0003261	0	rs779716226		0.650564	0.306708	0.499047	-0.206897	-0.256694	0.131929	0.103619	-0.172068
SKP2:c.1244GA	48.32	33.2283	0.915493	2.68081	0.88736	2.785e-05	0.020585	0.65975	0.0425				0.5	-0.1	0				2.785e-05	0	5.787e-05	0	0.0001632	0	0	0	6.534e-05	rs749018912		-0.162431	-0.246462	-0.114875	-2.4138e-05	-0.0338561	-0.080632	-0.0719361	-0.0630656
SKP2:c.1252CG			0.696649	2.02212	0.581755	1.194e-05	0.0511464	0.866	0.1525	0			0.5	0	-0.8	0.0001163			1.194e-05	6.153e-05	0	0	0	0	1.76e-05	0	0	rs375156029		0.433265	-0.162956	-0.457201	0.0910345	0.745836	0	0.385105	0.0347273
SKP2:c.1259AG			0.53202	2.01923	0.634842	1.194e-05	0.0197044	0.9975	0.2975				0.5	0	-1.1				1.194e-05	0	0	0	0	0	2.64e-05	0	0	rs748084252		0.259989	0.480592	0.236931	-0.411034	-0.164214	-0.0846178	0.0113661	-0.249103
SKP2:c.1262CT			0.880893	2.47069	0.874029	3.981e-06	0.0173697	0.892	0.015				0.5	-1.8	0.2				3.981e-06	0	0	0	0	0	8.804e-06	0	0	rs927696449		-0.230922	-0.071217	-0.112529	0	0.0251436	-0.50275	-0.56181	0.0146508
SKP2:c.1264AT			0.828715	2.3221	0.773339	7.963e-06	0.00251889	0.66	0.01				0.5	-0.1	0.8				7.963e-06	0	0	0	0	0	1.761e-05	0	0	rs1178258544		-0.198652	-0.184716	0.00681865	0.427241	-0.0384748	0.252003	0.119287	-0.0121933
SKP2:c.1264AG			0.828715	2.3221	0.773339	3.982e-06	0.0176322	0.99925	0.0475				0.5	0.3	0.7				3.982e-06	6.155e-05	0	0	0	0	0	0	0	rs1178258544		-1.43543	-0.0357441	-0.289709	0.122069	0.0899266	-0.166444	-0.377554	-0.0522418
SKP2:c.1268GC			0.693038	2.01116	0.689445	3.983e-06	0.028481	0.979	0.05				0.5	1.3	3.4				3.983e-06	0	0	0	0	0	8.809e-06	0	0	rs773373355		0.448151	0.235064	0.195289	-0.279655	0.0566015	-0.104704	0.045852	0.0352421
PRKRA:c.1AC			0.992958	3.04912	1.0003	0.257	0	1	0.06				0.5	0	0				0.257	0.2515	0.262	0.2551	0.156	0.2564	0.2966	0.2264	0.1933	rs9406386			1.39183	1.22143	-0.366897	0.115271	0		-0.0812746
PRKRA:c.3GA			0.992958	3.04912	1.0003	5.956e-06	0	1	0.14				0.5	0	0				5.956e-06	0	0	0	0	0	1.368e-05	0	0	rs1400188972			-0.670104	-0.43627	-0.537883	-0.0908033	-0.564187		-0.701185
PRKRA:c.8AC			0.789116	2.37249	0.781246	5.951e-06	0	0.932	0.16				0.5	0	3.5				5.951e-06	0	0	0	0	0	0	0	4.156e-05	rs749472486		-1.41885	-2.17723	-1.03542	-0.29931	-0.223875	-0.675229	-0.572168	-0.874759
PRKRA:c.11GA			0.734694	2.38705	0.705953	5.909e-06	0.00680272	0.949	0.07				0.5	0	1.5				5.909e-06	0	0	0	0	0	1.361e-05	0	0	rs1466675040		-1.22419	-0.789365	-0.376906	0.413793	0.00631356	-0.00958683	0	-0.229802
PRKRA:c.12CG			0.734694	2.38705	0.705953	0	0	0.906	0.055				0.5	-2.6	-0.9				0	0	0	0	0	0	0	0	0	rs1354628985		-0.204024	-0.165421	-0.0645356	-0.0372414	-0.0417042	-0.0846178	0	-0.234226
PRKRA:c.19CT			0.687898	2.03491	0.687156	0	0.00636943	0.88	0.025				0.5	-0.5	1.5				0	0	0	0	0	0	0	0	0	rs1174861031		0.263917	-0.10595	0.0779209	0.826207	0.0167652	0.340763	0.295081	-0.0144452
PRKRA:c.22GA			0.732484	2.08612	0.678475	6.635e-06	0.0318471	1	0.06				0.5	3	2.3				6.635e-06	0	4.093e-05	0	0	0	0	0	0	rs1412434009		0.579305	-0.317945	-0.212492	-0.322759	-0.0211977	0	0.300909	-0.227563
PRKRA:c.25GA			0.301282	1.75595	0.499528	7.886e-06	0	0.999	0.815				0.5	0	0				7.886e-06	0	0	0	0	0	2.128e-05	0	0	rs1050726687		1.88274	-0.225956	-0.0114647	0.296552	-0.347544	0	0.445768	0
PRKRA:c.28GC	65.15	32.8034	0.694656	1.94776	0.636376	0	0.0152672	0.173	0.105				0.5	2.6	-1.1				0	0	0	0	0	0	0	0	0	rs773436957		0.00403556	-0.267689	-0.318449	-0.322759	-0.121978	-0.00467272	0	-0.0940072
PRKRA:c.29CT	65.15	32.8034	0.694656	1.94776	0.636376	0	0.0152672	0.324	0.04				0.5	0.2	-4.8				0	0	0	0	0	0	0	0	0	rs1236217416		-0.952372	-0.598668	-0.61007	-0.297931	-0.0475948	-0.481284	-0.57312	-0.354982
PRKRA:c.32CT	61.62	32.452	0.656051	1.94789	0.639025	0.06224	0.0191083	1	0.005		0.0726	0.0879	0.5	0	1.3		0.001	0.0686	0.06224	0.2	0.052	0.05247	0.001694	0.01055	0.1023	0.06649	0.006675	rs62176112	0.002	3.71303	0.451908	1.82768	0.128276	0.194461	0.675229	0.486886	-0.0285159
PRKRA:c.35CT	59.44	29.9559	0.948276	2.82109	0.918845	7.849e-06	0.00862069	0.544	0.01		0	0.0014	0.5	0.1	-2.2		0	0	7.849e-06	0	4.165e-05	0	0	0	0	0	0	rs551600027	0	1.0131	5.13377	1.82768	0.128276	0.194461	0.675229	0.169687	0.532659
PRKRA:c.40GA	52.44	28.9564	0.653061	1.76344	0.603569	1.542e-05	0.0204082	0.975	0.74				0.5	-0.4	0				1.542e-05	0	0	0	0	0	4.058e-05	0	0	rs933550231		-1.00917	-0.182672	-0.0114647	0.296552	-0.347544	0	0	-0.140167
PRKRA:c.66TC	17.87	25.4156	0.818605	2.32991	0.76844	3.976e-06	0.818605	0.5	0.5				0.5	-1.6	-1.9				3.976e-06	0	0	0	0	0	8.79e-06	0	0	rs777378640		0.67129	0.125515	0.398499	0.113103	0.0660293	0.290432	0.334034	0.0336381
PRKRA:c.66TG	17.87	25.4156	0.818605	2.32991	0.76844	3.976e-06	0.0372093	0.9938	0.038				0.5	-0.9	-0.9				3.976e-06	0	0	0	0	0	8.79e-06	0	0	rs777378640		0.178367	-0.195715	0.333964	0.0758621	0.0243252	0.205815	0.200437	-0.062425
PRKRA:c.77TA	3.26	24.9464	0.788104	2.09741	0.790508	7.952e-06	0.0148699	0.886167	0.0516667				0.5	0	0				7.952e-06	0	0	0	0	0	1.758e-05	0	0	rs755656753		0.311608	0.00542815	0.0706229	-0.0606897	0.144739	0	0	-0.0308258
PRKRA:c.79AG	-3.71	25.3605	0.74359	2.00445	0.727285	7.952e-06	0.029304	0.997667	0.545				0.5	-3	-0.6				7.952e-06	0	0	0	0	0	1.758e-05	0	0	rs752176910		-0.0752029	-0.108432	-0.041027	-1.37931e-05	0.0746863	-0.139535	-0.207002	-0.000926474
PRKRA:c.80TC	-3.71	25.3605	0.74359	2.00445	0.727285	5.964e-05	0	0.865833	0.0466667				0.5	0.2	0				5.964e-05	0	0	0	0.0008155	0	0	0	0	rs780703241		0.613764	0.672586	0.656132	0.0344655	0.0361769	0.493454	0.434106	0.159271
PRKRA:c.85GA	3.33	28.2634	0.728188	1.92899	0.669244	3.976e-06	0.0604027	0.9785	0.16				0.5	-0.9	-1				3.976e-06	6.152e-05	0	0	0	0	0	0	0	rs1293335092		-0.683237	-0.0646008	-0.0611084	-0.448276	-0.0294412	0.0715458	-0.420039	0.00965975
PRKRA:c.100AT	-14.98	30.2508	0.932558	2.75243	0.900377	1.193e-05	0.0232558	0.394333	0				0.5	0	-0.9				1.193e-05	0	0	0	0	0	2.637e-05	0	0	rs1337939734		-0.23432	-0.0750905	-0.234309	-0.0689655	0.019245	-0.210981	-0.222689	-0.0743166
PRKRA:c.106AC	-3.08	28.9235	0.808656	2.56112	0.807291	3.976e-06	0.00683371	0.0661667	0		0	0	0.5	-2.1	0.1		0.001	0	3.976e-06	0	0	0	5.437e-05	0	0	0	0	rs200794293	0	0.00630786	-0.161015	-0.27784	-0.233448	-0.127041	-0.4941	0.00909275	-0.316451
PRKRA:c.118CT	2.6	27.0565	0.777778	2.28808	0.792247	1.988e-05	0.031746	0.158167	0.0416667	0			0.5	0	0.3	0.0001163			1.988e-05	0	0	0	0	0	4.395e-05	0	0	rs371966651		0.0231759	-0.0597683	-0.0500319	0.128276	-0.101007	0	0.0449175	-0.055984
PRKRA:c.120CA	2.6	27.0565	0.777778	2.28808	0.792247	3.976e-06	0.136054	0.527167	0.951667				0.5	0	-0.3				3.976e-06	6.152e-05	0	0	0	0	0	0	0	rs762048114		0.0426834	0.523744	-0.534043	-0.137931	-0.103472	-0.600596	-0.0201447	0.326175
PRKRA:c.143AG	16.7	23.4858	0.581655	1.40374	0.572091	3.976e-06	0.082774	0.826833	0.468333				0.5	-0.9	0				3.976e-06	0	2.891e-05	0	0	0	0	0	0	rs1477570134		0.391112	1.24211	0.376906	-0.413793	-0.00631356	0.00958683	0	0
PRKRA:c.145AG	15.07	23.5534	0.368304	1.18005	0.38702	7.952e-06	0.0959821	1	0.365				0.5	-1.6	-0.7				7.952e-06	0	0	0	0	0	1.758e-05	0	0	rs776589927		-1.25965	-0.49333	-0.378379	-0.202759	-0.0423521	-0.481284	-0.715174	-0.414248
PRKRA:c.147CG	15.07	23.5534	0.368304	1.18005	0.38702	3.976e-06	0.00223214	0.871167	0.131667				0.5	-5.8	-2.8				3.976e-06	0	0	0	0	4.619e-05	0	0	0	rs1195607127		-0.555038	-0.321462	-0.293515	0.25931	0.0202069	0	0	0.144321
PRKRA:c.161GA	0.29	28.58	0.359375	1.56017	0.48505	3.976e-06	0.00669643	0.9035	0.00166667				0.5	2.6	0.8				3.976e-06	0	0	0	0	0	8.79e-06	0	0	rs768718101		-0.260684	0.155324	-0.0352401	-0.291034	0.00862066	-0.0655328	0	0.00817059
PRKRA:c.170CA	6.68	30.941	0.442708	2.22488	0.603164	3.976e-06	0	0.565667	0.00833333				0.5	0	0				3.976e-06	0	0	0	0	0	0	0	3.266e-05	rs1267141963		-0.138798	-0.0181214	-0.230529	-0.0113793	-0.0479809	0.0391716	0.0455069	0.119525
PRKRA:c.173AG	2.11	30.6571	0.444934	1.89626	0.586942	0.02712	0.0374449	0.7765	0.00833333	0.02587			0.5	-2.6	-2.4	0.02721			0.02712	0.04417	0.03075	0.04099	0.000544	0.004315	0.03738	0.0327	0.004097	rs61999302		-0.432306	-0.437193	-0.309991	0.0203448	0.00110278	-0.444698	-0.297149	0
PRKRA:c.176TC	5.79	30.0423	0.328918	2.2534	0.6571	3.976e-06	0.00662252	0.996333	0.108333				0.5	-1.8	0.2				3.976e-06	0	2.891e-05	0	0	0	0	0	0	rs1470202205		-1.95055	-0.528638	-1.40848	-0.208276	-0.908727	-0.766749	-0.835566	-0.216163
PRKRA:c.187GA	18.69	31.0291	0.361233	1.34974	0.454822	1.193e-05	0.0374449	0.982167	0.181667				0.5	-0.1	-0.4				1.193e-05	0	5.782e-05	0	0	0	0	0	3.266e-05	rs1315534582		-0.189921	-1.29257	-0.764234	0.275862	-0.861107	0	0.145803	-0.0355942
PRKRA:c.194CT	11	31.1028	0.4163	1.65029	0.51031	3.976e-06	0.0352423	0.989833	0.216667				0.5	1.6	2.2				3.976e-06	0	0	0	0	0	8.79e-06	0	0	rs1252639562		0.23813	-0.108116	0.0911214	0.233448	0.0219905	0.0823355	-0.0316124	0.0269423
PRKRA:c.203TA	-1.76	31.304	0.828947	2.40207	0.840675	0.0002425	0.107456	0.876667	0.216667		0	0	0.5	0.9	0		0	0	0.0002425	0	0	0	0	0	0	0	0.001992	rs539630421	0.001	0.263035	0.392241	0.041863	0.128276	-0.0935646	0	0	0.0468658
PRKRA:c.221AG	-16.14	28.7355	0.69163	1.93156	0.689392	7.952e-06	0.0792952	0.4695	0.035				0.5	-0.4	1.1				7.952e-06	0	0	0	0	0	0	0	6.533e-05	rs1371623663		0.458152	0.0246643	0.253038	0.0344828	0.00186912	0	0.206678	-0.0725707
PRKRA:c.233CA	5.05	28.4591	0.695364	1.81837	0.662655	2.386e-05	0.0551876	0.637833	0.07		0	0.0029	0.5	-2.7	-0.2		0	0	2.386e-05	6.152e-05	8.673e-05	0	0	0	0	0	6.533e-05	rs189979808	0.001	-0.435332	-0.350762	-0.290485	0.206866	0.250268	-0.0611956	0.0114898	0.0158175
PRKRA:c.236GT	3.03	27.5404	0.972477	2.93718	0.928934	3.979e-06	0	0.00183333	0				0.5	2	0.4				3.979e-06	0	0	0	0	0	8.796e-06	0	0	rs758425245		0.058686	0.0984676	0.114045	0.06	-0.0790001	-0.0908441	0.00384709	-0.19378
PRKRA:c.247AC	3.45	26.8331	0.938442	2.76765	0.885336	3.978e-06	0.000628141	0.0685	0.005				0.5	0	-0.1				3.978e-06	0	0	0	0	0	8.795e-06	0	0	rs1239770366		-0.609682	-0.333793	-0.484816	0.0786207	0.0148953	-0.367391	-0.189285	-0.177844
PRKRA:c.248GC	3.45	26.8331	0.938442	2.76765	0.885336	3.978e-06	0.0270101	0.347667	0.03				0.5	-0.4	-0.6				3.978e-06	0	0	0	0	0	8.794e-06	0	0	rs1339956093		0.150742	-0.0387966	0.078043	0.147586	0.0475892	0.0915462	0.0183041	-0.0671435
PRKRA:c.256CG	8.77	27.9195	0.103643	1.6313	0.466194	3.978e-06	0.0106784	0.994333	0.405				0.5	-0.8	-1.8				3.978e-06	0	0	0	0	0	8.794e-06	0	0	rs1311237497		-0.922488	-0.453313	-0.457201	0.0910345	0.745836	0	0	-0.0486074
PRKRA:c.266AG	19.49	28.1603	0.961323	2.87532	0.966326	1.591e-05	0.00374298	0.1375	0.03	0			0.5	0	-1.8	0.0001163			1.591e-05	0	0	0	0	0	3.517e-05	0	0	rs372348526		-0.528009	-0.356617	-0.406363	0.037931	-0.0148395	-0.468002	-0.558013	-0.227954
PRKRA:c.269GT	24.95	28.5526	0.129052	1.35686	0.396215	3.977e-06	0	0.866167	0.0366667				0.5	-0.2	0				3.977e-06	0	0	0	0	0	8.794e-06	0	0	rs1559358688		-0.264754	-0.968009	-0.864694	-0.0344345	-0.0297507	-0.564187	-0.136102	-0.32703
PRKRA:c.270AT	24.95	28.5526	0.129052	1.35686	0.396215	3.978e-06	0.0673317	0.978667	0.203333				0.5	-0.6	-0.4				3.978e-06	0	0	0	0	0	8.794e-06	0	0	rs1399381527		-0.0839223	-0.162077	-0.454834	-0.0441379	0.0172526	-0.290432	-0.0922088	0.0516758
PRKRA:c.278AG	19.37	29.4612	0.585518	1.90539	0.578025	3.978e-06	0	0.785167	0.03				0.5	-0.7	-1				3.978e-06	0	0	0	0	0	8.794e-06	0	0	rs764342547		-0.304722	0.218184	-0.108666	-0.0813793	-0.454913	-0.22693	-0.209907	0.0118482
PRKRA:c.280GC	16.01	29.8849	0.673954	2.08386	0.645352	3.979e-06	0.00187383	0.0275	0.0133333				0.5	2.9	3.2				3.979e-06	0	0	0	0	4.627e-05	0	0	0	rs756245515		0.273502	-0.00621576	0.0996806	-0.448276	-0.169418	0.270432	0.146214	-0.00659406
PRKRA:c.283GA	-1.58	29.7627	0.592803	1.92405	0.562352	3.978e-06	0.000631313	0.0465	0.0233333				0.5	0.8	1				3.978e-06	0	0	0	0	0	8.794e-06	0	0	rs752793232		-1.38605	0.0463657	-0.212492	-0.322759	-0.0211977	0	-0.765761	0.0277928
PRKRA:c.286AG	6.05	29.8429	0.20202	2.53659	0.751147	1.193e-05	0	0.887833	0.0316667				0.5	0	0.7				1.193e-05	0	0	0	0	0	1.759e-05	0.000163	0	rs1485781208		-0.619266	-0.0345352	-0.041027	-1.37931e-05	0.0746863	-0.139535	-0.145547	0.0235887
PRKRA:c.309AC	3.06	31.3365	0.179797	0.794245	0.259455	1.989e-05	0.179797	0.5	0.5				0.5	1.9	0				1.989e-05	0	0.0001445	0	0	0	0	0	0	rs1262093819		0.312392	0.892968	0.518911	0.270269	0.000845061	0.340223	0.143867	0.263941
PRKRA:c.314TC	-3.82	32.5792	0.273874	1.5113	0.438765	4.233e-05	0.0144144	0.949167	0.3				0.5	2	0				4.233e-05	0.0001911	3.225e-05	0.0001083	0	0	2.792e-05	0	6.965e-05	rs79211948		-0.275159	0.0152327	-0.0911214	-0.233448	-0.0219905	-0.0823355	-0.0540175	-0.0393153
PRKRA:c.319TC	-4.02	32.6407	0.601375	1.72325	0.610462	3.98e-06	0	0.998	0.68				0.5	1.2	-0.3				3.98e-06	0	0	0	0	0	0	0	3.267e-05	rs1369422271		0.00868882	-0.836473	-0.122117	0.106897	-0.0828052	-0.585046	-0.336662	-0.592741
PRKRA:c.323CG	0.65	31.8321	0.390963	1.23144	0.388989	1.989e-05	0.237721	0.840333	0.24				0.5	-0.1	-3.7				1.989e-05	0	0	0	0	0	4.398e-05	0	0	rs752846359		0.23167	0.180943	0.0772364	0.0344069	0.0119001	0.20074	0.214702	0.326409
PRKRA:c.334CA	-3.68	33.4704	0.583893	1.46107	0.550826	1.193e-05	0.0693512	0.952333	0.163333				0.5	0	0				1.193e-05	0	0	0	0.0001631	0	0	0	0	rs767649728		0.0912216	0.184729	0.105957	0	0.10078	0.00467272	0	0.0467887
PRKRA:c.335CG	-3.68	33.4704	0.583893	1.46107	0.550826	1.591e-05	0.0178971	0.979333	0.0866667	0			0.5	-2.3	-0.9	0.0002326			1.591e-05	0	0	0	0	0	3.517e-05	0	0	rs151157679		-0.428407	-0.135256	-0.265087	-0.0496552	0.0772407	-0.33609	-0.370535	-0.0575902
PRKRA:c.348CT	13.46	35.5618	0.157116	0.729649	0.253303	3.977e-06	0.157116	0.5	0.5				0.5	0	0				3.977e-06	0	0	0	0	0	8.793e-06	0	0	rs752108367		0.137508	-0.176289	-0.0122535	-0.183793	-0.127807	-0.0121789	0.0791237	-0.0989819
PRKRA:c.349CA	10.12	33.6785	0.417556	1.17837	0.400456	3.977e-06	0.0172005	0.942333	0.19				0.5	0	0				3.977e-06	0	0	0	0	0	8.793e-06	0	0	rs766941533		-0.124394	-0.408514	-0.160789	0	0.139977	-0.198886	-0.103994	-0.076143
PRKRA:c.349CT	10.12	33.6785	0.417556	1.17837	0.400456	7.954e-06	0.139976	0.992333	0.486667				0.5	-0.1	0				7.954e-06	0	0	0	0	0	1.759e-05	0	0	rs766941533		-0.218659	-0.160572	-0.0367245	0	0.110514	-0.143133	-0.262823	-0.0643294
PRKRA:c.355AG	13.98	32.8865	0.151444	1.24635	0.403427	3.977e-06	0.0100177	0.906667	0.69				0.5	-0.7	0.7				3.977e-06	0	2.891e-05	0	0	0	0	0	0	rs763319309		-1.24631	-0.14449	0.0114647	-0.296552	0.347544	0	-0.599092	-0.142034
PRKRA:c.362CT	4.98	32.6981	0.190393	1.10103	0.373613	3.977e-06	0.00585823	0.949333	0.0433333				0.5	0	0				3.977e-06	0	0	0	0	0	8.793e-06	0	0	rs773642048		-0.263821	-0.694846	-0.728138	-0.137931	-0.0944467	-0.772494	-0.18821	-0.342855
PRKRA:c.366GT	13.83	31.4636	0.12025	1.15597	0.387508	3.977e-06	0.00340329	0.997333	0.43				0.5	2.5	3.4				3.977e-06	6.152e-05	0	0	0	0	0	0	0	rs765454211		0.260253	-0.466217	-0.0658064	-0.242759	-0.184841	0	0.131581	-0.523136
PRKRA:c.369CG	3.65	30.0929	0.191004	1.35672	0.407659	7.954e-06	0.004313	0.988333	0.23				0.5	2.4	1.5				7.954e-06	0	0	0	0	0	1.759e-05	0	0	rs760474620		0.306636	-0.0838849	0.0754394	-0.04	0.116196	0.00958683	0	0
PRKRA:c.374TC	4.94	30.5332	0.115538	1.09035	0.397299	7.954e-06	0.0677291	0.998333	0.396667				0.5	1.6	-1.4				7.954e-06	0	0	0	0	0	0	0.0003261	0	rs771761287		0.433195	0.140091	0.347507	0	-0.0349257	0.61065	0.473071	-0.000648697
PRKRA:c.380CT	-1.47	30.0308	0.887079	2.59832	0.856059	0.005743	0.0011236	0.0763333	0.0233333				0.5	0	0				0.005743	0.002351	0.01148	0.007549	0.004907	0.003069	0.005406	0.005392	0.005149	rs75862065		-0.275902	0.024732	-0.347507	0	0.0349257	-0.61065	-0.41249	0.025649
PRKRA:c.382AG	-3.63	31.0572	0.487468	2.35018	0.6704	3.977e-06	0.505882	0.976	1				0.5	-2.2	-5.3				3.977e-06	0	0	0	0	0	8.794e-06	0	0	rs770918844		0.411739	-0.424447	-0.344828	-0.198966	-0.0586532	-0.43117	0.188088	-0.305812
PRKRA:c.413AT	-4.12	28.2798	0.106998	1.83121	0.553702	3.978e-06	0.0116633	0.93	0.0875				0.5	0.9	0.4				3.978e-06	0	0	0	0	0	8.797e-06	0	0	rs1224902491		-0.0109211	-0.391189	-0.0302221	0.106897	-0.0871964	-0.42083	-0.309728	-0.658448
PRKRA:c.421AG	4.58	28.5983	0.53932	1.76209	0.584024	3.979e-06	0.00101471	0.33	0.00666667				0.5	-3.2	0				3.979e-06	0	0	0	0	0	8.797e-06	0	0	rs74748758		-0.628104	-0.302262	-0.344892	0.103448	0.0571435	-0.139483	-0.223711	-0.0659903
PRKRA:c.421AT	4.58	28.5983	0.53932	1.76209	0.584024	3.979e-06	0	0.5	0.5				0.5	-1.5	-0.5				3.979e-06	0	0	0	0	0	8.797e-06	0	0	rs74748758		-0.135196	0.292878					0.00235469	0.256243
PRKRA:c.442TC	19.21	28.373	0.113265	1.23751	0.380208	3.978e-06	0.00357143	0.686	0.0633333				0.5	-2.4	-0.1				3.978e-06	0	0	0	0	0	8.796e-06	0	0	rs773007692		-0.0478942	0.0323125	-0.00198411	0	-0.0795673	0.114378	-0.0602364	0.0815655
PRKRA:c.460GC	24.95	27.8823	0.451269	2.22405	0.625549	0	0.515228	0.975	0.5				0.5	0.2	0				0	0	0	0	0	0	0	0	0	rs1161213168		-0.0432466	0.197048	0.0996806	-0.448276	-0.169418	0.270432	0.204105	0.237618
PRKRA:c.488GC	-10.53	29.3829	0.884596	2.71278	0.896699	3.979e-06	0	0.00666667	0				0.5	-5.2	-1.7				3.979e-06	0	0	0	0	0	8.798e-06	0	0	rs1187359339		0.519723	0.51703	0.18915	-0.776552	-0.0144386	-0.119051	0.163715	-0.00615107
PRKRA:c.491GA	-7.53	28.8072	0.533333	1.62539	0.543116	7.957e-06	0.0458015	0.935667	0.143333				0.5	0	2.5				7.957e-06	0.000123	0	0	0	0	0	0	0	rs768881161		-0.669166	-0.118845	-0.236931	0.411034	0.164214	0.0846178	0	0.0289289
PRKRA:c.500CT	-5.3	29.0164	0.172695	1.23858	0.374008	3.979e-06	0	0.566667	0.11				0.5	1	1.9				3.979e-06	0	0	0	0	0	8.798e-06	0	0	rs747134851		-0.513528	-0.279552	-0.447292	-3.10345e-05	0.016574	-0.475983	-0.352061	-0.246508
PRKRA:c.507GT	-9.26	28.8281	0.10947	1.02325	0.32878	3.979e-06	0.1889	1	0.636667				0.5	1.1	-2.1				3.979e-06	0	0	0	0	0	0	0	3.267e-05	rs1485749721		0.369398	0.938072	0.142755	-0.166552	0.0257798	-0.116551	-0.00434706	0.199129
PRKRA:c.526TC	-8	29.8583	0.932212	2.79843	0.879391	3.981e-06	0.00203874	0.081	0				0.5	-1.2	-1.3				3.981e-06	0	0	0	5.457e-05	0	0	0	0	rs201959988		0.0927826	0.00772497	0.201508	0.103448	0.0294178	0.260796	0.262949	-0.072221
PRKRA:c.542AG	-3.2	28.9895	0.980092	2.98446	0.93555	0	0.0173558	0.603667	0.0466667				0.5	0	0				0	0	0	0	0	0	0	0	0	rs778345580		0.680035	0.613374	0.499047	-0.206897	-0.256694	0.131929	0.153372	-0.0428647
PRKRA:c.548AG	-1.28	29.2557	0.458781	1.18932	0.463081	1.194e-05	0.0174091	0.911	0.186667				0.5	-0.5	-1.2				1.194e-05	0	0	0	0	0	0	0	9.8e-05	rs756418974		-0.0980984	-0.286254	-0.031226	-0.244138	-0.0036976	-0.290432	-0.134847	-0.139433
PRKRA:c.578GA	15.11	25.6528	0.114212	1.52872	0.489168	7.957e-06	0.00878553	0.968667	0.11				0.5	0	2.1				7.957e-06	0	2.891e-05	0	0	0	8.798e-06	0	0	rs758028975		0.310473	0.00961319	0.031226	0.244138	0.0036976	0.290432	0.35548	0.227351
PRKRA:c.581AG	15.91	25.8996	0.193698	1.1523	0.366362	3.979e-06	0.100207	0.997	0.62				0.5		-4.9				3.979e-06	0	2.891e-05	0	0	0	0	0	0	rs749948940		-0.295502	0.0101619	-0.031226	-0.244138	-0.0036976	-0.290432	-0.271143	-0.236907
PRKRA:c.584TC	0.33	26.8905	0.131156	1.24445	0.394408	3.978e-06	0.0699844	0.921	0.01				0.5	0.4	2.6				3.978e-06	0	0	0	0	0	8.798e-06	0	0	rs1252853901		-0.185752	-0.164574	-0.0911214	-0.233448	-0.0219905	-0.0823355	-0.0369387	-0.183247
PRKRA:c.585TG	0.33	26.8905	0.131156	1.24445	0.394408	3.979e-06	0.0834629	0.638333	0.01				0.5	0.4	2.6				3.979e-06	0	0	0	5.437e-05	0	0	0	0	rs764662295		-0.410369	-0.523971	-0.142755	0.166552	-0.0257798	0.116551	-0.0600069	0.267929
PRKRA:c.585TC	0.33	26.8905	0.131156	1.24445	0.394408	0	0.131156	0.5	0.5				0.5	0.2	2.3				0	0	0	0	0	0	0	0	0	rs764662295		-0.394804	-0.359456	0.15076	-0.0927586	-0.0459867	0.116551	-0.212864	-0.146513
PRKRA:c.586TC	5.57	27.049	0.214968	1.91913	0.624819	3.979e-06	0.631635	0.997667	0.71				0.5	2.2	4.4				3.979e-06	0	0	0	0	0	8.799e-06	0	0	rs761806689		0.0437549	-0.208497	0.0367245	0	-0.110514	0.143133	0.268386	0.131836
PRKRA:c.596AG	-16.72	27.5565	0.184562	1.03428	0.39271	3.979e-06	0.0795125	0.991333	0.843333	0.000227			0.5	-0.4	0.2	0			3.979e-06	6.158e-05	0	0	0	0	0	0	0	rs373237495		0.917703	0.734341	0.376906	-0.413793	-0.00631356	0.00958683	0.219971	0
PRKRA:c.598CT	-12.04	27.7909	0.119131	0.833243	0.290335	3.979e-06	0.00176056	0.993	0.0133333				0.5	-3.9	-1.7				3.979e-06	0	0	0	0	0	0	0	3.267e-05	rs1194781077		-0.0300739	-0.047944	-0.0500319	0.128276	-0.101007	0	0	0.00611302
PRKRA:c.605CA	-10.07	27.8468	0.283509	1.24714	0.39194	3.979e-06	0.00140351	0.306333	0.01				0.5	-0.2	0.2				3.979e-06	0	0	0	0	0	0	0.0001632	0	rs1337026070		-0.538363	-0.187838	-0.230529	-0.0113793	-0.0479809	0.0391716	-0.0363803	-0.0293112
PRKRA:c.608TC	-16.66	28.1974	0.168013	1.48336	0.461004	3.979e-06	0.00403877	0.969667	0.173333				0.5	0.1	0.7				3.979e-06	0	0	0	0	0	0	0	3.267e-05	rs760359022		0.690339	0.397896	0.447292	3.10345e-05	-0.016574	0.475983	0.211988	0.172613
PRKRA:c.611CG	-18.09	27.5434	0.435745	1.54528	0.478185	3.998e-06	0.000851064	0.997667	0.47				0.5	-3.2	-4.8				3.998e-06	6.261e-05	0	0	0	0	0	0	0	rs1351253817		0.145636	0.783359	0.208562	-3.10345e-05	-0.00642616	0.0707331	-0.025878	0.358415
PRKRA:c.616GA	-24.05	26.8509	0.141026	1.35603	0.407473	1.995e-05	0.0025641	0.998	0.25				0.5	3	1.6				1.995e-05	0.000187	0	0	0	0	0	0	6.535e-05	rs760615566		-0.372027	0.0973808	0.041027	1.37931e-05	-0.0746863	0.139535	-0.143377	0.115512
PRKRA:c.619GA	-31.39	27.6183	0.223934	1.99246	0.631635	3.987e-06	0.00236967	1	0.3				0.5	0.5	-0.1				3.987e-06	0	0	0	0	0	8.809e-06	0	0	rs934978501		-0.0255613	0.204006	0.041027	1.37931e-05	-0.0746863	0.139535	0.0472126	0.175778
PRKRA:c.626AG	-30.24	28.3293	0.192893	1.41379	0.49018	3.982e-06	0	1	0.97				0.5	0.5	0.4				3.982e-06	6.19e-05	0	0	0	0	0	0	0	rs1024400241		-0.478287	-0.335938	-0.406363	0.037931	-0.0148395	-0.468002	-0.270148	-0.158967
PRKRA:c.638GT	-29.47	28.4924	0.812616	2.44083	0.82888	2.786e-05	0.0231911	0.641	0.03				0.5	3.2	2.5				2.786e-05	0	0.0001446	0	0	0	1.76e-05	0	0	rs752452731		0.529783	0.0329823	0.00662289	-0.386552	0.0638184	0.0128249	0.288802	-0.0271718
PRKRA:c.640AG	-23.86	29.0555	0.533172	1.68145	0.559604	3.98e-06	0.00120627	0.815	0.1				0.5	-1.4	-2				3.98e-06	0	0	0	0	0	8.801e-06	0	0	rs767272466		0.994701	-0.0763414	0.0611084	0.448276	0.0294412	-0.0715458	0.318615	-0.15173
PRKRA:c.641CT	-23.86	29.0555	0.533172	1.68145	0.559604	3.981e-06	0.114596	0.486333	0.05				0.5	0.1	0				3.981e-06	0	0	0	0	0	8.802e-06	0	0	rs759740828		0.010702	0.0510644	0.0911214	0.233448	0.0219905	0.0823355	-0.0368068	0.0561297
PRKRA:c.644GT	-21.7	28.8688	0.597045	1.84902	0.667389	3.98e-06	0.0483546	0.960333	0.146667				0.5	0.5	0.1				3.98e-06	0	0	0	0	0	0	0	3.267e-05	rs774698199		0.472369	-0.208163	-0.177762	0.022069	-0.00169415	-0.629862	-0.0868482	-0.526014
PRKRA:c.656GA	-7.09	28.5709	0.619162	2.21348	0.672024	3.98e-06	0.341317	0.970333	0.16				0.5	-0.5	-0.3				3.98e-06	6.163e-05	0	0	0	0	0	0	0	rs773385535		-0.0135891	-0.424478	-0.236931	0.411034	0.164214	0.0846178	0.113791	0.285605
PRKRA:c.664CT	10.8	30.2385	0.141996	1.06013	0.308783	7.959e-06	0.111855	1	0.99				0.5	-1.8	-0.4				7.959e-06	0	0	0	0	0	1.76e-05	0	0	rs770225137		-0.11647	0.0746398	-0.0367245	0	0.110514	-0.143133	-0.328572	-0.0176457
PRKRA:c.665CT	10.8	30.2385	0.141996	1.06013	0.308783	9.949e-05	0.00401875	0.999333	0.26	0.0004539			0.5	-1.6	-0.7	0			9.949e-05	0.0001848	0.0002602	0	0	0	0.0001144	0	0	rs121434410		-0.626815	-0.163293	-0.347507	0	0.0349257	-0.61065	-0.494792	-0.390923
PRKRA:c.677TA	11.4	30.878	0.658816	2.18188	0.676095	0.1322	0.0013459	0.369667	0	0.05129			0.5	0	0	0.09709			0.1322	0.06461	0.1718	0.1727	0.06932	0.1425	0.1412	0.1281	0.1102	rs77419724		-0.192486	-0.463604	-0.298331	0.238621	0.0487498	-0.00958683	0	0
PRKRA:c.682TA	13.73	30.7239	0.255088	1.11861	0.31029	3.979e-06	0.0027137	0.944333	0.403333				0.5	1.2	-0.7				3.979e-06	0	0	0	0	0	8.798e-06	0	0	rs1229151953		-0.0303563	-0.173491	0.0254692	0.034531	-0.0719959	0.193509	0.0687949	0.0384353
PRKRA:c.685CA	15.32	30.8854	0.987075	2.99864	0.923834	4.356e-06	0	0.036	0.00666667				0.5	1.3	0.7				4.356e-06	0	0	0	0	0	0	0.0001844	0	rs62176107		-0.0779707	-0.658193	-1.22143	0.366897	-0.115271	0	0.209067	0.178756
PRKRA:c.685CT	15.32	30.8854	0.987075	2.99864	0.923834	0.2199	0.987075	0.5	0.5				0.5	-1	0.2				0.2199	0.1312	0.2652	0.2355	0.2425	0.2005	0.2304	0.215	0.1746	rs62176107		-0.242795	-0.523467	-1.3992	-0.057931	-0.083341	-0.629862	-0.0364503	-0.19866
PRKRA:c.690AT	14.1	30.7487	0.302366	2.22451	0.682984	7.958e-06	0	0.428	0.00333333				0.5	0.2	0				7.958e-06	0	0	0	0	0	1.76e-05	0	0	rs745571026		0.0418027	-0.582515	0.0754394	-0.00689655	-0.235744	0.131929	0.26797	-0.400931
PRKRA:c.692GT	13.58	30.3428	0.352212	1.81421	0.572185	3.979e-06	0.0115044	0.909667	0.133333				0.5	0.7	0.2				3.979e-06	0	0	0	0	4.623e-05	0	0	0	rs1416945835		-0.895758	-1.50701	-0.864694	-0.0344345	-0.0297507	-0.564187	-0.281064	-0.546738
PRKRA:c.692GC	13.58	30.3428	0.352212	1.81421	0.572185	3.979e-06	0.00707965	0.935667	0.213333				0.5	0.7	0.2				3.979e-06	6.157e-05	0	0	0	0	0	0	0	rs1416945835		-0.30901	-0.994103	-0.208562	3.10345e-05	0.00642616	-0.0707331	0.091559	-0.40787
PRKRA:c.697CG	22	31.023	0.141081	1.02691	0.323327	3.979e-06	0.0298322	0.797667	0.15				0.5	-0.4	0				3.979e-06	0	0	0	0	0	0	0	3.267e-05	rs778509328		-1.4483	0.0433353	-0.179092	0.0248276	0.0492395	0.0261386	-0.348618	0.0781415
PRKRA:c.698TG	22	31.023	0.141081	1.02691	0.323327	3.979e-06	0.000621504	0.721667	0.07				0.5	0	0				3.979e-06	0	0	0	0	0	8.801e-06	0	0	rs756866536		0.11084	-0.199908	-0.152558	-0.0496552	0.052097	0.16666	0.325824	0.0453411
PRKRA:c.700CG	22.96	31.4148	0.768524	2.17484	0.710513	3.979e-06	0.00673607	0.400667	0.0533333				0.5	-0.5	0				3.979e-06	0	0	0	0	0	8.8e-06	0	0	rs777284052		-0.67117	-0.132165	-0.0669882	0.0344828	0.0683883	0.0629298	-0.0959062	0.0196337
PRKRA:c.703AG	25.61	32.2878	0.446009	1.48201	0.450751	1.194e-05	0.262128	0.819667	0.326667				0.5	-0.7	-1.6				1.194e-05	0	2.891e-05	0	0	0	8.799e-06	0	3.267e-05	rs1159247338		0.332207	-0.501178	-0.289709	0.122069	0.0899266	-0.166444	0.0164498	-0.127809
PRKRA:c.704GC	25.61	32.2878	0.446009	1.48201	0.450751	4.775e-05	0.029734	0.622333	0.08				0.5	2.4	2.4				4.775e-05	0	0	0	0.0005437	0	8.8e-06	0	3.267e-05	rs756005650		0.416412	-0.102138	0.078043	0.147586	0.0475892	0.0915462	0.145718	-0.0882824
PRKRA:c.707TC	35.23	32.3256	0.245603	1.00086	0.315852	3.979e-06	0.0299674	0.994333	0.153333				0.5	2	0.5				3.979e-06	0	0	0	0	0	8.798e-06	0	0	rs752671940		-0.275159	-0.028251	-0.0911214	-0.233448	-0.0219905	-0.0823355	-0.0540175	0.0377678
PRKRA:c.709CT	38.5	31.7705	0.30849	1.08666	0.328341	3.979e-06	0.0408296	0.435667	0.29				0.5	0	0.7				3.979e-06	0	2.891e-05	0	0	0	0	0	0	rs1189646800		-0.208818	-0.292843	-0.201508	-0.103448	-0.0294178	-0.260796	-0.308984	-0.0904976
PRKRA:c.712AG	27.03	31.1317	0.269465	1.45244	0.446963	3.979e-06	0.256691	0.974	0.263333				0.5	-0.2	0				3.979e-06	0	0	0	5.437e-05	0	0	0	0	rs767271059		0.186247	-0.234493	-0.0109432	-0.142414	0.0851262	-0.0121789	0.29917	-0.204593
PRKRA:c.721TC	26.89	30.4606	0.319149	1.31075	0.434547	7.958e-06	0.0152755	0.0496667	0.146667				0.5	-0.8	-0.7				7.958e-06	0	0	0	0	0	0	0.0003261	0	rs759380718		0.0958321	0.0969559	0.0500319	-0.128276	0.101007	0	0.0114262	0
PRKRA:c.729GC	34.59	28.5573	0.427872	1.62271	0.502387	0.0001313	0.00326619	0.979	0.0533333				0.5	2.4	-0.3				0.0001313	0	0.0006942	0	0	0	7.041e-05	0.000163	0	rs200299118		-0.52504	-0.944631	-0.324317	-0.169655	-0.0720055	0	0	0
PRKRA:c.766AG	-11.97	28.23	0.211444	2.13485	0.668074	7.969e-06	0.667575	1	1				0.5	0	0				7.969e-06	0	2.896e-05	0	0	0	8.81e-06	0	0	rs769913085		0.372027	-0.108432	-0.041027	-1.37931e-05	0.0746863	-0.139535	0.143377	-0.000926474
PRKRA:c.770CA	-7.29	27.7334	0.505722	1.92329	0.557689	3.987e-06	0.00817439	0.472333	0.04				0.5	-1.3	2.1				3.987e-06	0	0	0	5.441e-05	0	0	0	0	rs1271454160		0.00280551	0.152473	-0.290485	0.206866	0.250268	-0.0611956	0.204511	0.606897
PRKRA:c.778GT	-7.22	29.1852	0.844057	2.46701	0.839078	7.983e-06	0	0.0126667	0				0.5	0.2	-1.1				7.983e-06	0	0	0	0	0	1.764e-05	0	0	rs1230273632		-0.612722	-0.0914108	-0.0487043	0.0344828	-0.118678	-0.0917829	-0.108691	-0.0687331
PRKRA:c.781AG	-7.22	29.6517	0.785909	2.3931	0.775456	3.994e-06	0.0229383	0.203667	0		0	0	0.5	-0.4	0		0.001	0	3.994e-06	0	0	0	5.441e-05	0	0	0	0	rs200029319	0	0.317848	-0.0927636	-0.041027	-1.37931e-05	0.0746863	-0.139535	0.082627	-0.187483
PRKRA:c.794GC	-8.32	32.4166	0.684909	2.12704	0.649775	3.985e-06	0.184632	0.840667	0.303333				0.5	2.7	0.4				3.985e-06	0	0	0	0	0	0	0	3.266e-05	rs765525186		-0.114195	-0.412074	-0.0593756	-0.0524138	-0.0583912	0	0	-0.218214
PRKRA:c.796GA	-8.31	32.6887	0.103831	1.08971	0.342106	0.0001395	0.0116602	0.987333	0.143333	0			0.5	-0.6	-0.3	0.0001163			0.0001395	6.152e-05	0	0.0005955	0.0007068	0	9.713e-05	0.000163	9.801e-05	rs148050153		1.55269	-0.0970954	-0.212492	-0.322759	-0.0211977	0	0.455621	0.0380724
PRKRA:c.800AG	-11.6	32.2406	0.232571	1.71494	0.529188	1.195e-05	0.526492	0.902333	0.856667				0.5	-3.3	-3.2				1.195e-05	0	0	0	0	0	0	0	9.801e-05	rs557879457		0.123656	-0.259196	-0.031226	-0.244138	-0.0036976	-0.290432	-0.10113	-0.0956676
PRKRA:c.806AC	12.76	32.7887	0.300389	1.48057	0.422803	3.982e-06	0	0.192667	0.136667				0.5	1.9	1.8				3.982e-06	0	0	0	0	0	8.817e-06	0	0	rs368201837		0.306624	0.470684	0.616241	0.0345138	0.0248282	0.579678	0.162313	0.177085
PRKRA:c.812AG	25.34	32.5042	0.87507	2.59921	0.855612	0.5	0	0.011	0		0	0.0014	0.5	0	0		0	0										rs574337596	0	0.047482	0.0452668	0.114875	2.4138e-05	0.0338561	0.080632	-0.00886082	-0.131246
PRKRA:c.823GC	11.78	33.8578	0.561086	2.25468	0.645748	3.98e-06	0.412896	0.552333	0.103333				0.5	-3.4	-1.2				3.98e-06	0	2.891e-05	0	0	0	0	0	0	rs1312036116		-0.696093	-0.524089	-0.347093	-0.0344828	-0.398975	-0.448875	-0.56744	-0.17149
PRKRA:c.824AT	11.78	33.8578	0.561086	2.25468	0.645748	3.979e-06	0	0.105	0				0.5	0.6	-0.5				3.979e-06	0	0	0	5.437e-05	0	0	0	0	rs1432702754		-0.398651	-0.675138	-0.395209	-0.068931	-0.384301	-0.552001	-0.493411	-0.227858
PRKRA:c.827TA	12	33.8209	0.866856	2.61588	0.806783	3.979e-06	0	0.00566667	0				0.5	1.8	1.2				3.979e-06	0	0	0	0	4.621e-05	0	0	0	rs767922079		-0.353443	-0.99094	-0.792255	0.171034	0.029414	0	0.14276	-0.218247
PRKRA:c.845CT	48.42	29.6849	0.555681	1.74947	0.550249	2.387e-05	0.00847937	0.651	0.0666667				0.5	1.9	0.2				2.387e-05	0	0	0	0	0	5.28e-05	0	0	rs759916483		-1.25768	-0.772879	-0.656132	-0.0344655	-0.0361769	-0.493454	-0.47641	-0.307109
PRKRA:c.847GA	50.66	29.0374	0.88189	2.66626	0.856	1.194e-05	0.104049	0.016	0				0.5	1.9	0				1.194e-05	0	0	0	0	0	2.64e-05	0	0	rs774542111		-0.442774	0.335703	0.378379	0.202759	0.0423521	0.481284	-0.277816	0.0599706
PRKRA:c.851GT	60.82	28.876	0.863815	2.54827	0.873937	2.387e-05	0.00900394	0.172333	0		0	0	0.5	0.3	1.7		0	0.001	2.387e-05	0	2.891e-05	0	0	0	4.399e-05	0	0	rs199725025	0	-0.131196	0.213507	0.00662289	-0.386552	0.0638184	0.0128249	-0.0630983	0.177401
PRKRA:c.853CA	47.94	26.2601	0.656162	2.03665	0.695784	3.978e-06	0.00112549	0.453333	0.0566667				0.5	0.3	0.6				3.978e-06	0	0	0	0	0	8.799e-06	0	0	rs1473685226		0.314467	0.142703	0.109679	0.203448	-0.0260371	0.189821	0.347181	-0.113257
PRKRA:c.862GA	12.69	27.7368	0.646328	2.35616	0.663443	0	0.00169492	0.0286667	0.01				0.5	0.1	-0.7				0	0	0	0	0	0	0	0	0	rs1210525085		1.31826	0.183091	0.289709	-0.122069	-0.0899266	0.166444	0.337538	0.0295903
PRKRA:c.868TA	-0.75	27.4648	0.341477	1.972	0.563174	0	0.499432	0.803	0.616667				0.5	-2.4	0				0	0	0	0	0	0	0	0	0	rs1258234545		0.510824	0.0582533	0.103973	0	0.0212131	0.119051	0.112442	0.0257228
PRKRA:c.877AC	1.71	27.2353	0.193732	1.27949	0.381384	3.978e-06	0.000569801	0.425	0.0566667				0.5	-2	-6.5				3.978e-06	0	0	0	0	0	0	0	3.267e-05	rs768278123		0.132251	-0.342293	-0.109679	-0.203448	0.0260371	-0.189821	-0.0398059	-0.0531475
PRKRA:c.878AG	1.71	27.2353	0.193732	1.27949	0.381384	1.193e-05	0.0262108	0.994333	0.23				0.5	-0.9	-0.3				1.193e-05	0	5.782e-05	0	0	0	8.798e-06	0	0	rs764389980		0.684966	-0.488613	-0.031226	-0.244138	-0.0036976	-0.290432	-0.0610245	-0.231228
PRKRA:c.886AG	2.59	29.3594	0.167808	1.20608	0.335653	3.978e-06	0.17637	0.979	0.576667	0			0.5	-0.7	-2.4	0.0001163			3.978e-06	0	0	0	0	0	8.796e-06	0	0	rs375307882		-0.20369	-0.814744	-0.289709	0.122069	0.0899266	-0.166444	0.00834636	-0.337338
PRKRA:c.890AG	6	29.7819	0.252998	1.12307	0.355591	3.978e-06	0.00171331	0.788	0.0333333				0.5	-2.1	-3.6				3.978e-06	0	0	9.923e-05	0	0	0	0	0	rs745696471		-0.543625	-0.67727	-0.309991	0.0203448	0.00110278	-0.444698	-0.361548	-0.296239
PRKRA:c.902AG	-22.93	31.2968	0.61578	1.91236	0.627996	3.58e-05	0.081761	0.760667	0.326667				0.5	-2.4	-3.2				3.58e-05	6.152e-05	8.675e-05	0	5.437e-05	0	3.518e-05	0	0	rs778511975		0.283006	-0.286254	-0.031226	-0.244138	-0.0036976	-0.290432	-0.191906	-0.139433
PRKRA:c.905CT	-21.31	31.5681	0.879291	2.63528	0.829178	0	0.00114416	0.0213333	0				0.5	0.1	-0.6				0	0	0	0	0	0	0	0	0	rs1303322236		-0.549592	-0.28271	-0.314815	-0.413793	-0.0661039	-0.277288	-0.227472	-0.0479103
CHMP2B:c.1AG			0.301703	1.37167	0.393164	3.988e-06	0.00364964	0.9995	0.005				0.5	0	0				3.988e-06	0	0	0	0	0	8.843e-06	0	0	rs1334637181			0.338714	0.764234	-0.275862	0.861107	0		-0.156809
CHMP2B:c.5CT			0.162002	1.22181	0.420011	7.982e-06	0.00169635	0.987	0.41				0.5	-0.4	-0.7				7.982e-06	0	0	0	0	0	8.859e-06	0	3.266e-05	rs754708487		1.38757	1.75289	1.40848	0.208276	0.908727	0.766749	0.644012	0.86307
CHMP2B:c.10CG			0.152518	2.45622	0.828932	3.991e-06	0.00143885	1	0.06				0.5	-2.1	-2				3.991e-06	6.158e-05	0	0	0	0	0	0	0	rs1452055186		-1.15585	-1.10302	-0.179092	0.0248276	0.0492395	0.0261386	-0.283078	0
CHMP2B:c.28GA	9.11	25.2904	0.175155	1.98775	0.680912	7.992e-06	0.00496894	0.949	0.1				0.5	0	0				7.992e-06	0	5.782e-05	0	0	0	0	0	0	rs1295215037		0.869276	-1.05517	-0.764234	0.275862	-0.861107	0	0.47346	0.202528
CHMP2B:c.35AT	18.36	23.8451	0.942529	2.85987	0.918138	3.983e-06	0	0.683333	0				0.5	-1.2	0.2				3.983e-06	0	0	0	0	0	8.816e-06	0	0	rs757730142		-0.28088	-0.163438	-0.195946	0.0803448	-0.0778973	-0.535542	-0.374949	-0.210546
CHMP2B:c.36TC	18.36	23.8451	0.942529	2.85987	0.918138	0.5	0.942529	0.5	0.5	0			0.5	-0.7	1.1	0.0001163												rs141196445		-0.245197	-0.722427	0.0122535	0.183793	0.127807	0.0121789	-0.14189	-0.312019
CHMP2B:c.36TG	18.36	23.8451	0.942529	2.85987	0.918138	1.195e-05	0.00862069	0.991	0.996667				0.5	0.5	0.1				1.195e-05	0	0	0	0	0	2.645e-05	0	0	rs141196445		-0.238609	-0.446064	0.0882143	0.0886207	0.44726	0.0121789	-0.132285	-0.175034
CHMP2B:c.38TC	7.56	25.2003	0.258896	1.95735	0.525589	7.966e-06	0.490798	0.921667	0.56				0.5	-0.2	1.8				7.966e-06	0	5.787e-05	0	0	0	0	0	0	rs781703226		0.733231	0.204127	0.483593	0.10349	0.000307783	0.363499	0.346561	0.00575881
CHMP2B:c.46GA	-8.66	26.3727	0.550764	1.63677	0.486939	7.965e-06	0.0927948	0.805333	0.13		0	0	0.5	0	-0.2		0	0	7.965e-06	0	0	0	0	0	0	0	6.533e-05	rs557194644	0.001	0.307156	0.0630629	0.0114647	0.172414	-0.172542	0.0197922	0.0745688	0.119299
CHMP2B:c.55CT	-7.7	29.6939	0.893109	2.76828	0.868583	3.982e-06	0	0.5	0.5				0.5	0.4	0.9				3.982e-06	6.153e-05	0	0	0	0	0	0	0	rs780237778		0.0354374	0.655894					0.0321736	0.0803367
CHMP2B:c.55CA	-7.7	29.6939	0.893109	2.76828	0.868583	3.982e-06	0.893109	0.5	0.5				0.5	0.4	0.9				3.982e-06	0	0	0	0	0	8.813e-06	0	0	rs780237778		0.507564	0.592912	0.74273	-2.4138e-05	-0.0641168	0.519964	0.225584	0.305896
CHMP2B:c.55CG	-7.7	29.6939	0.893109	2.76828	0.868583	3.982e-06	0.000542594	0.570667	0				0.5	0.4	0.9				3.982e-06	0	0	0	0	0	0	0	3.266e-05	rs780237778		1.44626	0.698066	0.397837	0.103424	-0.00697334	0.380481	0.718075	0.521513
CHMP2B:c.56GT	-7.7	29.6939	0.893109	2.76828	0.868583	3.981e-06	0	0.570667	0				0.5	-1.2	-1.7				3.981e-06	0	0	0	0	0	8.81e-06	0	0	rs200322526		-0.203945	-0.356618	-0.226772	-0.103441	-0.103475	-0.273447	-0.114981	-0.321846
CHMP2B:c.56GA	-7.7	29.6939	0.893109	2.76828	0.868583	7.564e-05	0.00108519	0.761667	0		0	0	0.5	-0.2	-1.1		0	0.001	7.564e-05	0	8.68e-05	0	0.0002175	4.619e-05	7.048e-05	0.0003265	3.266e-05	rs200322526	0	0.0497503	-0.318628	-0.114875	-2.4138e-05	-0.0338561	-0.080632	0.132195	-0.096483
CHMP2B:c.64CG	3.43	31.7277	0.314965	1.17986	0.352359	7.962e-06	0.00594273	0.41	0.0133333				0.5	0.7	2.9				7.962e-06	0	0	0	0	0	1.762e-05	0	0	rs138886714		0.30164	0.321042	0.397837	0.103424	-0.00697334	0.380481	0.0537281	0.291361
CHMP2B:c.64CT	3.43	31.7277	0.314965	1.17986	0.352359	0.0002707	0	0.5	0.5	0.000227			0.5	0.1	2.5	0.0003488			0.0002707	0	2.893e-05	0.00526	5.437e-05	0	9.69e-05	0.0003264	0	rs138886714		0.41504	1.44269					0.184067	0.356307
CHMP2B:c.65GA	3.43	31.7277	0.314965	1.17986	0.352359	1.194e-05	0.0448406	0.438667	0.0433333				0.5	0	-0.7				1.194e-05	0	8.679e-05	0	0	0	0	0	0	rs770968398		0.0443169	-0.0483444	-0.114875	-2.4138e-05	-0.0338561	-0.080632	0.0158543	0.0315442
CHMP2B:c.68GA	9.33	31.3039	0.179363	1.33926	0.390041	3.981e-06	0	0.757333	0.0866667				0.5	0.3	0				3.981e-06	0	0	0	0	0	8.809e-06	0	0	rs1301607820		0.231747	0.339834	0.309991	-0.0203448	-0.00110278	0.444698	0.163916	0.248568
CHMP2B:c.71CT	2.6	31.9547	0.252296	1.93404	0.533672	3.582e-05	0.00486224	0.428333	0.00666667				0.5	0	0				3.582e-05	0	8.679e-05	0	0	0	4.403e-05	0.000163	0	rs776778264		-0.210961	-0.786053	-0.656132	-0.0344655	-0.0361769	-0.493454	-0.0918688	-0.334572
CHMP2B:c.78GC	-2.54	32.5664	0.984242	3.03394	0.961729	3.98e-06	0	0.401333	0				0.5	-2.3	-2.4				3.98e-06	0	0	0	0	0	0	0	3.266e-05	rs1347881149		0.204024	-0.762161	0.0645356	0.0372414	0.0417042	0.0846178	0	-0.266074
CHMP2B:c.79GA	-9.07	32.9436	0.116392	1.5205	0.389221	3.98e-06	0.0134065	0.995667	0.276667				0.5	1	0.6				3.98e-06	0	0	0	5.437e-05	0	0	0	0	rs1222773438		0.495078	-0.0253908	-0.0611084	-0.448276	-0.0294412	0.0715458	0.274548	0.00297576
CHMP2B:c.85AG	-10.22	32.0762	0.046894	1.59789	0.455969	0.0001632	0.00730816	0.998333	0.0733333	0			0.5	-0.3	-1.7	0.0002326			0.0001632	0.0001231	0.0001446	0	0	0	0.0002905	0.0001632	0	rs63750818		0.037492	-0.399425	-0.378379	-0.202759	-0.0423521	-0.481284	0.0357377	-0.228969
CHMP2B:c.88AG	-11.8	32.1204	0.965916	2.93885	0.942103	0.0001154	0.00121729	0.356667	0	0.0009079	0	0	0.5	-2.8	-2.1	0	0	0.001	0.0001154	0.001046	0	0	0	0	9.683e-05	0.0001632	0	rs139894940	0	-1.41424	-0.550533	-0.344892	0.103448	0.0571435	-0.139483	-0.653847	-0.0703161
CHMP2B:c.90AT	-11.8	32.1204	0.965916	2.93885	0.942103	1.194e-05	0.0176506	0.492	0.103333				0.5	-1.9	-1.8				1.194e-05	0	0	0	0	0	2.64e-05	0	0	rs775142652		-0.247389	-0.173731	-0.454834	-0.0441379	0.0172526	-0.290432	-0.187047	-0.0221067
CHMP2B:c.90AC	-11.8	32.1204	0.965916	2.93885	0.942103	3.979e-06	0.0176506	0.492	0.103333				0.5	0	-2				3.979e-06	0	0	0	0	0	8.802e-06	0	0	rs775142652		0.643242	-1.55663	-0.0563344	0.0689655	0.0832819	0	0.175971	-0.779716
CHMP2B:c.92AC	-13.79	31.4637	0.293158	2.42903	0.679008	3.979e-06	0.000526316	0.329667	0.00333333				0.5	-3.7	-4.7				3.979e-06	0	0	0	0	0	0	0	3.266e-05	rs762547677		-0.117646	0.171323	0.118869	0.494138	-0.0117934	-0.258253	-0.286044	-0.0424262
CHMP2B:c.95GA	-12.99	31.4992	0.636651	2.14631	0.655989	1.99e-05	0.00789889	0.560333	0.123333	0			0.5	1	0	0.0001163			1.99e-05	0	2.893e-05	0	0	0	2.641e-05	0	3.266e-05	rs374428152		-0.0248463	-0.105256	-0.114875	-2.4138e-05	-0.0338561	-0.080632	0.0527372	0.00969795
CHMP2B:c.108GC	-9.72	29.6114	0.504416	2.20373	0.590245	3.98e-06	0.0238961	0.052	0.11				0.5	0	0				3.98e-06	0	0	0	0	0	8.802e-06	0	0	rs756803337		-0.110434	0.0884695	-0.0759608	0.0951724	-0.319453	0	-0.0131176	0.0447716
CHMP2B:c.114AG	-12.06	28.922	0.580612	2.19867	0.609084	1.99e-05	0.580612	0.5	0.5				0.5	0	0				1.99e-05	0	0	0	0	0	0	0	0.0001633	rs750983989		0.24234	0.139791	0.85836	0.307586	0.175477	0.600596	0.154553	0.087713
CHMP2B:c.116AG	-10.55	28.0865	0.985996	3.03779	0.919973	3.979e-06	0.000518672	0.00133333	0				0.5	0	0				3.979e-06	0	0	0	0	0	0	0	3.267e-05	rs756409160		0.293752	0.486437	0.16562	0.0689655	-0.372093	0.0122377	0.0727669	0.276195
CHMP2B:c.131TC	9.08	26.9095	0.202648	1.45265	0.439216	4e-06	0.0132383	0.9205	0.255				0.5	0	0				4e-06	0	0	0	5.445e-05	0	0	0	0	rs1200943095		0.250635	0.853631	0.447292	3.10345e-05	-0.016574	0.475983	0.281909	0.770351
CHMP2B:c.133GA	1.04	27.9948	0.776309	2.50391	0.730023	3.999e-06	0.00101678	0.06175	0				0.5	0	0				3.999e-06	0	0	0	0	0	8.832e-06	0	0	rs756644379		-0.00222607	-0.109271	0.0114647	0.172414	-0.172542	0.0197922	0.087108	-0.0603928
CHMP2B:c.140AG	16.07	26.1072	0.967972	2.98505	0.900529	1.198e-05	0.0299949	0.17925	0.0475		0	0	0.5	0	0		0	0	1.198e-05	0	0	0	0	0	0	0	9.821e-05	rs538072644	0.001	-0.11369	0.497268	0.236931	-0.411034	-0.164214	-0.0846178	-0.168065	-0.0161682
CHMP2B:c.142AG	16.07	25.7752	0.762074	2.35663	0.707577	3.994e-06	0.00254194	0.29025	0				0.5	0	-1.6				3.994e-06	0	0	0	0	0	8.822e-06	0	0	rs1201912426		-0.307156	0.0750627	-0.0114647	-0.172414	0.172542	-0.0197922	-0.0745688	0.127483
CHMP2B:c.148GA	12.72	25.0017	0.995466	3.10056	0.928661	3.99e-06	0	0.00075	0				0.5	0.2	0.3				3.99e-06	0	0	0	0	0	8.818e-06	0	0	rs1429270184		-0.05566	-0.432208	-0.212492	-0.322759	-0.0211977	0	0	0
CHMP2B:c.151AC	-13.64	25.2086	0.918388	2.75047	0.848248	3.99e-06	0.00906801	0.1065	0.0175				0.5	-3.4	1.4				3.99e-06	0	2.9e-05	0	0	0	0	0	0	rs1195638877		0.197752	0.384516	0.358557	-0.135172	-5.393e-05	0	0	-0.0526994
CHMP2B:c.158GT	-11.83	27.0515	0.921614	2.78391	0.911833	3.987e-06	0	0.007	0	0			0.5	0.8	2.1	0.0001163			3.987e-06	0	0	0	0	0	0	0	3.27e-05	rs370382342		0.179585	0.299416	0.114045	0.06	-0.0790001	-0.0908441	0.0491426	0.198741
CHMP2B:c.161AG	4.16	27.6959	0.416038	2.20437	0.634733	3.986e-06	0	0.12675	0.0025				0.5	1.4	-3.5				3.986e-06	0	0	0	0	4.62e-05	0	0	0	rs778990578		-0.0115853	-0.0902841	-0.031226	-0.244138	-0.0036976	-0.290432	-0.116531	-0.205515
CHMP2B:c.161AC	4.16	27.6959	0.416038	2.20437	0.634733	3.986e-06	0.0013708	0.09475	0				0.5	2	0				3.986e-06	0	0	0	0	0	0	0.0001637	0	rs778990578		0.170232	-0.129081	0.0468169	-0.0965517	0.0438916	-0.198886	-0.00963057	-0.272658
CHMP2B:c.163AC	-0.97	26.3324	0.211984	1.37762	0.37162	0.0001634	0.0166163	0.67625	0.0675		0	0	0.5	0.9	0		0.0069	0	0.0001634	0	0	0	0.002176	0	0	0.0001638	0	rs188471297	0	0.341691	0.0590954	0.358557	-0.135172	-5.393e-05	0	0.105341	-0.165544
CHMP2B:c.175AG	-13.86	31.4937	0.722561	2.24982	0.673628	4.78e-05	0	0.871	0.0475				0.5	0	0				4.78e-05	0	0	0	0	0.0003696	2.643e-05	0.0001636	0	rs758486323		-0.897056	0.00405997	-0.0114647	-0.172414	0.172542	-0.0197922	-0.702407	-0.0836992
CHMP2B:c.176AG	-13.86	31.4937	0.722561	2.24982	0.673628	1.195e-05	0.192581	0.99525	0.575	0			0.5	-0.2	-0.4	0.0001163			1.195e-05	0	0	0	0	0	8.81e-06	0	6.538e-05	rs143800051		0.60577	0.547794	0.499047	-0.206897	-0.256694	0.131929	0.0357635	0.212888
CHMP2B:c.179TC	-25.55	31.8761	0.398275	2.07959	0.625607	3.983e-06	0.00761035	0.84625	0.125				0.5	-2.5	1				3.983e-06	0	2.897e-05	0	0	0	0	0	0	rs1383509636		0.146122	-0.0855623	0.314815	0.413793	0.0661039	0.277288	0.151106	-0.0279366
CHMP2B:c.187AG	-12.02	32.8931	0.702	2.45565	0.685687	3.585e-05	0	0.0035	0				0.5	0.4	0.3				3.585e-05	0	2.896e-05	0	0	0	6.168e-05	0	3.268e-05	rs745754634		-1.26168	-0.0386626	-0.0114647	-0.172414	0.172542	-0.0197922	-0.391044	-0.0848749
CHMP2B:c.187AC	-12.02	32.8931	0.702	2.45565	0.685687	3.983e-06	0.004	0.00125	0				0.5	1.9	0.8				3.983e-06	0	0	0	5.438e-05	0	0	0	0	rs745754634		-0.849451	-0.345699	-0.358557	-0.206897	-0.226433	-0.468668	-0.317785	-0.295618
CHMP2B:c.192AG	-12.02	33.1775	0.6125	2.34387	0.660093	0.0005297	0.6125	0.5	0.5	0.001362	0	0	0.5	0.5	0.3	0	0.005	0	0.0005297	0.0008005	0	0	0.003589	0	2.643e-05	0.001144	0.001438	rs148750997	0.0031	0.24234	0.717773	0.85836	0.307586	0.175477	0.600596	0.154553	0.182933
CHMP2B:c.196GC	-12.96	33.9212	0.771386	2.53691	0.782137	3.983e-06	0.0125063	0.3335	0.08				0.5	0.4	-3.5				3.983e-06	0	2.896e-05	0	0	0	0	0	0	rs1285099510		0.273154	0.39194	0.457201	-0.0910345	-0.745836	0	0.0118859	-0.0944986
CHMP2B:c.205CT	-6.04	34.3987	0.993994	3.09539	0.970872	2.789e-05	0	0.0005	0.01		0	0	0.5	0.5	-2.5		0.001	0	2.789e-05	6.152e-05	5.793e-05	0	0.0001088	0	8.817e-06	0.0001635	0	rs553846327	0	-0.133457	0.096175	-0.147883	0.0593103	-8.7578e-06	0.196399	0.0353518	0.386598
CHMP2B:c.206GA	-6.04	34.3987	0.993994	3.09539	0.970872	4.382e-05	0.000500501	0.002	0	0			0.5	-0.4	1.8	0.0002326			4.382e-05	0	0	0	0	0	4.408e-05	0.0003272	0.0001307	rs200792883		0.286585	0.477426	0.281297	0.310345	0.111052	0.196399	0.0818364	0.374391
CHMP2B:c.213GC	-15.13	34.2535	0.751251	2.09089	0.717174	1.594e-05	0.048048	0.02575	0	0.000227			0.5	-0.6	-3.9	0			1.594e-05	0.0002461	0	0	0	0	0	0	0	rs139126268		-0.125073	-0.171259	-0.324317	-0.169655	-0.0720055	0	0.0694656	0
CHMP2B:c.213GA	-15.13	34.2535	0.751251	2.09089	0.717174	3.586e-05	0.751251	0.5	0.5				0.5	0.4	0.6				3.586e-05	0.0004307	0	0	0	0	1.764e-05	0	0	rs139126268		-0.24234	-1.13372	-0.85836	-0.307586	-0.175477	-0.600596	-0.154553	-0.680217
CHMP2B:c.214AC	-12.14	34.5237	0.322823	1.87297	0.534439	3.984e-06	0.00900901	0.0655	0.105				0.5	-2.2	-1.1				3.984e-06	0	0	0	0	0	8.818e-06	0	0	rs772729869		0.583404	0.214306	0.358557	-0.135172	-5.393e-05	0	0	0.0215117
CHMP2B:c.215AG	-12.14	34.5237	0.322823	1.87297	0.534439	2.789e-05	0.0105105	0.169	0.17				0.5	0.2	0.3				2.789e-05	0.0004307	0	0	0	0	0	0	0	rs760226693		0.727905	0.238559	0.236931	-0.411034	-0.164214	-0.0846178	0	-0.0333182
CHMP2B:c.218CT	-6.8	33.4599	0.3365	1.16003	0.328821	3.586e-05	0.0005	0.2855	0.1025	0	0	0.0014	0.5	-0.5	-0.8	0.0001163	0	0	3.586e-05	0	0.0001449	0	0	0	2.646e-05	0	3.268e-05	rs192188850	0	0.613872	1.27338	0.584209	0.471724	0.0598033	0.683259	0.640041	0.841541
CHMP2B:c.227TG	-15.31	32.0294	0.0769615	0.522506	0.304139	3.986e-06	0.00749625	0.67775	0.03				0.5	0.1	-0.6				3.986e-06	0	0	0	5.44e-05	0	0	0	0	rs759763492		-0.102747	-0.218997	-0.00662289	0.386552	-0.0638184	-0.0128249	-0.0870395	-0.11395
CHMP2B:c.232GA	-8.41	31.5663	0.217827	1.44465	0.385894	3.986e-06	0.00851277	0.380333	0.17				0.5	0	0				3.986e-06	0	0	0	0	4.62e-05	0	0	0	rs1176368248		-0.367856	0.200646	0.041027	1.37931e-05	-0.0746863	0.139535	-0.138951	0.0658915
CHMP2B:c.248CT	-12.7	31.1487	0.235206	1.70349	0.476932	1.196e-05	0.000501505	0.102667	0.0533333	0			0.5	0.7	0	0.0001163			1.196e-05	0	2.899e-05	0	0	0	1.764e-05	0	0	rs374277596		0.178933	0.164574	0.0911214	0.233448	0.0219905	0.0823355	0.0183482	0.183247
CHMP2B:c.257CG	-11.24	31.0997	0.550652	1.87972	0.560693	3.986e-06	0.000501505	0.0943333	0.01				0.5	-2.3	-1.2				3.986e-06	0	0	0	0	0	8.82e-06	0	0	rs778194183		-0.273033	-0.365514	-0.195289	0.279655	-0.0566015	0.104704	-0.00364489	0.0111787
CHMP2B:c.274AG	1.44	30.7907	0.447278	2.00762	0.570171	3.99e-06	0.0379049	0.253	0				0.5	-0.5	-0.5				3.99e-06	0	0	0	0	0	8.823e-06	0	0	rs757427735		2.72197	0.52344	0.764234	-0.275862	0.861107	0	0	-0.023481
CHMP2B:c.286AT	-3.14	32.6505	0.221551	1.00346	0.295887	0	0.0060423	0.956	0.306667				0.5	0	0				0	0	0	0	0	0	0	0	0	rs1241354570		-0.307413	-0.163467	-0.177762	-0.424828	0.0319302	-0.629862	-0.332136	-0.629573
CHMP2B:c.293TC	7.47	30.232	0.643001	2.08907	0.634637	1.597e-05	0.00251762	0.683667	0.0366667				0.5	-2.5	-1.6				1.597e-05	0	0	0	0	0	0	0	0.0001316	rs779839985		-0.613872	-0.677238	-0.584209	-0.471724	-0.0598033	-0.683259	-0.640041	-0.62444
CHMP2B:c.299GC	-4.68	30.9644	0.244713	1.05224	0.290069	7.983e-06	0.0609265	0.568667	0.28				0.5	-0.8	-3.7				7.983e-06	0	0	0	0	0	0	0.0001641	3.289e-05	rs749259755		-0.262945	0.0572621	-0.0772364	-0.0344069	-0.0119001	-0.20074	-0.339998	0.0110153
CHMP2B:c.310AG	9.69	31.6054	0.865672	2.60531	0.835781	3.997e-06	0.0895522	0.993	0.306667				0.5	-5.6	-4.6				3.997e-06	6.182e-05	0	0	0	0	0	0	0	rs999304913		0.994683	0.0382932	0.0611084	0.448276	0.0294412	-0.0715458	0.553384	-0.0202803
CHMP2B:c.317CG	10.65	31.1273	0.890819	2.73551	0.826051	4.011e-06	0	0.659667	0.0633333	0.000227			0.5	-1	0	0			4.011e-06	6.203e-05	0	0	0	0	0	0	0	rs368704252		-0.0110565	0.272931	0.0772364	0.0344069	0.0119001	0.20074	-0.000274648	0.508582
CHMP2B:c.323CT	14.29	31.0204	0.324297	2.22915	0.623123	4.016e-05	0.00903614	0.08975	0				0.5	0	1.4				4.016e-05	0	0	0	0	0	0	0	0.0003325	rs753676349		-0.586749	-0.355733	-0.656132	-0.0344655	-0.0361769	-0.493454	-0.372622	-0.104096
CHMP2B:c.326TC	13.22	31.4581	0.953	2.91879	0.918386	4.008e-06	0.0025	0.058	0				0.5	0.7	1.5				4.008e-06	0	0	0	0	0	0	0	3.311e-05	rs1443763991		-0.64517	-0.804513	-0.584209	-0.471724	-0.0598033	-0.683259	-0.337948	-0.726774
CHMP2B:c.334GA	7.1	30.4021	0.231384	2.3185	0.714869	4.009e-06	0.0214893	0.79175	0.1675				0.5	0.6	0.3				4.009e-06	0	0	0	0	0	8.863e-06	0	0	rs778869364		0.062015	0.175978	0.344828	0.198966	0.0586532	0.43117	-0.0398783	0.0556823
CHMP2B:c.339CG	8.9	30.8336	0.942	2.82949	0.936262	4.01e-06	0	0.2335	0				0.5	0	0				4.01e-06	0	0	0	0	0	8.865e-06	0	0	rs747904374		-0.0447493	0.128889	0.0754394	-0.04	0.116196	0.00958683	-0.0992483	0
CHMP2B:c.360GC	-7.19	35.7927	0.531297	1.68558	0.480135	4.003e-06	0.00701052	0.10775	0.0175				0.5	0	0				4.003e-06	0	0	0	0	0	8.853e-06	0	0	rs758256432		-0.0170687	0.31553	-0.0754394	0.04	-0.116196	-0.00958683	0.0555812	0.0637302
CHMP2B:c.361AG	8.67	36.6281	0.217435	1.50927	0.391094	4e-06	0.000501002	0.553	0.225				0.5	-0.1	-1.7				4e-06	0	0	0	0	0	0	0	3.299e-05	rs777390752		-0.290465	-0.294742	-0.213566	0.0690103	0.0388172	-0.26949	-0.296137	-0.125968
CHMP2B:c.371CT	-0.99	36.0037	0.274048	1.70926	0.50433	4.007e-06	0.413828	0.38575	0.195				0.5	-0.7	-0.9				4.007e-06	0	0	0	0	0	0	0	3.3e-05	rs1296686594		-0.346622	-0.355733	-0.656132	-0.0344655	-0.0361769	-0.493454	-0.185344	-0.104096
CHMP2B:c.374TC	-0.99	36.0037	0.643788	2.08097	0.632469	8.007e-06	0.00250501	0.5715	0.025				0.5	0	1.6				8.007e-06	0	5.836e-05	0	0	0	0	0	0	rs770307338		-0.64517	-0.804513	-0.584209	-0.471724	-0.0598033	-0.683259	-0.337948	-0.726774
CHMP2B:c.395AG	5.26	27.5435	0.429359	2.11959	0.628808	4.027e-06	0.493487	0.73075	0.9175	0.000227			0.5	-1.2	0	0			4.027e-06	0	0	0	0	0	8.878e-06	0	0	rs372014089		0.248296	0.562885	0.376906	-0.413793	-0.00631356	0.00958683	-0.0843984	-0.0872581
CHMP2B:c.397AG	3.03	27.226	0.222834	1.5729	0.400296	4.031e-06	0.00350526	0.8085	0.8125				0.5	0.5	0				4.031e-06	0	0	0	0	0	8.885e-06	0	0	rs763401641		-0.103586	0.611959	0.764234	-0.275862	0.861107	0	-0.427497	-0.0969608
CHMP2B:c.399GA	3.03	27.226	0.222834	1.5729	0.400296	4.042e-06	0.0010015	0.7825	0.42				0.5	0.8	0				4.042e-06	0	2.963e-05	0	0	0	0	0	0	rs1205075118		-0.767055	-0.0442501	-0.43627	-0.537883	-0.0908033	-0.564187	-0.712825	-0.248023
CHMP2B:c.409AG	-6.44	23.7618	0.888833	2.62408	0.853136	0	0.00751127	0.2285	0.0325				0.5	0	0				0	0	0	0	0	0	0	0	0	rs1240736820		0.410087	0.475458	0.764234	-0.275862	0.861107	0	-0.260196	-0.163569
CHMP2B:c.411GA	-6.44	23.7618	0.888833	2.62408	0.853136	1.619e-05	0.0145218	0.10075	0.0125				0.5	0	0.1				1.619e-05	0	0	0	0	0	1.783e-05	0	6.782e-05	rs764570832		-0.0322457	-0.344845	-0.43627	-0.537883	-0.0908033	-0.564187	-0.227273	-0.55691
CHMP2B:c.412AT	-29.24	23.3012	0.601903	1.85772	0.5896	4.046e-06	0.0295443	0.649	0.1825				0.5	-3	-1.3				4.046e-06	0	0	0	0	0	0	0	3.391e-05	rs376941490		0.168388	0.184516	0.124065	0	-0.0294626	0.0557529	0.160772	0.184405
CHMP2B:c.412AC	-29.24	23.3012	0.601903	1.85772	0.5896	4.046e-06	0.000500751	0.234	0	0.000227			0.5	-0.2	-0.7	0			4.046e-06	6.23e-05	0	0	0	0	0	0	0	rs376941490		0.133588	-0.0716029	0.160789	0	-0.139977	0.198886	0.161229	0.0391228
CHMP2B:c.420AT	-30.74	24.0517	0.927036	2.84426	0.861742	4.056e-06	0.0669665	0.889	0.0875				0.5	-1.1	-1.1				4.056e-06	6.296e-05	0	0	0	0	0	0	0	rs1426564259		0.166478	-0.326706	0.0759608	0.0231034	-0.32316	0.139542	0.198975	-0.453316
CHMP2B:c.426CG	-21.59	25.2874	0.315842	2.31093	0.671233	2.395e-05	0.63968	0.89575	0.7625				0.5	3.6	2.2				2.395e-05	0	0	0	0	0	0	0	0.0001962	rs774798983		-0.224929	-0.268731	-0.293515	0.25931	0.0202069	0	0	0.302658
CHMP2B:c.428AG	-13.63	25.9813	0.399101	1.77206	0.523013	4.389e-05	0.330669	0.85	0.38				0.5	0.4	-1.7				4.389e-05	0	0.0001451	0	0	0	8.837e-06	0	0.0001635	rs63750944		0.271247	0.0529164	-0.031226	-0.244138	-0.0036976	-0.290432	-0.0603598	-0.0221067
CHMP2B:c.445AT	-10.36	25.6674	0.267366	1.68398	0.453531	1.197e-05	0.001999	0.15325	0.0025				0.5	-2.6	-3.8				1.197e-05	0	8.699e-05	0	0	0	0	0	0	rs1428901801		-0.529974	-0.1024	-0.280547	-0.106207	0.0854438	0	0	0.0151104
CHMP2B:c.453CT	-17.06	24.1834	0.781546	2.21335	0.753269	1.197e-05	0.781546	0.5	0.5				0.5	-0.3	-0.3				1.197e-05	0	0	0	5.442e-05	0	0	0	6.537e-05	rs767746876		0.334824	0.98728	-0.0122535	-0.183793	-0.127807	-0.0121789	0.1836	0.555152
CHMP2B:c.453CA	-17.06	24.1834	0.781546	2.21335	0.753269	7.98e-06	0.0646688	0.97875	0.11				0.5	0	1.1				7.98e-06	0	0	0	0.0001088	0	0	0	0	rs767746876		0.322288	0.603548	-0.0882143	-0.206897	0.195353	-0.151721	0.1836	0.439852
CHMP2B:c.454GC	-0.35	27.4227	0.165077	1.27463	0.304734	3.989e-06	0	0.71525	0.13				0.5	0.6	-1.2				3.989e-06	0	0	0	5.441e-05	0	0	0	0	rs760794461		0.370761	-0.129538	-0.195108	-0.0434483	-0.0750314	-0.200947	0.151466	0.0141868
CHMP2B:c.454GA	-0.35	27.4227	0.165077	1.27463	0.304734	7.978e-06	0.0102715	0.9325	0.41				0.5	0.8	-0.9				7.978e-06	6.158e-05	2.899e-05	0	0	0	0	0	0	rs760794461		1.22892	0.11324	0.289709	-0.122069	-0.0899266	0.166444	0.514303	0.0075399
CHMP2B:c.454GT	-0.35	27.4227	0.165077	1.27463	0.304734	3.989e-06	0.0029347	0.5315	0.0525				0.5	0.5	0.5				3.989e-06	0	0	0	0	0	8.836e-06	0	0	rs760794461		1.15445	0.00167756	0.296527	0.305172	-0.128401	0.418447	0.767029	0.111521
CHMP2B:c.460GA	-0.65	27.9909	0.233542	1.8311	0.494953	3.989e-06	0.00417973	0.7215	0.1275				0.5	0.9	0.3				3.989e-06	0	2.899e-05	0	0	0	0	0	0	rs1407276314		-0.756673	0.0369549	0.0109432	0.142414	-0.0851262	0.0121789	-0.468112	0.0193578
CHMP2B:c.464AG	20.21	26.1246	0.448116	1.93349	0.499592	1.595e-05	0.000516262	0.40325	0.005	0.000227			0.5	-3.5	-2.4	0			1.595e-05	0.0001847	0	0	0	0	8.832e-06	0	0	rs375575660		0.22345	-0.04793	0.253038	0.0344828	0.00186912	0	0.101369	-0.0227431
CHMP2B:c.466GA	20.61	26.0049	0.954413	2.88126	0.887399	3.989e-06	0.000584454	0.00725	0				0.5	-0.4	0				3.989e-06	0	0	0	0	0	8.834e-06	0	0	rs764069353		0.845785	0.0762485	0.0114647	0.172414	-0.172542	0.0197922	0.617559	0.186884
CHMP2B:c.478CA	-11.14	30.4352	0.2045	1.8783	0.48988	3.987e-06	0.001	0.89125	0.055				0.5	-1.2	-1.7				3.987e-06	0	0	0	0	0	0	0	3.268e-05	rs751339317		-0.441787	-0.166141	-0.358557	0.135172	5.393e-05	0	0	0.0140954
CHMP2B:c.480GT	-11.14	30.4352	0.2045	1.8783	0.48988	3.986e-06	0.0015	0.9865	0.0125				0.5	0.9	-0.5				3.986e-06	0	0	0	0	0	8.824e-06	0	0	rs1292168510		-1.11694	0.419047	-0.534043	-0.311034	-0.15875	-0.189821	-0.414617	0.197062
CHMP2B:c.486TG	-11.4	30.0683	0.433717	2.09476	0.571485	3.986e-06	0.00050025	0.00725	0				0.5	-4.8	-3.8				3.986e-06	0	0	0	5.44e-05	0	0	0	0	rs757070412		-0.485777	-0.547853	-0.142755	0.166552	-0.0257798	0.116551	-0.13941	0
CHMP2B:c.495AT	-8.88	30.1828	0.915832	2.75347	0.866824	3.986e-06	0	0.0183333	0				0.5	1.7	1				3.986e-06	0	0	0	0	0	8.822e-06	0	0	rs1197152496		0.221178	0.518734	0.324317	-0.00344828	0.0167266	0.410776	0.21773	0.353718
CHMP2B:c.506AC	-8.19	29.882	0.991479	3.07621	0.925552	1.595e-05	0.000501253	0.024	0.02				0.5	-2.7	-0.7				1.595e-05	0	0	0	0.0002177	0	0	0	0	rs780887155		-0.133909	-0.253147	0.0883833	0.0345586	-0.383993	-0.188502	-0.286578	-0.71228
CHMP2B:c.535GA	16.72	27.9219	0.246733	1.4049	0.428296	0	0.0198641	0.737333	0.01				0.5	3.5	0.7				0	0	0	0	0	0	0	0	0	rs1390507865		-0.05566	0.0906292	-0.212492	-0.322759	-0.0211977	0	0	0.135427
CHMP2B:c.538AG	6.47	29.9361	0.185836	0.971896	0.267727	3.998e-06	0.0729499	0.995333	0.7				0.5	0.6	0				3.998e-06	0	0	0	0	0	0	0.000164	0	rs1331518616		-1.26168	-0.0501302	-0.0114647	-0.172414	0.172542	-0.0197922	-0.391044	-0.116833
CHMP2B:c.539AG	6.47	29.9361	0.185836	0.971896	0.267727	3.999e-06	0.0500532	0.998333	0.37				0.5	-0.5	-0.4				3.999e-06	0	0	0	0	0	8.872e-06	0	0	rs454175		0.680035	0.647967	0.499047	-0.206897	-0.256694	0.131929	0.153372	-0.0207219
CHMP2B:c.541GC	6.9	29.3911	0.741416	2.20007	0.678209	3.999e-06	0.00429185	0.0196667	0.0133333				0.5	1.2	1.8				3.999e-06	0	0	9.956e-05	0	0	0	0	0	rs1445485792		0.0164978	0.407942	0.0996806	-0.448276	-0.169418	0.270432	0.116375	0.317306
CHMP2B:c.545CT	12.68	30.1277	0.955938	2.85775	0.973315	3.997e-06	0	0.000666667	0	0			0.5	0	0	0.0001163			3.997e-06	0	0	0	0	0	8.867e-06	0	0	rs369257752		-0.832574	-0.845469	-0.728138	-0.137931	-0.0944467	-0.772494	-0.579237	-0.24283
CHMP2B:c.548CT	19.47	30.0967	0.413959	1.31616	0.406271	3.997e-06	0.00902527	0.900667	0.0466667				0.5	0.1	0.4				3.997e-06	6.168e-05	0	0	0	0	0	0	0	rs748616447		-0.637882	-1.19101	-0.447292	-3.10345e-05	0.016574	-0.475983	-0.184513	-0.71169
CHMP2B:c.551CT	19.47	30.1958	0.420596	1.52015	0.458538	0	0.0328784	0.469667	0.303333				0.5	2.3	0				0	0	0	0	0	0	0	0	0	rs1339853883		-0.67913	-0.65425	-0.314815	-0.413793	-0.0661039	-0.277288	-0.465547	-0.551061
CHMP2B:c.557GA	14.52	30.6801	0.205922	0.929362	0.29872	7.992e-06	0.0248991	0.993	0.47				0.5	0	0				7.992e-06	0	0	0	0	0	1.773e-05	0	0	rs747423794		-0.249405	-0.228763	-0.114875	-2.4138e-05	-0.0338561	-0.080632	-0.068902	-0.076353
CHMP2B:c.557GT	14.52	30.6801	0.205922	0.929362	0.29872	2.398e-05	0.026245	0.938	0.226667				0.5	0	0				2.398e-05	0	0.0001739	0	0	0	0	0	0	rs747423794		-0.327891	-0.573377	-0.226772	-0.103441	-0.103475	-0.273447	-0.153485	-0.238533
CHMP2B:c.560GA	17.34	30.0992	0.316644	1.27885	0.386644	0.001534	0.0541272	0.991667	0.696667	0.02065	0.025	0.0058	0.5	2.3	3.7	0	0	0	0.001534	0.02028	0.001478	0	0	0	2.659e-05	0.000164	0	rs78268395	0	-0.487699	0.0209215	-0.376906	0.413793	0.00631356	-0.00958683	-0.146179	0.073107
CHMP2B:c.572CT	16.4	31.3942	0.283724	1.19464	0.329041	3.994e-06	0.0278592	0.974333	0.156667				0.5	2.9	0.4				3.994e-06	0	0	0	0	0	0	0.0001639	0	rs1185719298		-0.552158	-0.567459	-0.61007	-0.297931	-0.0475948	-0.481284	-0.473324	0.0327168
CHMP2B:c.581CT	15.99	30.2416	0.296137	1.26931	0.383444	5.191e-05	0.00143062	0.942333	0.0466667	0.000227			0.5	0	0	0.0002326			5.191e-05	6.16e-05	0	0	0	0.0002312	6.198e-05	0	0	rs149380040		-0.542454	-0.257248	-0.447292	-3.10345e-05	0.016574	-0.475983	-0.220392	-0.219349
CHMP2B:c.589AG	23.72	28.9539	0.386364	1.42956	0.467083	4.391e-05	0.0375	0.995	0.616667				0.5	-1.4	0.3				4.391e-05	0	0	0	0.0005983	0	0	0	0	rs761691146		0.404141	-0.13569	-0.213566	0.0690103	0.0388172	-0.26949	0.362172	-0.0484604
CHMP2B:c.608TC	-2.43	31.5399	0.51494	2.32475	0.647279	3.991e-06	0.00199203	0.937667	0				0.5	3.9	3.6				3.991e-06	0	0	0	0	0	0	0	3.268e-05	rs1422179414		-0.0323523	-0.425912	-0.0911214	-0.233448	-0.0219905	-0.0823355	-0.136489	-0.246165
CHMP2B:c.613CT	-15.9	33.0729	0.438703	1.74945	0.480132	4.791e-05	0.00101317	0.991667	0.00666667	0			0.5	0	-0.4	0.0001163			4.791e-05	6.164e-05	0	0	0.000272	0	2.655e-05	0	9.807e-05	rs373536428		0.265267	0.0672004	-0.147883	0.0593103	-8.7578e-06	0.196399	0.390046	0.173675
CHMP2B:c.614GA	-15.9	33.0729	0.438703	1.74945	0.480132	2.795e-05	0.0141844	0.577	0.233333				0.5	0	1.7				2.795e-05	0	0.0001739	0	0	0	0	0.0001637	0	rs750217435		0.349195	0.26222	0.281297	0.310345	0.111052	0.196399	0.184629	0.113061
CHMP2B:c.614GT	-15.9	33.0729	0.438703	1.74945	0.480132	3.992e-06	0	0.821333	0.0733333				0.5	0	0.6				3.992e-06	0	0	0	0	0	8.849e-06	0	0	rs750217435		0.702639	0.26014	1.07355	0.13931	0.0816381	0.196399	0.0418692	-0.0221774
CHMP2B:c.618AC			0.539583	2.1429	0.614743	3.992e-06	0.003125	0.035	0.01				0.5	2	0.9				3.992e-06	0	0	0	0	4.626e-05	0	0	0	rs63751126		0.968435	0.980997	0.534043	0.137931	0.103472	0.600596	0.748383	0.364212
CHMP2B:c.618AT			0.539583	2.1429	0.614743	7.983e-06	0.003125	0.035	0.01				0.5	0.8	0.9				7.983e-06	0	0	0	0	0	1.769e-05	0	0	rs63751126		0.219281	0.372923	0.324317	-0.00344828	0.0167266	0.410776	0.252167	0.160096
CHMP2B:c.620TC			0.975992	2.98177	0.933435	3.992e-06	0	0.00633333	0				0.5	1.3	-1.1				3.992e-06	0	0	0	0	0	8.844e-06	0	0	rs1393878962		-0.0101516	0.803403	0.112529	0	-0.0251436	0.50275	0.0853696	0.443949
CHMP2B:c.625GC			0.655789	1.93518	0.594356	3.992e-06	0	0.478	0.103333				0.5	-0.7	-1.7				3.992e-06	0	2.899e-05	0	0	0	0	0	0	rs1333146523		0.118239	0.124667	0.0996806	-0.448276	-0.169418	0.270432	0.177402	0.105353
CHMP2B:c.626CT			0.655789	1.93518	0.594356	3.991e-06	0	0.623667	0.08				0.5	3.1	0				3.991e-06	0	0	0	0	0	8.844e-06	0	0	rs1036069988		-0.33758	0.0855623	-0.314815	-0.413793	-0.0661039	-0.277288	-0.250803	0.0279366
SNX9:c.16CT			0.603725	2.0091	0.62715	5.575e-05	0	0.029	0	0			0.5	1	2.3	0.0002326			5.575e-05	0	5.802e-05	0	0	0	9.682e-05	0	3.271e-05	rs151265155		-0.403686	0.179832	-0.147883	0.0593103	-8.7578e-06	0.196399	-0.0499003	0.136978
SNX9:c.17GA			0.603725	2.0091	0.62715	3.982e-06	0.246628	0.927	0.29				0.5	-0.4	-0.7				3.982e-06	0	2.898e-05	0	0	0	0	0	0	rs1267083721		0.324131	0.341327	0.281297	0.310345	0.111052	0.196399	0.126873	0.0720871
SNX9:c.23TC			0.289872	2.29313	0.6862	7.959e-06	0	0.788	0				0.5	0	0.7				7.959e-06	0	0	0	0	0	1.759e-05	0	0	rs747860327		-0.371743	-0.626891	-0.584209	-0.471724	-0.0598033	-0.683259	-0.241094	-0.739238
SNX9:c.24GA			0.289872	2.29313	0.6862	3.98e-06	0.0424913	0.967	0.02				0.5	0	3.2				3.98e-06	0	0	0	0	0	8.798e-06	0	0	rs771427109		-0.0446823	-0.340979	-0.43627	-0.537883	-0.0908033	-0.564187	-0.127556	-0.537491
SNX9:c.34GC	15.21	25.6731	0.311809	0.999151	0.330127	3.979e-06	0.0017452	0.54	0.126667				0.5	-0.9	-0.4				3.979e-06	0	0	0	5.444e-05	0	0	0	0	rs772853467		-0.684623	-0.12386	0.0996806	-0.448276	-0.169418	0.270432	0.0945111	-0.0587734
SNX9:c.35CT	15.21	25.6731	0.311809	0.999151	0.330127	3.979e-06	0.00814427	0.889	0.203333				0.5	0	0.3				3.979e-06	0	2.895e-05	0	0	0	0	0	0	rs1165197348		-0.671004	-0.65425	-0.314815	-0.413793	-0.0661039	-0.277288	-0.328713	-0.551061
SNX9:c.41AT	-1.56	25.9731	0.970947	2.91099	0.92287	3.978e-06	0.00290529	0.001	0.00666667				0.5	0.8	1.4				3.978e-06	0	0	0	0	0	8.795e-06	0	0	rs771054109		-0.398651	-0.244388	-0.395209	-0.068931	-0.384301	-0.552001	-0.493411	-0.226632
SNX9:c.44CT	-5.71	25.1311	0.901304	2.64232	0.876348	3.979e-06	0.00558659	0.08	0				0.5	2.2	-0.2				3.979e-06	0	0	0	5.445e-05	0	0	0	0	rs1292775577		0.0251658	-0.323805	-0.347507	0	0.0349257	-0.61065	-0.231343	-0.662163
SNX9:c.61AT	4.61	23.975	0.473318	2.23816	0.632072	1.592e-05	0.493619	0.775	1				0.5	-1.8	0				1.592e-05	0	0	0	0	0	2.639e-05	0.0001631	0	rs776548092		-0.349664	-0.0664953	-0.131463	-0.0565517	-0.0105165	-0.109519	-0.124121	-0.0434045
SNX9:c.62CT	4.61	23.975	0.473318	2.23816	0.632072	2.786e-05	0	0.016	0	0.000227			0.5	0.3	-0.6	0			2.786e-05	0.0001846	0	9.923e-05	5.447e-05	0	8.798e-06	0	3.268e-05	rs140516788		0.934781	0.519767	0.584209	0.471724	0.0598033	0.683259	0.666901	0.31241
SNX9:c.82AC	-2.2	27.1136	0.422364	2.05066	0.566453	0.000406	0.410197	0.985	0.863333		0	0	0.5	-4.7	-5		0.0079	0	0.000406	0	0	0	0.005563	0	0	0	0	rs75587153	0	-0.880827	-0.325239	-0.199287	-0.227586	-0.0915917	-0.507423	-0.471209	-0.183449
SNX9:c.98CT	9.91	26.4133	0.915572	2.72415	0.890418	2.391e-05	0.0469043	0.997	0.16				0.5	1	0.3				2.391e-05	0	0	0	0	0	2.643e-05	0	9.814e-05	rs752074718		0.893979	1.97609	1.82768	0.128276	0.194461	0.675229	0.303367	0.546928
SNX9:c.103GT	17.9	26.7196	0.971631	2.93648	0.945364	4.12e-06	0.0070922	0.456	0.103333				0.5	-0.9	0				4.12e-06	0	0	0	0	0	0	0	3.406e-05	rs1359629633		-0.194013	-0.0241099	0.0155578	-0.0345172	-0.00269041	-0.0539745	-0.138052	-0.0373029
SNX9:c.106GA	13.69	26.5744	0.626152	2.00459	0.605012	0	0	0	0.0133333				0.5	0.4	0				0	0	0	0	0	0	0	0	0	rs750874108		-0.00658928	0.628747	0.289709	-0.122069	-0.0899266	0.166444	0.0493057	0.195289
SNX9:c.106GT	13.69	26.5744	0.626152	2.00459	0.605012	4.072e-06	0	0	0.00666667				0.5	0.8	0				4.072e-06	0	0	0	0	0	8.953e-06	0	0	rs750874108		0.136327	0.483235	0.296527	0.305172	-0.128401	0.418447	0.176012	0.142057
SNX9:c.136AG	34.12	28.5398	0.237249	1.80241	0.574648	4.005e-06	0.00401146	0.743	0.0333333				0.5	0.2	-1.2				4.005e-06	0	2.921e-05	0	0	0	0	0	0	rs1314630440		-0.850607	-0.219585	-0.0114647	-0.172414	0.172542	-0.0197922	-0.551328	-0.0382455
SNX9:c.146GT	14.68	28.9126	0.45496	1.52831	0.500205	4.008e-06	0.00399088	0.811	0.336667				0.5	0	-1.5				4.008e-06	0	0	0	0	0	8.857e-06	0	0	rs754286836		-0.0108329	-0.585483	-0.226772	-0.103441	-0.103475	-0.273447	-0.150211	-0.353878
SNX9:c.146GA	14.68	28.9126	0.45496	1.52831	0.500205	2.405e-05	0.0210946	0.99	0.316667				0.5	1.7	1.4				2.405e-05	0	0	0	0.0001646	0	1.771e-05	0	3.289e-05	rs754286836		0.170882	-0.369372	-0.114875	-2.4138e-05	-0.0338561	-0.080632	0.086893	-0.105321
SNX9:c.154GA	4.06	31.5259	0.568337	2.25615	0.661717	8.024e-06	0.00968109	0.003	0.0533333				0.5	1.2	1.3				8.024e-06	0.0001241	0	0	0	0	0	0	0	rs369135924		0.136348	0.22591	0.344828	0.198966	0.0586532	0.43117	0.221364	0.249657
SNX9:c.154GT	4.06	31.5259	0.568337	2.25615	0.661717	0.5	0.400911	0.001	0.826667	0			0.5	0	-0.2	0.0001163												rs369135924		-0.118719	-0.0742953	0.189105	-0.141379	0.014417	0.522117	0.233173	0.217629
SNX9:c.160AT	0.88	31.5237	0.302564	1.85272	0.49706	1.205e-05	0.0102564	0.58	0.31				0.5	-2.2	-3				1.205e-05	0	0	0	0	0	2.659e-05	0	0	rs780851314		-0.719541	-0.396143	-0.234309	-0.0689655	0.019245	-0.210981	-0.292913	-0.128609
SNX9:c.169GA	4.16	31.1451	0.758248	2.35547	0.75108	4.078e-05	0.187713	0.959	0.186667		0	0	0.5	1.1	0.3		0.001	0	4.078e-05	0	6.044e-05	0	5.65e-05	0	5.372e-05	0	3.391e-05	rs557822765	0	1.02597	0.906952	0.344828	0.198966	0.0586532	0.43117	0.509318	0.688043
SNX9:c.177TG	-3.84	31.8493	0.580611	1.58563	0.575563	1.594e-05	0.0126449	0.509	0.0366667				0.5	0	2.2				1.594e-05	0	0	0	0	4.623e-05	2.64e-05	0	0	rs780832931		-0.369665	-0.530383	-0.142755	0.166552	-0.0257798	0.116551	-0.0702228	-0.0800969
SNX9:c.187GC	-32.94	29.2001	0.531373	2.09178	0.584763	3.984e-06	0	0.834	0.0733333				0.5	2	1.5				3.984e-06	0	0	0	0	0	8.802e-06	0	0	rs749995079		-0.893439	-0.113236	-0.0987361	-0.0610345	-0.0590891	-0.177642	-0.566482	0
SNX9:c.187GA	-32.94	29.2001	0.531373	2.09178	0.584763	3.984e-06	0	0.986	0.256667				0.5	0	0				3.984e-06	0	2.91e-05	0	0	0	0	0	0	rs749995079		-0.848449	0.302191	0.0109432	0.142414	-0.0851262	0.0121789	-0.523811	0
SNX9:c.196GC	-18.23	29.0729	0.688679	2.2897	0.697543	3.984e-06	0	0.28	0.0366667				0.5	1.9	-0.9				3.984e-06	0	0	0	0	0	8.8e-06	0	0	rs1325998430		-0.185399	-0.0550886	-0.0987361	-0.0610345	-0.0590891	-0.177642	-0.204954	-0.0147298
SNX9:c.199CG	-10.66	28.7995	0.217914	1.36284	0.390429	1.593e-05	0.0026738	0.993	0.983333				0.5	-1.6	-2.1				1.593e-05	0	0	0	0	4.621e-05	2.639e-05	0	0	rs749203434		1.0981	0.661728	0.347093	0.0344828	0.398975	0.448875	0.647895	0.686178
SNX9:c.200AT	-10.66	28.7995	0.217914	1.36284	0.390429	7.965e-06	0.0013369	1	0.366667				0.5	0	-0.8				7.965e-06	0	0	0	0	0	8.798e-06	0.0001634	0	rs1436472138		-0.238989	-0.0577373	-0.111897	-0.103417	-0.0696184	-0.192815	-0.21963	-0.153228
SNX9:c.200AG	-10.66	28.7995	0.217914	1.36284	0.390429	3.982e-06	0.013369	0.983	0.583333				0.5	0	0				3.982e-06	0	0	0	0	0	8.798e-06	0	0	rs1436472138		0.0248463	0.181461	0.114875	2.4138e-05	0.0338561	0.080632	-0.0527372	-0.0242002
SNX9:c.217TG	-8.51	28.8585	0.590432	1.91534	0.583966	3.982e-06	0.26021	0.999	0.275				0.5	-0.8	-0.4				3.982e-06	0	0	0	0	0	0	0	3.272e-05	rs748366807		0.701341	-0.00756594	0.020743	0.137976	0.0195722	-0.0585092	0.327231	-0.0375254
SNX9:c.223GA	1	30.1805	0.544088	1.5714	0.520505	1.593e-05	0.00501002	0.878	0.165				0.5	4.3	3.4				1.593e-05	0	0	0	0.0002178	0	0	0	0	rs772340065		-1.02061	-0.420352	-0.0611084	-0.448276	-0.0294412	0.0715458	0.048937	-0.372608
SNX9:c.229CG	16.7	29.2465	0.460123	1.47907	0.496792	0.5	0.0122699	0.8	0.285	0.000227			0.5	0.8	-0.2	0												rs376191609		-0.503747	0.379456	0.347093	0.0344828	0.398975	0.448875	-0.284069	0.275903
SNX9:c.238CT	21.12	29.9288	0.307197	2.22191	0.679567	3.98e-06	0.647691	1	1				0.5	-1.6	0.6				3.98e-06	6.155e-05	0	0	0	0	0	0	0	rs1193818511		0.211981	0.841942	0.122117	-0.106897	0.0828052	0.585046	0.374754	0.685905
SNX9:c.242AG	27.61	32.1886	0.944086	2.75284	0.90944	3.98e-06	0.00967742	0.213	0.075				0.5	-4.6	-4.3				3.98e-06	0	2.898e-05	0	0	0	0	0	0	rs1018349422		-0.0447911	-0.323501	-0.309991	0.0203448	0.00110278	-0.444698	-0.104046	-0.271003
SNX9:c.248TC	26.44	32.9877	0.486162	1.41735	0.481205	7.959e-06	0.0359779	0.196	0.135				0.5	0	-1.1				7.959e-06	0	0	0	0	0	1.759e-05	0	0	rs773144429		0.180543	-0.0949887	0.112529	0	-0.0251436	0.50275	0.276876	-0.0584199
SNX9:c.253GT	13.28	33.5245	0.260327	1.73694	0.509258	2.787e-05	0.18862	0.999	0.66	0			0.5	2	3.6	0.0002326			2.787e-05	0	2.899e-05	0	0	0	5.28e-05	0	0	rs138147365		-1.15274	-1.07326	-0.316465	-0.322759	-0.0424107	-0.119051	-0.682205	-0.340784
SNX9:c.258CG	21.59	32.203	0.262186	1.21804	0.361532	7.962e-06	0.00221566	0.941	0.095				0.5	-0.6	-0.3				7.962e-06	0	0	0	0	0	1.76e-05	0	0	rs770951001		-0.508555	-0.047984	-0.0645356	-0.0372414	-0.0417042	-0.0846178	-0.0932908	0.133001
SNX9:c.259AG	21.59	32.4524	0.533721	1.75286	0.538142	0	0.177907	1	0.28				0.5	-2.3	-3.1				0	0	0	0	0	0	0	0	0	rs777149323		-1.77265	-0.367611	-0.213566	0.0690103	0.0388172	-0.26949	-0.613335	-0.101165
SNX9:c.266AG	31.18	32.2786	0.812601	2.26733	0.786769	4.022e-06	0.00646204	0.799	0.215				0.5	0.3	-1.1				4.022e-06	0	2.981e-05	0	0	0	0	0	0	rs760135782		-0.324131	0.355861	-0.281297	-0.310345	-0.111052	-0.196399	-0.126873	0
SNX9:c.271AT	32.77	32.1848	0.208487	2.17999	0.715296	0	0	1	0.035				0.5	0	-0.7				0	0	0	0	0	0	0	0	0	rs1405065560		0.113318	0.024963	0.00681865	0.427241	-0.0384748	0.252003	0.165319	0.0268926
SNX9:c.271AG	32.77	32.1848	0.208487	2.17999	0.715296	4.214e-06	0.0166052	1	0.265				0.5	-4.5	-2.8				4.214e-06	6.382e-05	0	0	0	0	0	0	0	rs1405065560		-1.49747	-0.0150705	-0.289709	0.122069	0.0899266	-0.166444	-0.374811	-0.00168898
SNX9:c.275CG	43.44	33.3422	0.615385	1.9968	0.605894	4.05e-06	0	0.596	0.11				0.5	-3.6	-2.8				4.05e-06	0	0	0	0	0	0	0	3.385e-05	rs140767756		0.404417	0.181277	0.715672	0.0813793	0.103944	0.792778	0.237927	0.147821
SNX9:c.275CT	43.44	33.3422	0.615385	1.9968	0.605894	5.265e-05	0.011396	1	0.27	0.000227	0	0	0.5	0	0.3	0	0.002	0	5.265e-05	6.22e-05	0	0	0.0006071	0	8.889e-06	0	0	rs140767756	0	0.850266	0.0604081	0.53791	0.103448	0.10225	0.162916	0.225793	0.0234209
SNX9:c.278CT	38.73	33.8064	0.614256	1.84066	0.595423	9.729e-05	0.00209644	0.958	0.11	0			0.5	-1.4	-0.2	0.0001163			9.729e-05	0	0	0	0.0008845	4.627e-05	3.558e-05	0.0003339	3.388e-05	rs374744867		0.0587456	0.849695	0.53791	0.103448	0.10225	0.162916	0.0137032	0.0464965
SNX9:c.284CT	30.5	32.9164	0.865145	2.50047	0.819282	8.104e-06	0.0560166	1	0.18				0.5	2.8	1.4				8.104e-06	0	0	0	0	0	1.779e-05	0	0	rs755599906		-0.696921	-1.24502	-0.61007	-0.297931	-0.0475948	-0.481284	-0.536941	-0.0351759
SNX9:c.290AG	34.16	31.8291	0.11625	1.59402	0.487452	0.0002546	0.505	1	1				0.5	0.5	0.4				0.0002546	0	3.006e-05	0	0	0.001896	0.0001865	0	0	rs200349768		1.4416	0.518278	0.376906	-0.413793	-0.00631356	0.00958683	0	0.0151565
SNX9:c.296AG	23.25	28.0995	0.0883191	1.84772	0.665222	4.051e-06	0	0.993	0.18				0.5	-0.6	0				4.051e-06	0	0	0	0	0	0	0	3.389e-05	rs753744736		-0.234214	-4.40669e-05	-0.163193	-0.171034	-0.132381	-0.340763	-0.294946	-0.246455
SNX9:c.305GA	52.74	29.6807	0.0887246	1.49919	0.518769	0.0003531	0.000924214	0.987	0.47	0	0	0.0014	0.5	4.8	1.6	0.0004651	0	0	0.0003531	0	0.0007127	0.004597	0	0	0.0001149	0.0004916	6.605e-05	rs144624939	0	-0.47621	-0.163358	-0.253038	-0.0344828	-0.00186912	0	-0.0995462	0.13695
SNX9:c.310GA	46.46	30.0335	0.591743	1.80396	0.576878	1.203e-05	0.0504587	0.991	0.12				0.5	1.9	2.2				1.203e-05	0	0	0	0	0	0	0	9.895e-05	rs765199294		-1.23284	0.596823	0.112926	-0.206897	-0.15247	0	-0.744555	0.177093
SNX9:c.310GT	46.46	30.0335	0.591743	1.80396	0.576878	4.011e-06	0	0.295	0.04				0.5	2.3	0.1				4.011e-06	0	0	0	0	0	0	0	3.298e-05	rs765199294		-1.41631	0.098498	-0.239573	0.517241	-0.217636	0	-0.741445	0.239715
SNX9:c.314AG	49.28	30.2433	0.574176	1.72158	0.588958	0.000309	0.242674	1	0.69		0	0	0.5	0.5	0		0	0	0.000309	6.176e-05	0	0	5.497e-05	0	2.652e-05	0.0001639	0.002343	rs562470020	0.002	0.684966	0.305503	-0.031226	-0.244138	-0.0036976	-0.290432	-0.0610245	0.122532
SNX9:c.316GA	49.71	30.4742	0.877226	2.48504	0.841502	4.012e-06	0.0412371	0.069	0.16		0.0008	0	0.5	7.2	0.8		0	0	4.012e-06	6.176e-05	0	0	0	0	0	0	0	rs529778152	0	-0.857724	-0.209084	-0.0109432	0.241379	-0.144288	-0.00958683	-0.400604	0
SNX9:c.323GT	42.22	30.8806	0.954677	2.83764	0.96518	8.007e-06	0	0.003	0.43				0.5	2.5	-0.8				8.007e-06	0	0	0	0	0	1.766e-05	0	0	rs747191157		-0.516598	-0.114743	-0.177762	0.022069	-0.00169415	-0.629862	-0.601408	-0.302789
SNX9:c.328GC	43.83	27.3745	0.383272	1.42126	0.420638	3.997e-06	0.0395221	0.823	0.34				0.5	4.6	3.7				3.997e-06	0	0	0	0	0	8.824e-06	0	0	rs757476123		-1.18156	-0.526714	-0.318449	-0.322759	-0.121978	-0.00467272	-0.545475	0
SNX9:c.329CT	43.83	27.3745	0.383272	1.42126	0.420638	3.997e-06	0.224265	0.999	0.51				0.5	3.7	2.9				3.997e-06	0	2.935e-05	0	0	0	0	0	0	rs1332891647		-1.15301	-1.07133	-0.61007	-0.297931	-0.0475948	-0.481284	-0.649622	-0.23583
SNX9:c.338CG	34.28	29.9804	0.420826	1.04967	0.383494	3.999e-06	0.010327	0.987	0.38				0.5	0.2	0				3.999e-06	0	0	0	0	0	8.826e-06	0	0	rs781305781		-0.215979	-0.0964024	-0.266042	-0.0634483	0.189664	0	-0.0231501	0.0108168
SNX9:c.352AC	24.49	27.8067	0.568254	1.80367	0.585223	2.794e-05	0.0031746	0.344	0.16				0.5	-1.7	-3.1				2.794e-05	0.0004318	0	0	0	0	0	0	0	rs61736723		-0.195909	0.0876065	0.109679	-0.344828	0.0441368	0.00958683	-0.229782	0
SNX9:c.354CA	24.49	27.8067	0.568254	1.80367	0.585223	3.991e-06	0.0042328	0.885	0.36				0.5	1.1	0.4				3.991e-06	0	0	0	0	0	0	0	3.27e-05	rs1313926905		0.0192778	-0.575055	-0.0658064	-0.275862	0.167098	-0.122342	0.0805711	-0.19364
SNX9:c.359AG	33.51	30.9969	0.167523	1.41296	0.419853	7.984e-06	0.0061665	0.994	0.1				0.5	-2.5	-1				7.984e-06	0.0001233	0	0	0	0	0	0	0	rs770024757		0.212032	0.162971	0.16562	0.0689655	-0.372093	0.0122377	0.00536039	-0.176315
SNX9:c.364TC	33.75	29.125	0.319149	1.44147	0.391854	0	0.0070922	0.942	0.16				0.5	-8.3	-3				0	0	0	0	0	0	0	0	0	rs1254407048		0.350977	-0.192993	0.201508	0.103448	0.0294178	0.260796	0.343634	-0.107157
SNX9:c.374GT	32.2	28.2841	0.991304	3.04112	1.00199	4.003e-06	0	0.344	0.66	0			0.5	-2	0	0.0001163			4.003e-06	0	0	0	0	0	8.837e-06	0	0	rs370786059		-1.18811	-0.00322026	-0.177762	0.022069	-0.00169415	-0.629862	-0.700361	-0.382564
SNX9:c.376GT	41.45	28.6683	0.344191	2.15347	0.619483	3.996e-06	0	0.211	0.12				0.5	1.2	-1				3.996e-06	0	0	0	0	0	8.825e-06	0	0	rs768996507		0.223326	-0.647164	0.0265782	-0.00827586	-0.0037466	0.22693	0.444037	0
SNX9:c.379GA	26.11	30.7384	0.442765	1.79154	0.500535	3.998e-06	0.272138	1	0.72				0.5	-0.5	1				3.998e-06	0	0	0	5.476e-05	0	0	0	0	rs1456734061		-0.557865	-0.724508	-0.212492	-0.322759	-0.0211977	0	-0.352137	0
SNX9:c.380CT	26.11	30.7384	0.442765	1.79154	0.500535	7.996e-06	0.0151188	0.969	0.6				0.5	1.3	-1.3				7.996e-06	0	0	0	0	0	1.766e-05	0	0	rs1178466406		-0.983702	-1.50066	-0.61007	-0.297931	-0.0475948	-0.481284	-0.368264	-0.398808
SNX9:c.385CG	35.05	30.9725	0.896288	2.59924	0.870933	3.993e-06	0.0316594	1	0.09				0.5	1.8	5.1				3.993e-06	0	2.919e-05	0	0	0	0	0	0	rs774646534		-0.467642	0.0262302	-0.180765	0.0345276	-0.00984558	-0.319305	-0.233392	0.020139
SNX9:c.386CT	35.05	30.9725	0.896288	2.59924	0.870933	7.985e-06	0.00327511	0.967	0.01				0.5	1.1	2				7.985e-06	0	0	0	0	0	8.823e-06	0	3.272e-05	rs1435492463		-1.00335	-1.03892	-0.728138	-0.137931	-0.0944467	-0.772494	-0.611828	-0.803114
SNX9:c.389AC	31.2	30.6335	0.612464	1.68316	0.566028	3.995e-06	0.0723496	0.839	0.13				0.5	-2.9	0				3.995e-06	0	0	0	0	0	0	0	3.273e-05	rs760364065		-1.21406	-0.274373	-0.726332	-0.126897	-0.539904	-0.766749	-0.782293	-0.256382
SNX9:c.390GA	31.2	30.6335	0.612464	1.68316	0.566028	3.994e-06	0.612464	0.5	0.5				0.5	0.7	0				3.994e-06	0	0	0	0	0	8.819e-06	0	0	rs770539783		-0.112226	0.0452706	-0.164175	-0.111724	-0.1241	-0.151721	-0.0669113	0.0309964
SNX9:c.390GT	31.2	30.6335	0.612464	1.68316	0.566028	3.994e-06	0.0451289	0.997	0.31				0.5	-0.2	0				3.994e-06	0	0	0	0	0	0	0	3.274e-05	rs770539783		0.128153	0.551101	-0.0882143	-0.0886207	-0.44726	-0.0121789	0.0402459	0.197415
SNX9:c.390GC	31.2	30.6335	0.612464	1.68316	0.566028	5.99e-05	0.0451289	0.997	0.31				0.5	2.9	0				5.99e-05	0	0.000351	0	0	0	0	0.0004916	0	rs770539783		-0.134444	-0.342937	-0.0759608	0.0951724	-0.319453	0	-0.110855	-0.305307
SNX9:c.392GA	35.09	30.7618	0.488756	1.70892	0.50105	7.989e-06	0	0.278	0.09				0.5	-1.5	-0.1				7.989e-06	0	0	0	0	0	1.764e-05	0	0	rs764753788		0.436362	-0.218184	0.108666	0.0813793	0.454913	0.22693	0.370773	-0.0118482
SNX9:c.413CT	25.77	26.9261	0.186583	1.35302	0.449364	4.004e-06	0.00419287	0.987	0.28				0.5	0	0				4.004e-06	0	0	0	0	0	8.834e-06	0	0	rs762805702		-1.07529	-0.526435	-0.656132	-0.0344655	-0.0361769	-0.493454	-0.689645	-0.172294
SNX9:c.426CA	46.33	27.5938	0.511551	1.60896	0.54566	0.0002044	0.0049505	0.555	0.61				0.5	-0.2	0				0.0002044	0	0.001388	0	0	0	3.536e-05	0	0	rs763932830		-0.717788	-0.656823	-0.0658064	-0.275862	0.167098	-0.122342	-0.340461	-0.351563
SNX9:c.426CT	46.33	27.5938	0.511551	1.60896	0.54566	4.008e-06	0.511551	0.5	0.5				0.5	0.2	0				4.008e-06	0	0	0	0	0	0	0	3.276e-05	rs763932830		-0.929405	-0.72636	0.009633	-0.282759	-0.0686453	0.00958683	-0.419784	-0.523136
SNX9:c.429CG	41.17	28.4174	0.489933	1.51028	0.519717	4.019e-06	0	0.925	0.23				0.5	-0.7	0.2				4.019e-06	0	0	0	0	0	0	0	3.281e-05	rs751357882		-0.0823959	-0.360658	0.0754394	-0.04	0.116196	0.00958683	0	0
SNX9:c.430TG	76.64	28.2658	0.873179	2.45758	0.881755	2.415e-05	0.00257069	0.003	0.35				0.5	0.4	0.7				2.415e-05	0	0	0	0.0003317	0	0	0	0	rs757466461		-0.907083	0.453851	-0.0265782	0.00827586	0.0037466	-0.22693	-0.730473	0
SNX9:c.432GC	76.64	28.2658	0.873179	2.45758	0.881755	8.067e-06	0.00257069	0.001	0.14				0.5	5.8	4.2				8.067e-06	0	0	0	0	0	1.775e-05	0	0	rs757900618		0.121814	-0.590852	0.0195909	0.736552	-0.0765606	0	0	-0.728807
SNX9:c.435CT	79.27	28.2571	0.422986	1.42345	0.439136	4.036e-06	0.422986	0.5	0.5				0.5	-0.1	-0.1				4.036e-06	0	3.009e-05	0	0	0	0	0	0	rs202195603		-0.121685	-0.37815	-0.0122535	-0.183793	-0.127807	-0.0121789	-0.114706	-0.201977
SNX9:c.435CA	79.27	28.2571	0.422986	1.42345	0.439136	2.421e-05	0.254739	1	0.92	0			0.5	-0.3	-0.3	0.0001163			2.421e-05	0	0	0	0	0	5.327e-05	0	0	rs202195603		-0.191697	-0.149664	-0.0882143	-0.206897	0.195353	-0.151721	-0.231426	0.0178805
SNX9:c.436AG	79.38	28.2408	0.24252	1.04258	0.303642	4.064e-06	0.165354	1	0.7				0.5	1	-2.5				4.064e-06	0	0	0	0	0	0	0	3.322e-05	rs1316337909		-0.914662	0.504502	0.0611084	0.448276	0.0294412	-0.0715458	-0.516342	0.283739
SNX9:c.445GA	55.77	33.4115	0.844378	2.38878	0.795904	5.294e-05	0.0712851	0.759	0.09	0	0.0008	0	0.5	3.6	3.7	0.0001163	0	0	5.294e-05	6.222e-05	0	0	0	9.315e-05	7.158e-05	0.0001682	3.324e-05	rs367765060	0	1.40717	0.137629	0.112926	-0.206897	-0.15247	0	0.707916	0
SNX9:c.448CT	45.57	32.8642	0.935678	2.75322	0.937587	0	0	0.166	0.18				0.5	1.2	1.9				0	0	0	0	0	0	0	0	0	rs1267228439		0.353984	-0.0718487	-0.0500319	0.128276	-0.101007	0	0	-0.0219767
SNX9:c.451CG	42.12	33.1159	0.789923	2.25688	0.771633	1.242e-05	0.0187874	0.003	0.03				0.5	2.6	-0.2				1.242e-05	0	0	0	0	0	2.714e-05	0	0	rs772518708		-0.349112	0.782571	0.318449	0.322759	0.121978	0.00467272	-0.405325	0
SNX9:c.464AC	28.57	31.4983	0.787521	2.21959	0.760325	8.579e-06	0.010118	0.568	0.17				0.5	-2.7	-3.5				8.579e-06	0	0	0	0	0	1.854e-05	0	0	rs769229031		0.809904	0.573355	0.616241	0.0345138	0.0248282	0.579678	0.661459	0.333546
SNX9:c.478GC	-1.18	30.4568	0.22855	1.54783	0.443336	2.053e-05	0.000759301	0.718	0.39				0.5	0.7	-2				2.053e-05	0	0	0	0.0002251	0	0	0.0001696	0	rs774097555		-0.513921	-0.479827	-0.195108	-0.0434483	-0.0750314	-0.200947	-0.246132	-0.390178
SNX9:c.484GA	-37.17	27.5048	0.873319	2.49545	0.838245	0.5	0.00707714	0.735	0.19	0			0.5	-1.6	0.1	0.0001163												rs377290096		-0.809509	0.00399229	0.0109432	0.142414	-0.0851262	0.0121789	-0.345149	0
SNX9:c.497AT	-19.52	18.6268	0.985104	2.99013	0.951549	4.002e-06	0	0.112	0.03				0.5	0.2	0.8				4.002e-06	0	0	0	0	0	8.859e-06	0	0	rs767413446		-0.191826	-0.795998	-0.195946	0.0803448	-0.0778973	-0.535542	-0.464897	-0.688043
SNX9:c.508GA	1.7	19.0039	0.97931	2.95849	0.945565	7.985e-06	0.000626959	0.457	0.18				0.5	3.8	-0.2				7.985e-06	0	0	0	0	0	1.768e-05	0	0	rs760959192		0.0880813	-0.0644668	0.0109432	0.142414	-0.0851262	0.0121789	0.114706	-0.151049
SNX9:c.521CG	15.14	21.7121	0.413662	1.31362	0.418228	3.984e-06	0.00189753	0.093	0.02				0.5	4.2	-2.6				3.984e-06	0	0	0	0	0	8.814e-06	0	0	rs766749967		-0.252009	-0.470045	-0.18915	0.776552	0.0144386	0.119051	-0.109952	0.0083198
SNX9:c.521CT	15.14	21.7121	0.413662	1.31362	0.418228	3.984e-06	0	0.093	0.04				0.5	2.7	-0.6				3.984e-06	0	0	0	0	0	8.814e-06	0	0	rs766749967		-0.297787	-0.286699	-0.195773	0.121379	0.122612	0.119051	-0.0442615	0.178143
SNX9:c.536AG	22.42	25.8479	0.514019	1.44054	0.49661	7.96e-06	0.0831776	0.913	0.46	0	0	0	0.5	-0.3	-0.3	0.0001163	0	0.001	7.96e-06	0	0	0	0	0	1.76e-05	0	0	rs186212763	0	-0.189366	0.172841	0.236931	-0.411034	-0.164214	-0.0846178	-0.244411	-0.24353
SNX9:c.538GA	29.16	25.9363	0.290576	1.28173	0.38382	0.008297	0.0052356	0.997	0.23	0.002724	0	0.0043	0.5	3.4	3.7	0.01081	0	0.0159	0.008297	0.003695	0.005435	0.001985	0	0.005684	0.01177	0.01175	0.009276	rs61748681	0.0031	0.107174	0.225265	0.0109432	0.142414	-0.0851262	0.0121789	0.120339	0.11854
SNX9:c.544GC	38.18	30.3843	0.510778	1.55357	0.504648	3.978e-06	0.000937207	0.969	0.4				0.5	0	0				3.978e-06	0	0	0	0	0	8.796e-06	0	0	rs753081993		-0.493898	0.473439	0.347093	0.161379	-0.347598	0	-0.469466	0.0653787
SNX9:c.550GA	31.23	30.1419	0.260606	1.53476	0.420956	3.978e-06	0.0813853	1	0.19				0.5	2.9	2.7				3.978e-06	0	0	0	5.44e-05	0	0	0	0	rs1180910946		-0.7701	-0.108537	-0.0611084	-0.448276	-0.0294412	0.0715458	-0.448901	-0.209556
SNX9:c.554AT	29.83	29.8264	0.188976	2.23532	0.707093	7.955e-06	0.00214746	0.638	0.09				0.5	-2.4	-1.9				7.955e-06	0	0	0	0	0	1.759e-05	0	0	rs758975444		-0.000815892	-0.628005	-0.195946	0.0803448	-0.0778973	-0.535542	-0.438845	-0.48336
SNX9:c.560GT	21.78	30.1422	0.938976	2.76365	0.892274	7.957e-06	0	0.588	0.03				0.5	-1.2	-1.7				7.957e-06	0	0	0	0	0	8.798e-06	0.0001631	0	rs778100862		-0.574742	-1.07717	-0.344028	-0.234483	-0.237259	-0.481284	-0.5624	-0.755052
SNX9:c.562GA	17.61	30.5706	0.561116	2.16695	0.615086	1.194e-05	0.00866218	0.915	0.18	0.000227			0.5	1.5	-0.5	0			1.194e-05	6.158e-05	0	0	0	0	1.76e-05	0	0	rs372541232		1.74144	0.076454	0.112926	-0.206897	-0.15247	0	0.119832	0.0331615
SNX9:c.565GA	17.09	30.8684	0.129766	0.972328	0.315703	6.764e-05	0.00430504	1	0.57		0	0	0.5	-0.7	-0.4		0.001	0	6.764e-05	0	2.892e-05	0	0.0008162	0	0	0	3.267e-05	rs200128498	0	0.958109	0.00716135	-0.0611084	-0.448276	-0.0294412	0.0715458	0.364003	0.153829
SNX9:c.565GC	17.09	30.8684	0.129766	0.972328	0.315703	3.979e-06	0.0319803	0.91	0.33				0.5	3.1	2				3.979e-06	0	0	0	0	0	8.798e-06	0	0	rs200128498		1.19626	0.193278	0.0996806	-0.448276	-0.169418	0.270432	0.590493	0.253953
SNX9:c.572GA	15.49	30.6493	0.616603	1.93708	0.632422	2.388e-05	0.0095057	0.286	0.35				0.5	2.3	2				2.388e-05	0.0001231	0	0	0	0	2.64e-05	0	3.269e-05	rs767982992		-0.00441601	0.0199419	-0.114875	-2.4138e-05	-0.0338561	-0.080632	0.0187728	0.106803
SNX9:c.574GA	20.37	30.334	0.673445	1.88106	0.632078	5.174e-05	0.00119617	0.347	0.01		0.0008	0	0.5	4.2	5.2		0	0.001	5.174e-05	0.0001231	0.0001446	0	0	0	5.28e-05	0	0	rs201265199	0	0.108236	0.318656	0.344892	-0.103448	-0.0571435	0.139483	-0.0925968	-0.0698834
SNX9:c.580AG	17.53	29.7427	0.38484	1.51837	0.452479	7.967e-06	0.338192	1	0.31				0.5	0	0				7.967e-06	0	0	0	0	4.621e-05	8.805e-06	0	0	rs748021775		-1.17227	-0.147504	-0.289709	0.122069	0.0899266	-0.166444	-0.530614	-0.0504843
SNX9:c.584GA	21.09	29.8556	0.337647	1.45178	0.416059	1.195e-05	0.00235294	1	0.39		0.0008	0	0.5	-0.5	0		0	0	1.195e-05	6.155e-05	0	0	0	0	8.808e-06	0	3.278e-05	rs138687825	0	0.350603	1.08472	0.406363	-0.037931	0.0148395	0.468002	0.196947	0.661513
SNX9:c.584GT	21.09	29.8556	0.337647	1.45178	0.416059	3.984e-06	0.00117647	0.903	0.37				0.5	2.6	0				3.984e-06	0	0	0	0	0	8.808e-06	0	0	rs138687825		0.28545	0.579287	0.376141	0.0689655	-0.072357	0.0471726	0.00700924	-0.00744139
SNX9:c.589AG	8.73	32.8293	0.235196	1.1238	0.318545	0	0.137989	1	0.54				0.5	-2.9	-2.5				0	0	0	0	0	0	0	0	0	rs924149245		0.687454	0.0387543	-0.289709	0.122069	0.0899266	-0.166444	0.540289	0.031262
SNX9:c.590GA	8.73	32.8293	0.235196	1.1238	0.318545	0.0002001	0.00391061	0.991	0.23	0.003177	0.0008	0	0.5	0.9	1.3	0.0001163	0	0	0.0002001	0.002896	5.835e-05	0	0	0	0	0.0001635	0	rs150874936	0	0.274323	0.10645	0.031226	0.244138	0.0036976	0.290432	0.147535	0.180612
SNX9:c.601AG	-2.31	30.135	0.51469	2.143	0.654849	1.197e-05	0.433893	0.988	0.69				0.5	0	0.7				1.197e-05	0	8.71e-05	0	0	0	0	0	0	rs1004561485		-0.882936	0.611959	0.764234	-0.275862	0.861107	0	-0.628393	-0.0969608
SNX9:c.602TA	-2.31	30.135	0.51469	2.143	0.654849	3.99e-06	0.00314795	0.668	0.08				0.5	-0.2	0				3.99e-06	0	0	0	0	0	8.817e-06	0	0	rs1280201991		-0.247881	0.356222	0.0706229	-0.0606897	0.144739	0	-0.0776629	0.0927846
SNX9:c.614TG	-14.81	29.2612	0.920489	2.66906	0.87781	3.987e-06	0.00407747	0.001	0				0.5	-1.9	0				3.987e-06	0	0	0	0	0	8.816e-06	0	0	rs1309876341		-0.283938	-0.227613	-0.376141	-0.0689655	0.072357	-0.0471726	-0.0637332	-0.144996
SNX9:c.635CG	-15.61	31.3709	0.307811	1.93193	0.514946	4.068e-06	0.0020555	0.732	0.05				0.5	-3.5	-3.5				4.068e-06	6.27e-05	0	0	0	0	0	0	0	rs759352816		1.25125	1.06065	0.617666	0.0455172	0.0849915	0.539819	0.624927	0.745049
SNX9:c.635CT	-15.61	31.3709	0.307811	1.93193	0.514946	4.068e-06	0.423947	0.618	1				0.5	-2.9	-1.3				4.068e-06	0	0	0	0	0	8.925e-06	0	0	rs759352816		2.17111	1.34	1.40848	0.208276	0.908727	0.766749	0.859508	0.61098
SNX9:c.647CT	-19.52	33.1403	0.037336	1.48005	0.416432	1.624e-05	0.222503	0.993	0.07	0.000227			0.5	0	0	0			1.624e-05	6.265e-05	0	0	0	0	1.783e-05	0	3.419e-05	rs374842203		0.884324	0.560407	0.584209	0.471724	0.0598033	0.683259	0.713615	0.62391
SNX9:c.674TC	-13.1	33.1168	0.570008	1.55288	0.542927	4.381e-06	0.159901	0.995	0.27				0.5	-2	-2.3				4.381e-06	0	0	0	0	0	9.312e-06	0	0	rs1244868371		0.263821	1.09029	0.728138	0.137931	0.0944467	0.772494	0.18821	0.642924
SNX9:c.689AG	-9.43	30.6728	0.623204	2.24517	0.651574	4.228e-06	0.00497238	0.681	0				0.5	-6.4	-5.4				4.228e-06	0	0	0	0	0	9.132e-06	0	0	rs759668076		0.0888385	0.22909	-0.108666	-0.0813793	-0.454913	-0.22693	-0.121793	0.0990221
SNX9:c.697CG	-0.22	28.4449	0.404834	1.36958	0.465038	4.178e-06	0.0161128	1	1				0.5	-2.2	-2.6				4.178e-06	0	0	0	0	0	9.083e-06	0	0	rs770107167		0.978241	0.393777	0.318449	0.322759	0.121978	0.00467272	0.320519	0
SNX9:c.700AG	10.82	26.8192	0.703573	2.4411	0.737764	0.000171	0.289381	0.962	0.69				0.5	0	0				0.000171	0	0.0013	0	0	0	0	0	0	rs775603272		-3.08136	-0.0710692	-0.378379	-0.202759	-0.0423521	-0.481284	-0.823244	-0.0128285
SNX9:c.707TC	12.57	26.4992	0.22211	1.24498	0.433546	3.99e-06	0.00504796	0.969	0.02				0.5	-0.3	0.8				3.99e-06	0	0	0	0	0	8.809e-06	0	0	rs745633109		0.620852	0.163731	0.314815	0.413793	0.0661039	0.277288	0.325041	0.514439
SNX9:c.709GC	6.04	25.613	0.915578	2.61896	0.86852	0.5	0	0	0		0	0	0.5	2.5	2.2		0.001	0										rs186701810	0	-0.553894	-0.52274	-0.397837	-0.103424	0.00697334	-0.380481	-0.0589887	-0.47763
SNX9:c.719GA	20.57	28.855	0.970352	2.89706	0.925109	3.983e-06	0.000502513	0	0				0.5	-0.2	-0.5				3.983e-06	0	0	0	0	0	8.799e-06	0	0	rs1317225770		-0.136877	-0.0923989	-0.253038	-0.0344828	-0.00186912	0	0.104964	0.0443929
SNX9:c.724AG	12.68	28.8958	0.30402	1.46882	0.4347	4.379e-05	0.255779	0.999	0.32	0			0.5	0	-1.6	0.0001163			4.379e-05	6.152e-05	2.898e-05	0	5.437e-05	0	6.157e-05	0	3.278e-05	rs370720997		1.15293	0.667883	0.764234	-0.275862	0.861107	0	0.231053	0
SNX9:c.734AT	29.2	27.1996	0.540201	1.76164	0.568455	1.591e-05	0.00150754	0.017	0.02				0.5	-1.3	-0.4				1.591e-05	0	0.0001157	0	0	0	0	0	0	rs775629099		-0.23553	0.239829	0.041863	-0.0955172	0.0551977	0.0783577	-0.205385	0.174715
SNX9:c.743CG	14.34	29.7277	0.351908	1.17381	0.397528	7.954e-06	0.000502008	0.147	0.12				0.5	0.4	0.8				7.954e-06	0	0	0	0	0	1.758e-05	0	0	rs1358390484		0.11879	-0.201368	-0.195289	0.279655	-0.0566015	0.104704	0.160159	0.0719611
SNX9:c.785AC	-2.52	28.7885	0.999498	3.08673	0.955543	3.977e-06	0	0.001	0				0.5	-3.1	-1.9				3.977e-06	0	0	0	0	0	8.792e-06	0	0	rs1355978734		0.417498	0.0482923	0.290485	-0.206866	-0.250268	0.0611956	-0.0695423	-0.35548
SNX9:c.808AG	-3.58	28.3111	0.944305	2.86302	0.931965	2.387e-05	0.00250878	0.018	0	0			0.5	-0.3	0	0.0001163			2.387e-05	0	0	0	0	0	4.397e-05	0	3.268e-05	rs377346954		-1.42509	-0.21091	-0.378379	-0.202759	-0.0423521	-0.481284	-0.714374	-0.135842
SNX9:c.811GA	0.75	28.3718	0.533367	2.10419	0.569336	3.979e-06	0	0.001	0.01	0			0.5	2.5	0	0.0001163			3.979e-06	0	0	0	0	0	8.794e-06	0	0	rs370427895		0.850607	-0.134043	0.0114647	0.172414	-0.172542	0.0197922	0.551328	-0.00666021
SNX9:c.823AT	6.39	28.013	0.822289	2.43829	0.801667	3.98e-06	0.0060241	0.189	0				0.5	0	0				3.98e-06	0	2.896e-05	0	0	0	0	0	0	rs1157525224		-0.293315	-0.328817	-0.234309	-0.0689655	0.019245	-0.210981	-0.10194	-0.332344
SNX9:c.826CT	3.42	28.2533	0.849398	2.58662	0.837907	3.982e-06	0.00502008	0.43	0.01				0.5	0.5	1.6				3.982e-06	0	0	0	0	0	0	0	3.28e-05	rs758195548		0.0948855	0.0956353	-0.0367245	0	0.110514	-0.143133	-0.314588	0.0607194
SNX9:c.826CG	3.42	28.2533	0.849398	2.58662	0.837907	7.963e-06	0.0155622	0.986	0.04				0.5	-0.4	1.6				7.963e-06	0	0	0	0	0	0	0	6.559e-05	rs758195548		0.509962	-0.0881611	-0.0996806	0.448276	0.169418	-0.270432	-0.0171403	-0.0816328
SNX9:c.836CG	-8.19	27.3835	0.810025	2.30647	0.78472	3.981e-06	0.0180451	0.012	0.01				0.5	0	-1.5				3.981e-06	0	2.894e-05	0	0	0	0	0	0	rs1260458744		0.168297	0.209483	-0.078043	-0.147586	-0.0475892	-0.0915462	-0.105819	0.141159
SNX9:c.839AG	2.55	27.271	0.651128	1.98967	0.654609	3.98e-06	0.0145363	0.012	0.07				0.5	-4.7	-6				3.98e-06	0	0	0	0	0	8.8e-06	0	0	rs1562614634		-0.177959	0.0532665	-0.031226	-0.244138	-0.0036976	-0.290432	-0.128238	-0.00931895
SNX9:c.842GA	6.29	27.3185	0.540852	1.5213	0.535119	1.592e-05	0.0491228	0.111	0.18	0			0.5	1	-0.3	0.0001163			1.592e-05	0	0	0	0	0	2.641e-05	0	3.268e-05	rs144603280		0.0497503	-0.207993	-0.114875	-2.4138e-05	-0.0338561	-0.080632	0.132195	-0.0725073
SNX9:c.844TC	-8.47	24.7961	0.309774	1.86915	0.538757	0.0001671	0.476692	0.994	1	0			0.5	-2.5	-2.2	0.0001163			0.0001671	0	2.894e-05	0.003276	0	0	5.28e-05	0.0001632	3.268e-05	rs144693196		-0.0306755	-0.113244	0.0367245	0	-0.110514	0.143133	0.00206555	-0.0325799
SNX9:c.886CT	23.2	26.5582	0.99499	3.05951	0.978863	3.978e-06	0	0	0				0.5	-2.1	-2.5				3.978e-06	0	2.891e-05	0	0	0	0	0	0	rs1427985519		0.498338	0.177499	0.491635	0.348621	-0.0533701	0.619394	0.383613	0.109646
SNX9:c.887GA	23.2	26.5582	0.99499	3.05951	0.978863	7.956e-06	0	0.001	0				0.5	-1.1	0				7.956e-06	0	0	0	0	0	1.76e-05	0	0	rs754797629		0.38793	0.221926	0.406363	-0.037931	0.0148395	0.468002	0.354889	0.121464
SNX9:c.899AG	25.02	29.0709	0.961924	2.92926	0.918067	1.193e-05	0.0380762	0.001	0.09				0.5	0.1	-3.4				1.193e-05	6.152e-05	0	0	0	0	1.759e-05	0	0	rs1172306025		0.0438954	0.0501223	0.236931	-0.411034	-0.164214	-0.0846178	0.00883449	-0.503247
SNX9:c.917CT	20.89	31.5546	0.584669	2.30371	0.65944	1.591e-05	0.00450902	0	0.07				0.5	0	2				1.591e-05	0	0	0	0	0	3.518e-05	0	0	rs779059340		-1.05158	-0.399631	-0.728138	-0.137931	-0.0944467	-0.772494	-0.729612	-0.103982
SNX9:c.946AG	-6.86	29.712	0.936874	2.79154	0.91053	0.5	0.00951904	0.012	0	0			0.5	-1.2	-1	0.0001163												rs148533165		-1.18653	-0.130916	-0.213566	0.0690103	0.0388172	-0.26949	-0.536033	0.169571
SNX9:c.947CT	-6.86	29.712	0.936874	2.79154	0.91053	3.978e-06	0	0.001	0				0.5	0	0.1				3.978e-06	0	2.893e-05	0	0	0	0	0	0	rs773234322		-0.781785	-1.02756	-0.656132	-0.0344655	-0.0361769	-0.493454	-0.36854	-0.42564
SNX9:c.953GA	-16.67	28.7418	0.998498	3.07813	0.982428	3.982e-06	0	0.039	0				0.5	3.2	-0.7				3.982e-06	0	0	0	0	0	8.802e-06	0	0	rs747102123		-0.369903	-0.0988552	0.163193	0.171034	0.132381	0.340763	0	0.246944
SNX9:c.958GA	-16.28	27.7027	0.955411	2.8598	0.906979	3.979e-06	0.000501002	0.036	0				0.5	5.5	2.5				3.979e-06	0	0	0	0	0	8.799e-06	0	0	rs1182071452		-0.906617	-0.0804365	0.0114647	0.172414	-0.172542	0.0197922	-0.32505	0.025241
SNX9:c.959AG	-16.28	27.7027	0.955411	2.8598	0.906979	3.979e-06	0.00551102	0.011	0.02				0.5	0.1	0.5				3.979e-06	0	0	0	0	0	0	0	3.267e-05	rs1258026941		0.251561	0.792662	0.16562	0.0689655	-0.372093	0.0122377	0	0.385517
SNX9:c.963GT	-10.44	27.2832	0.93985	2.79431	0.89154	3.979e-06	0.0401003	0.977	0.09				0.5	2.4	-0.6				3.979e-06	0	2.894e-05	0	0	0	0	0	0	rs763197001		0.419307	0.990416	-0.0882143	-0.0886207	-0.44726	-0.0121789	0.385517	0.464253
SNX9:c.963GA	-10.44	27.2832	0.93985	2.79431	0.89154	3.979e-06	0.93985	0.5	0.5				0.5	2.4	0.2				3.979e-06	0	0	0	0	0	8.797e-06	0	0	rs763197001		0.25283	0.359546	-0.164175	-0.111724	-0.1241	-0.151721	0.186541	0.265278
SNX9:c.970AG	20.5	28.1898	0.958897	2.90647	0.944678	3.979e-06	0.0370927	0.714	0.04				0.5	-1.7	0				3.979e-06	0	0	0	0	0	8.797e-06	0	0	rs771170543		0.669976	-0.363653	-0.378379	-0.202759	-0.0423521	-0.481284	0.212257	-0.364638
SNX9:c.974AG	28.79	28.558	0.501754	1.84373	0.515463	3.979e-06	0.0290727	0.639	0.17				0.5	0.2	-0.1				3.979e-06	0	0	0	0	0	8.797e-06	0	0	rs781739514		0.650564	0.497806	0.499047	-0.206897	-0.256694	0.131929	0.103619	0.129173
SNX9:c.977TC	24.34	29.187	0.517777	2.02546	0.626581	3.979e-06	0.00350526	0.397	0.08				0.5	0	0				3.979e-06	0	0	0	0	0	8.797e-06	0	0	rs1421411783		-0.620381	-0.16435	-0.584209	-0.471724	-0.0598033	-0.683259	-0.599324	-0.214886
SNX9:c.979CT	24.08	29.1197	1	3.09104	0.983995	3.978e-06	0	0	0				0.5	0	-0.8				3.978e-06	0	0	0	0	0	0	0	3.266e-05	rs746378824		0.297232	0.0894566	0.0779209	0.826207	0.0167652	0.340763	0.586526	0.175072
SNX9:c.980GA	24.08	29.1197	1	3.09104	0.983995	7.956e-06	0	0.001	0				0.5	2.5	0				7.956e-06	0	0	9.921e-05	5.437e-05	0	0	0	0	rs770275405		0.40374	0.230184	0.163193	0.171034	0.132381	0.340763	0.586526	0.175072
SNX9:c.995AG	46.91	32.1576	0.60691	2.17221	0.657213	3.977e-06	0.002003	0.287	0.04				0.5	0	0.6				3.977e-06	0	0	0	0	0	0	0.000163	0	rs1303579106		-0.188549	0.355861	-0.281297	-0.310345	-0.111052	-0.196399	-0.0618314	0
SNX9:c.1018CT	16.65	32.4642	0.575363	2.20419	0.651329	3.978e-06	0	0.018	0.02				0.5	1.3	0				3.978e-06	6.154e-05	0	0	0	0	0	0	0	rs775773253		-0.130699	0.23219	0.0779209	0.826207	0.0167652	0.340763	-0.0474017	0.128312
SNX9:c.1019GA	16.65	32.4642	0.575363	2.20419	0.651329	2.387e-05	0.00500751	0.039	0.06	0.0006809			0.5	0.4	0	0			2.387e-05	0.0003692	0	0	0	0	0	0	0	rs151064442		0.194857	0.129753	0.163193	0.171034	0.132381	0.340763	0.198888	0.10244
SNX9:c.1028TC	0.36	32.6619	0.93991	2.83168	0.914529	3.978e-06	0.00250376	0.121	0.01				0.5	0.2	0				3.978e-06	0	0	0	0	0	0	0	3.266e-05	rs771661954		0.895542	0.271386	0.483593	0.10349	0.000307783	0.363499	0.500219	0.0280091
SNX9:c.1041TA	-5.12	33.2786	0.578657	2.08862	0.6111	3.979e-06	0	0.035	0.09				0.5	-0.2	-0.5				3.979e-06	6.154e-05	0	0	0	0	0	0	0	rs1281594338		0.465951	0.311203	0.454834	0.0441379	-0.0172526	0.290432	0.3272	0.0407263
SNX9:c.1042GA	-3.03	33.087	0.642248	2.33157	0.667507	3.979e-06	0.000501756	0.438	0				0.5	1.1	2.1				3.979e-06	6.154e-05	0	0	0	0	0	0	0	rs772948669		-0.642926	-0.00405997	0.0114647	0.172414	-0.172542	0.0197922	-0.452888	0.0836992
SNX9:c.1048TC	-6.05	32.8013	0.945838	2.84617	0.9279	3.979e-06	0.00752257	0.004	0	0			0.5	-0.6	-0.3	0.0001163			3.979e-06	0	0	0	0	0	8.799e-06	0	0	rs376227112		0.100186	-0.398205	0.0812604	-0.121379	-0.177035	-0.507423	-0.240778	-0.594161
SNX9:c.1058TG	-1.85	27.3986	1	3.09104	0.980841	3.98e-06	0	0	0				0.5	1.7	1.5				3.98e-06	0	0	0	0	0	8.801e-06	0	0	rs1459683242		0.046483	-0.0590645	0.00662289	0.655172	-0.108173	0	0.0441862	-0.0161942
SNX9:c.1070GA	7.59	26.7152	0.411192	1.41351	0.447022	3.981e-06	0.00364964	0.566	0.29				0.5	0.7	-0.3				3.981e-06	0	0	0	0	0	0	0	3.267e-05	rs760092132		-0.503966	-0.0212201	-0.114875	-2.4138e-05	-0.0338561	-0.080632	-0.313874	0.169386
SNX9:c.1083AG	10.6	23.5394	0.348066	1.39807	0.390868	3.978e-06	0.348066	0.5	0.5	0.000227			0.5	0	0	0			3.978e-06	6.152e-05	0	0	0	0	0	0	0	rs140326668		0.266613	0.340499	0.164175	0.111724	0.1241	0.151721	0.226685	0.290962
SNX9:c.1091CG	37.32	18.2802	0.372736	1.39037	0.430688	3.978e-06	0.0397384	1	0.6				0.5	-0.7	0.4				3.978e-06	0	2.893e-05	0	0	0	0	0	0	rs1431540916		-0.0303852	-0.562755	-0.078043	-0.147586	-0.0475892	-0.0915462	-0.0742272	-0.0956676
SNX9:c.1108GA	39.6	23.8449	0.997482	3.07394	0.950234	2.386e-05	0	0.38	0	0.000227			0.5	-0.6	0.3	0			2.386e-05	6.152e-05	0	0.000496	0	0	0	0	0	rs373994572		1.88274	0.216828	-0.0114647	0.296552	-0.347544	0	0.445768	0.0536611
SNX9:c.1115AG	34.18	25.0416	0.995466	3.05654	0.962329	3.977e-06	0.00151134	0.351	0				0.5	-1.2	-2.5				3.977e-06	0	0	0	0	0	8.792e-06	0	0	rs760326433		-0.840371	-0.747131	-0.309991	0.0203448	0.00110278	-0.444698	-0.507055	-0.411033
SNX9:c.1116TA	34.18	25.0416	0.995466	3.05654	0.962329	3.977e-06	0.00201511	0.781	0				0.5	0	0				3.977e-06	0	2.891e-05	0	0	0	0	0	0	rs770425010		-0.0627992	-0.656627	-0.0759608	-0.0231034	0.32316	-0.139542	-0.0218525	-0.253231
SNX9:c.1124CT	40.17	26.199	0.0413098	2.57791	0.86872	1.193e-05	0.896725	1	1	0.000227			0.5	-3	-3.9	0			1.193e-05	0	0	0	0	0	8.792e-06	0	6.533e-05	rs376673240		4.60856	1.338	1.40848	0.208276	0.908727	0.766749	0.752213	0.330197
SNX9:c.1129GA	29.58	27.2604	0.485901	1.99308	0.587344	3.977e-06	0.00302115	0.395	0.02				0.5	0.4	0.6				3.977e-06	0	0	0	0	0	8.792e-06	0	0	rs1222527263		-0.000639477	0.413827	0.378379	0.202759	0.0423521	0.481284	-0.173057	0.183576
SNX9:c.1135AG	18.68	27.6193	0.450478	1.97303	0.600719	3.977e-06	0.0668678	0.99	0.18				0.5	-4.2	-5				3.977e-06	0	0	0	0	0	8.791e-06	0	0	rs1278386278		-0.0752029	-0.138881	-0.041027	-1.37931e-05	0.0746863	-0.139535	-0.207002	-0.0539036
SNX9:c.1137AG	18.68	27.6193	0.450478	1.97303	0.600719	3.977e-06	0.0186023	0.733	0.1				0.5	0	-1.5				3.977e-06	0	0	0	5.437e-05	0	0	0	0	rs775531698		0.410532	0.251215	0.43627	0.537883	0.0908033	0.564187	0.518774	0.524284
SNX9:c.1147AT	-8.93	29.9692	0.295033	1.72506	0.522495	3.977e-06	0.136478	0.929	0.45				0.5	-0.4	0				3.977e-06	0	0	0	0	0	8.791e-06	0	0	rs369895280		-0.809407	0.279199	-0.177762	-0.424828	0.0319302	-0.629862	-0.602419	-0.480185
SNX9:c.1147AG	-8.93	29.9692	0.295033	1.72506	0.522495	1.988e-05	0.0406422	0.99	0.22	0			0.5	0	0	0.0001163			1.988e-05	0	0	0	0	0	2.637e-05	0	6.533e-05	rs369895280		-0.869276	0.911639	0.764234	-0.275862	0.861107	0	-0.47346	-0.190521
SNX9:c.1150GA	-7.59	29.8349	0.507777	1.72449	0.513481	3.977e-06	0.00301054	0.087	0.05				0.5	1.1	1.4				3.977e-06	0	0	0	0	0	8.792e-06	0	0	rs751823191		-0.0289625	0.271058	0.0114647	0.172414	-0.172542	0.0197922	-0.045771	0.352521
SNX9:c.1152AG	-7.59	29.8349	0.507777	1.72449	0.513481	2.386e-05	0.507777	0.5	0.5				0.5	-3.6	-0.2				2.386e-05	0	0	0	0	0.0001848	1.758e-05	0	0	rs757607330		0.221148	0.388795	0.164175	0.111724	0.1241	0.151721	0.199129	0.209709
SNX9:c.1162CT	-14.36	27.9863	0.683835	2.21037	0.690843	7.955e-06	0.0118859	0.546	0.19				0.5	-2	0.2				7.955e-06	0.0001231	0	0	0	0	0	0	0	rs767680839		0.175684	-0.150547	-0.0367245	0	0.110514	-0.143133	-0.197079	-0.120953
SNX9:c.1173CG	-6.32	29.911	0.916792	2.65937	0.881113	3.978e-06	0.0325815	0.489	0.03				0.5	-1.2	0.4				3.978e-06	0	0	0	0	0	8.793e-06	0	0	rs1489861306		0.17668	-0.15078	0.0759608	-0.0951724	0.319453	0	0.00775616	-0.0768441
SNX9:c.1198GC	28.43	26.9942	0.355745	2.41382	0.68009	4.157e-06	0	0.283	0				0.5	-1.4	-1.8				4.157e-06	0	2.952e-05	0	0	0	0	0	0	rs980415058		1.34987	0.322377	0.347093	0.161379	-0.347598	0	0.64491	0.0442091
SNX9:c.1211AG	80.68	25.2944	0.218766	1.33341	0.407214	4.088e-06	0.343201	0.997	0.86				0.5	0	0				4.088e-06	0	2.932e-05	0	0	0	0	0	0	rs1317118845		-0.236801	-0.0887169	0.236931	-0.411034	-0.164214	-0.0846178	-0.471014	-0.556282
SNX9:c.1216AC	80.84	23.0871	0.74749	2.18959	0.724965	4.075e-06	0	0	0				0.5	-5.2	-5.2				4.075e-06	0	0	0	5.543e-05	0	0	0	0	rs1340879699		-0.662926	-0.107254	-0.105957	0	-0.10078	-0.00467272	0	0
SNX9:c.1234GA	83.63	25.0547	0.498996	2.06173	0.578311	4.903e-05	0.407631	0.237	1				0.5	0.3	-0.7				4.903e-05	0	2.935e-05	0	0	0	2.713e-05	0	0.0002672	rs533381984		1.49783	-0.053482	0.112926	-0.206897	-0.15247	0	0.564613	-0.306075
SNX9:c.1237GA	84.48	26.9299	0.795181	2.29145	0.770271	4.09e-06	0.00552209	0	0				0.5	-0.4	0.1				4.09e-06	0	0	0	5.569e-05	0	0	0	0	rs1352842553		0.230754	-1.09772	-0.764234	0.275862	-0.861107	0	0.272529	0
SNX9:c.1243GC	84.56	26.1171	0.443775	1.70245	0.516952	8.174e-06	0.361948	0.115	1				0.5	-2.7	-1.4				8.174e-06	0	0	0	0	0	1.811e-05	0	0	rs1203641129		0.391862	0.412307	0.347093	0.161379	-0.347598	0	0	0
SNX9:c.1245GC	84.56	26.1171	0.443775	1.70245	0.516952	8.195e-06	0.0873494	0.987	0.19				0.5	0.6	-0.3				8.195e-06	0	0	0	0	0	9.078e-06	0.0001693	0	rs755567794		-0.100536	-0.647016	-0.0759608	0.0951724	-0.319453	0	-0.0754193	0
SNX9:c.1253CT	82.33	26.452	0.551707	1.64796	0.558912	0.005402	0.00251004	0.219	0.01	0.001362	0	0.0014	0.5	3.4	0	0.007442	0.001	0.0099	0.005402	0.001106	0.005553	0.01587	0.0007274	0.003165	0.00705	0.005286	0.002297	rs151179291	0.0061	0.934781	0.718389	0.584209	0.471724	0.0598033	0.683259	0.666901	0.534111
SNX9:c.1259GA	75.37	26.7736	0.542671	1.80127	0.554633	4.143e-06	0	0.002	0.01				0.5	0	0				4.143e-06	0	0	0	5.607e-05	0	0	0	0	rs1179750911		1.01589	0.170638	0.108666	0.0813793	0.454913	0.22693	0.399719	0.232319
SNX9:c.1267CT	52.33	27.6201	0.540391	1.83821	0.590758	8.403e-06	0.00351229	0.159	0.02				0.5	-0.2	0.9				8.403e-06	0	0	0	0	0	1.862e-05	0	0	rs769178676		-0.250558	-0.0710335	-0.0500319	0.128276	-0.101007	0	-0.0782275	0
SNX9:c.1272GT	51.92	28.1774	0.532363	1.80889	0.588241	0	0.00602107	0	0.09				0.5	-1.9	-2.4				0	0	0	0	0	0	0	0	0	rs1402531712		-0.333484	-0.407441	-0.0195909	0.326552	-0.115899	-0.0384289	-0.288367	-0.447335
SNX9:c.1277GA	23.91	27.6825	0.55996	2.38015	0.669786	0	0	0.002	0.05				0.5	0.9	-0.7				0	0	0	0	0	0	0	0	0	rs1470749346		0.265389	-1.14562	0.163193	0.171034	0.132381	0.340763	0.491804	0
SNX9:c.1280GA	30.5	27.2905	0.541395	1.92884	0.624111	4.444e-06	0.0080281	0.001	0.04				0.5	-0.6	0				4.444e-06	0	0	0	0	5.226e-05	0	0	0	rs1334510021		-0.630888	0.198718	0.0352401	-0.526897	0.0146086	0	0	0.113311
SNX9:c.1282AT	29.12	26.8171	0.536377	1.68524	0.549855	8.989e-06	0.00351229	0.016	0.02				0.5	-1.7	-5.7				8.989e-06	0	0	0	0	0	2.001e-05	0	0	rs775120084		-0.35285	-0.161486	-0.131463	-0.0565517	-0.0105165	-0.109519	-0.223014	-0.017783
SNX9:c.1288CT	15.51	25.5904	0.560484	2.15144	0.635744	4.665e-06	0.00504032	0.001	0.25				0.5	-1.7	-0.1				4.665e-06	0	0	0	0	0	1.038e-05	0	0	rs1309005488		-0.0447118	0.0411015	-0.201508	-0.103448	-0.0294178	-0.260796	-0.238286	-0.0108692
SNX9:c.1295CA	11.94	25.5691	0.50784	1.97626	0.564138	0.5	0	0.006	0.05	0			0.5	-0.5	0.8	0.0001163												rs377402525		0.0356769	-0.773147	-0.101894	0.121379	0.209622	0.00467272	0.0378546	0
SNX9:c.1304AC	18.19	28.978	0.766194	2.44631	0.78297	3.977e-06	0.000506073	0.022	0	0			0.5	0.6	0.9	0.0002326			3.977e-06	0	0	0	0	0	8.792e-06	0	0	rs146513520		-0.0999444	0.543911	0.230529	0.0113793	0.0479809	-0.0391716	-0.413937	0.103067
SNX9:c.1319AG	34.87	29.9073	0.504061	1.42078	0.489535	1.988e-05	0.0218274	0.909	0.16	0.000227			0.5	0.7	-0.9	0			1.988e-05	6.152e-05	0	0	0	0	0	0	0.0001307	rs141146899		0.299532	0.154836	0.236931	-0.411034	-0.164214	-0.0846178	-0.131507	-0.310185
SNX9:c.1339AG	25.58	30.5405	0.20496	1.15613	0.355123	3.977e-06	0.0430162	1	0.26				0.5	-2.6	0.3				3.977e-06	0	0	0	5.437e-05	0	0	0	0	rs759618341		-2.09802	-0.273772	-0.213566	0.0690103	0.0388172	-0.26949	-0.534391	-0.312104
SNX9:c.1340CT	25.58	30.5405	0.20496	1.15613	0.355123	1.193e-05	0.00354251	0.955	0.13		0.0008	0	0.5	-1.5	1.7		0	0	1.193e-05	0.000123	0	0	0	0	0	0.0001629	0	rs537979505	0	-1.64194	-1.56305	-0.656132	-0.0344655	-0.0361769	-0.493454	-0.485067	-0.621905
SNX9:c.1343TG	21.83	30.5645	0.529352	2.05411	0.586017	3.977e-06	0.000506073	0.022	0.03				0.5	-5	-7				3.977e-06	0	0	0	0	0	8.792e-06	0	0	rs1227381270		-0.974623	-0.824704	-0.790812	-0.162759	-0.823736	-0.22693	-0.370015	-0.554347
SNX9:c.1343TC	21.83	30.5645	0.529352	2.05411	0.586017	1.193e-05	0.345142	0.139	1				0.5	2.5	-1.4				1.193e-05	0	2.891e-05	0	0	0	8.792e-06	0	3.266e-05	rs1227381270		-1.87161	-1.08268	-1.40848	-0.208276	-0.908727	-0.766749	-0.747218	-0.6734
SNX9:c.1348AG	9.81	30.6716	0.310729	1.16873	0.353084	3.977e-06	0.00809717	0.997	0.14				0.5	0	0				3.977e-06	6.152e-05	0	0	0	0	0	0	0	rs753140572		-1.15776	0.0387543	-0.289709	0.122069	0.0899266	-0.166444	-0.578411	0.031262
SNX9:c.1349GC	9.81	30.6716	0.310729	1.16873	0.353084	3.977e-06	0.15334	0.999	0.5				0.5	-2.3	-1.2				3.977e-06	0	0	0	0	0	0	0	3.266e-05	rs763522184		-0.0499585	0.387021	0.078043	0.147586	0.0475892	0.0915462	-0.0478775	0.169393
SNX9:c.1351TA	13.45	30.8221	0.359676	1.55026	0.433468	7.954e-06	0.171733	1	0.98				0.5	0.8	-1.3				7.954e-06	0	5.783e-05	0	0	0	0	0	0	rs1290387572		-0.018703	0.0874564	0.103973	0	0.0212131	0.119051	0.0537722	0.105932
SNX9:c.1354AC	5.87	29.7086	0.534719	2.32201	0.641803	3.977e-06	0	0.024	0				0.5	-0.6	0				3.977e-06	0	0	0	0	0	0	0.0001629	0	rs1034575812		-0.944959	-0.744731	-0.484816	0.0786207	0.0148953	-0.367391	-0.207861	-0.431923
SNX9:c.1356TG	5.87	29.7086	0.534719	2.32201	0.641803	7.954e-05	0	0.024	0	0.001362			0.5	2	-0.7	0			7.954e-05	0.001107	2.891e-05	0	0	0	0	0	3.267e-05	rs150087476		1.00537	-0.425647	0.333964	0.0758621	0.0243252	0.205815	0.565372	-0.291278
SNX9:c.1361AG	9.46	28.4752	0.991493	3.03087	0.984194	7.955e-06	0.00094518	0.001	0.15				0.5	0.9	-2.8				7.955e-06	6.152e-05	2.892e-05	0	0	0	0	0	0	rs757587297		0.357009	-0.0363564	0.0352401	0.291034	-0.00862066	0.0655328	0.021163	-0.0331054
SNX9:c.1372AG	-26.9	28.9227	0.181078	1.18059	0.319275	4.038e-06	0.229908	1	1				0.5	0	-0.9				4.038e-06	0	0	0	0	0	8.91e-06	0	0	rs1244741793		-0.296003	-0.354647	-0.213566	0.0690103	0.0388172	-0.26949	-0.274773	0
SNX9:c.1381AC	-26.85	28.1373	0.668357	2.29339	0.709465	3.607e-05	0.0030426	0.037	0		0	0	0.5	0.9	-4.2		0	0.001	3.607e-05	0	0	0	0	0	7.974e-05	0	0	rs200966585	0	-0.231031	-0.196392	-0.109679	-0.203448	0.0260371	-0.189821	-0.300681	0
SNX9:c.1382AG	-26.85	28.1373	0.668357	2.29339	0.709465	2.804e-05	0.0218053	0.775	0.04		0.003	0	0.5	1.4	-0.8		0	0	2.804e-05	0.000247	0	9.927e-05	0	0	1.772e-05	0	0	rs187768612	0	0.416093	0.0529164	-0.031226	-0.244138	-0.0036976	-0.290432	-0.119772	-0.0221067
SNX9:c.1383TA	-26.85	28.1373	0.668357	2.29339	0.709465	4.005e-06	0.0010142	0.332	0				0.5	2.2	0.5				4.005e-06	0	0	0	0	0	8.858e-06	0	0	rs753516176		-0.369103	-0.568727	-0.0754394	0.00689655	0.235744	-0.131929	-0.325083	0
SNX9:c.1390AG	-27.75	27.2315	0.696755	2.20507	0.702944	3.999e-06	0.0182556	0.908	0				0.5	0	0				3.999e-06	0	0	0	0	4.623e-05	0	0	0	rs1419698126		0.0996599	-0.108432	-0.041027	-1.37931e-05	0.0746863	-0.139535	0.0624962	-0.000926474
SNX9:c.1400CT	-10.97	28.0329	0.508612	2.2962	0.642981	4.002e-06	0.0070922	0.108	0.01				0.5	0.6	-2.2				4.002e-06	0	0	0	0	0	8.851e-06	0	0	rs754745331		-0.30864	-0.758363	-0.483593	-0.10349	-0.000307783	-0.363499	-0.217822	-0.636148
SNX9:c.1403GA	-10	28.6778	0.945795	2.86068	0.899847	4.003e-06	0	0	0				0.5	0	0				4.003e-06	0	0	0	0	0	8.851e-06	0	0	rs764808310		-0.0455449	-0.241273	-0.16562	-0.0689655	0.372093	-0.0122377	0.00347485	-0.116384
SNX9:c.1414GA	-0.63	26.2635	0.81459	2.42286	0.77274	8.02e-06	0.00101317	0.001	0				0.5	0	-0.9				8.02e-06	0	0	0	5.456e-05	0	8.866e-06	0	0	rs758003397		-0.924766	0.0762485	0.0114647	0.172414	-0.172542	0.0197922	-0.383601	0.186884
SNX9:c.1418AC	13.32	27.2587	0.534954	1.69466	0.529003	8.018e-06	0.254306	0.924	0.86				0.5	0	0				8.018e-06	6.176e-05	0	0	0	0	0	0.0001641	0	rs199568656		0.00779438	-0.253147	0.0883833	0.0345586	-0.383993	-0.188502	-0.209942	-0.71228
SNX9:c.1432GA	15.13	29.1039	0.507099	2.18801	0.641566	8.041e-06	0	0.022	0.01				0.5	0.3	-0.1				8.041e-06	0	0	0	0	0	1.78e-05	0	0	rs746922093		0.759855	-0.880996	-0.764234	0.275862	-0.861107	0	0.694179	0.300153
SNX9:c.1448AG	33.24	29.0683	0.676395	2.18925	0.674812	3.989e-06	0.259089	0.976	0.45				0.5	-4.3	-2.2				3.989e-06	0	0	0	0	0	0	0	3.294e-05	rs1309242733		0.113536	0.497268	0.236931	-0.411034	-0.164214	-0.0846178	-0.0821912	-0.0161682
SNX9:c.1457TA	33.43	28.3804	0.909231	2.62895	0.867923	3.984e-06	0	0	0				0.5	1.7	1.2				3.984e-06	6.153e-05	0	0	0	0	0	0	0	rs958538066		0.0528574	-0.036631	0.0106345	0.121379	0.184478	0.507423	0.271892	0.278791
SNX9:c.1459CT	28.61	27.6285	0.525911	1.77541	0.576577	7.964e-06	0.00974859	0	0.05				0.5	2	2.3				7.964e-06	0	0	0	0	0	1.76e-05	0	0	rs1482748571		0.526	0.011105	0.0500319	0.0955172	-0.0595889	0.0858589	0.309683	0.0199053
SNX9:c.1460AT	28.61	27.6285	0.525911	1.77541	0.576577	3.981e-06	0.00256542	0	0.05				0.5	2.1	1.3				3.981e-06	0	0	0	0	0	8.801e-06	0	0	rs757911915		0.00353174	0.197054	-0.0302221	0.106897	-0.0871964	-0.42083	-0.181149	-0.201265
SNX9:c.1470GA	16.24	24.3703	0.646154	2.04394	0.671751	7.96e-06	0.00717949	0.319	0.02				0.5	4.1	0.9				7.96e-06	0	0	0	0	9.242e-05	0	0	0	rs747192131		-1.19737	0.173641	-0.43627	-0.537883	-0.0908033	-0.564187	-0.78355	-0.219164
SNX9:c.1474TC	3.53	25.8376	0.153255	1.46273	0.490713	3.979e-06	0.0179395	0.517	0.14				0.5	0	-0.8				3.979e-06	6.153e-05	0	0	0	0	0	0	0	rs1479561797		-1.11211	-0.753626	-0.491635	-0.348621	0.0533701	-0.619394	-0.78295	-0.676763
SNX9:c.1483GA	17	23.0439	0.560963	2.19983	0.619036	7.958e-06	0	0.001	0.02				0.5	0.2	1				7.958e-06	0	0	0	0	0	8.797e-06	0	3.268e-05	rs1412145319		0.704498	-0.0574192	-0.0114647	0.296552	-0.347544	0	0.497359	0.028286
SNX9:c.1516AG	12.35	27.9001	0.75	2.36362	0.757255	3.979e-06	0.0286885	0.876	0.03	0			0.5	0	0	0.0001163			3.979e-06	0	0	0	0	0	8.797e-06	0	0	rs367901061		-1.32457	-0.0710692	-0.378379	-0.202759	-0.0423521	-0.481284	-0.764369	-0.0128285
SNX9:c.1520TC	12.29	27.767	0.904201	2.68572	0.889544	3.98e-06	0	0.078	0				0.5	-0.2	0				3.98e-06	0	0	0	0	0	0	0	3.271e-05	rs745617840		0.0447283	-0.426622	-0.0911214	-0.233448	-0.0219905	-0.0823355	0.0384705	-0.198053
SNX9:c.1538CA	6.46	25.0575	0.960533	2.85168	0.915342	3.987e-06	0	0	0				0.5	1.7	3.2				3.987e-06	0	0	0	0	0	0	0	3.269e-05	rs148825841		0.20287	0.333299	-0.0883833	-0.0345586	0.383993	0.188502	0.340351	0.534734
SNX9:c.1538CG	6.46	25.0575	0.960533	2.85168	0.915342	1.595e-05	0.00615069	0.003	0.01	0.0004539	0.0008	0	0.5	-1.1	0.2	0	0	0	1.595e-05	0.0001846	2.899e-05	0	0	0	0	0	0	rs148825841	0	0.282164	0.262455	0.0772364	0.0344069	0.0119001	0.20074	0.35443	0.174773
SNX9:c.1541TC	0.35	24.8795	0.51772	1.8593	0.562191	3.984e-06	0.00154083	0.049	0.01				0.5	-1.3	0				3.984e-06	0	0	0	0	0	8.799e-06	0	0	rs755195875		0.592332	0.796206	0.656132	0.0344655	0.0361769	0.493454	0.184698	0.418294
SNX9:c.1542AG	0.35	24.8795	0.51772	1.8593	0.562191	3.984e-06	0.0123267	0.059	0.01				0.5	-0.8	-0.4				3.984e-06	0	0	0	0	0	0	0	3.268e-05	rs779027697		0.20196	-0.173641	0.43627	0.537883	0.0908033	0.564187	0.185609	0.219164
SNX9:c.1546AG	-20.5	24.9494	0.907779	2.72798	0.865372	7.965e-06	0.000515198	0.239	0				0.5	0	0				7.965e-06	0	0	0.0001985	0	0	0	0	0	rs748127955		0.235952	-0.109499	-0.0114647	-0.172414	0.172542	-0.0197922	0.190003	-0.17241
SNX9:c.1555GC	-25.38	26.1462	0.936565	2.83626	0.888986	3.981e-06	0.00154719	0.002	0				0.5	0	0				3.981e-06	0	0	0	0	0	8.796e-06	0	0	rs772222795		-0.42752	-0.494589	-0.347093	-0.0344828	-0.398975	-0.448875	-0.519542	-0.361465
SNX9:c.1563CG	-27.25	27.0573	0.522211	1.77006	0.546745	7.958e-06	0.0501033	0.007	0.25				0.5	0	0.4				7.958e-06	0	0	0	0	0	8.794e-06	0.0001632	0	rs1045746517		-0.38044	-0.0884695	0.0759608	-0.0951724	0.319453	0	-0.145286	-0.0447716
SNX9:c.1570GC	-27.33	28.5863	0.669076	1.89489	0.650228	3.978e-06	0.00361384	0.019	0.02				0.5	0.2	0.1				3.978e-06	0	0	0	0	0	8.793e-06	0	0	rs746580173		0.0503161	0.0399127	0.0669882	-0.0344828	-0.0683883	-0.0629298	0.000460508	-0.0375044
SNX9:c.1591CT	-0.99	31.3404	0.0670601	1.12533	0.408918	3.977e-06	0.0670601	0.5	0.5				0.5	-0.4	-1.2				3.977e-06	0	0	0	0	4.62e-05	0	0	0	rs777198032		0.144227	0.0542918	0.0793385	0.0344517	0.0816029	0.035715	0.0419339	0.0146172
SNX9:c.1591CG	-0.99	31.3404	0.0670601	1.12533	0.408918	3.977e-06	0.068133	0.995	0.41				0.5	-2.4	-2.5				3.977e-06	0	0	0	0	0	8.793e-06	0	0	rs777198032		-0.336027	0.0841419	0.0637807	0.068969	0.0842933	0.0896894	-0.0800044	0.0838114
SNX9:c.1595AG	8.82	31.7521	0.590885	1.59149	0.563369	3.977e-06	0.00321716	0.285	0.12				0.5	0	0				3.977e-06	0	0	0	5.437e-05	0	0	0	0	rs768148493		-0.0441538	0.321528	0.114875	2.4138e-05	0.0338561	0.080632	-0.0152736	0.0330976
SNX9:c.1600AG	17.84	32.0684	0.528464	1.93202	0.573924	3.977e-06	0	0.033	0.27				0.5	-0.7	0				3.977e-06	0	0	0	0	0	8.792e-06	0	0	rs934767952		-0.845785	-0.0630629	-0.0114647	-0.172414	0.172542	-0.0197922	-0.617559	-0.119299
SNX9:c.1609AG	28.2	33.7197	0.521672	2.05905	0.629641	7.955e-06	0.0820433	0.007	0.16				0.5	0.5	0.4				7.955e-06	0	0	0	0	0	1.759e-05	0	0	rs761163759		-0.103586	2.51302	0.764234	-0.275862	0.861107	0	-0.427497	0
SNX9:c.1639GA	1.52	31.4917	0.869386	2.55201	0.823282	1.196e-05	0.0459473	0.151	0.02				0.5	2.1	1.3				1.196e-05	0	0	0	0	0	0	0	9.831e-05	rs1454518837		0.556521	0.124778	0.0600345	0.0124138	-0.0121827	0.08349	0.310144	0.050977
SNX9:c.1640CT	1.52	31.4917	0.869386	2.55201	0.823282	0.001032	0.00309757	0.075	0	0.001135	0.0008	0.0029	0.5	1.1	0	0.0002326	0.001	0	0.001032	0.0009235	0.005871	0	5.442e-05	0	0.0001409	0.001144	0.00059	rs143472781	0	1.02711	0.806981	1.40848	0.208276	0.908727	0.766749	0.460703	0.183584
SNX9:c.1657AG	-8.14	30.0139	0.757387	2.20208	0.75119	3.978e-06	0.00103681	0.002	0.01				0.5	-4	0				3.978e-06	0	0	0	5.437e-05	0	0	0	0	rs776661780		0.0067647	0.0149136	-0.0109432	-0.142414	0.0851262	-0.0121789	0	-0.00396476
SNX9:c.1658AC	-8.14	30.0139	0.757387	2.20208	0.75119	3.978e-06	0.0176257	0.001	0.06				0.5	0.9	-1.6				3.978e-06	0	2.895e-05	0	0	0	0	0	0	rs759185090		0.0797896	0.381566	0.0468169	-0.0965517	0.0438916	-0.198886	-0.161229	0.11735
SNX9:c.1660CG	-12.41	29.6682	0.991706	3.03267	0.994668	7.957e-06	0	0	0				0.5	0	0				7.957e-06	0.000123	0	0	0	0	0	0	0	rs940968913		0.767072	0.128079	-0.0987361	0.103448	0.100151	0	0.352055	0.109127
SNX9:c.1667AG	2.17	28.3041	0.942457	2.7909	0.944239	3.977e-06	0.00414723	0.003	0				0.5	0.5	0				3.977e-06	6.152e-05	0	0	0	0	0	0	0	rs765093538		-0.258957	-0.519869	-0.163193	-0.171034	-0.132381	-0.340763	-0.219783	-0.234224
SNX9:c.1670GA	7.14	28.2656	0.525661	1.59803	0.516281	1.193e-05	0.0222913	0.979	0.23				0.5	1.5	0.8				1.193e-05	0	0	0	0.0001631	0	0	0	0	rs752847043		-0.283006	-0.13605	0.031226	0.244138	0.0036976	0.290432	0.191906	0.0898733
SNX9:c.1675CG	33.39	23.6022	0.991706	3.03181	0.975455	7.955e-06	0	0	0				0.5	-1.7	-0.7				7.955e-06	0	0	0	0	9.239e-05	0	0	0	rs758757406		-0.777804	-0.203474	-0.174461	0.0675862	0.00373785	-0.0305311	-0.325398	-0.114195
SNX9:c.1675CT	33.39	23.6022	0.991706	3.03181	0.975455	7.955e-06	0	0	0				0.5	-0.1	0.6				7.955e-06	0	0	0	0	0	8.791e-06	0.0001629	0	rs758757406		0.129279	-0.0652438	-0.147883	0.0593103	-8.7578e-06	0.196399	0.405075	0.465227
SNX9:c.1681TC	48.7	26.3834	0.520249	1.54386	0.544657	1.591e-05	0.00726895	0.001	0.23	0			0.5	-1.8	0	0.0001163			1.591e-05	0	0	0	0	0	3.516e-05	0	0	rs377341402		-0.167359	-0.0533659	-0.0500319	-0.0955172	0.0595889	-0.0858589	-0.0458569	0
SNX9:c.1702CT	47.57	36.2473	0.294363	2.31541	0.701154	1.591e-05	0	0.045	0				0.5	0	0.6				1.591e-05	6.152e-05	0	0	0	0	0	0.0001629	6.534e-05	rs757447215		-0.119799	-0.599085	0.0779209	0.826207	0.0167652	0.340763	0	0.0962608
SNX9:c.1703GA	47.57	36.2473	0.294363	2.31541	0.701154	0.0001113	0.00417537	0.174	0.02				0.5	0	0.8				0.0001113	0	0	0.00248	0	0	8.791e-06	0.0003257	0	rs781738814		-0.526703	-0.563398	0.163193	0.171034	0.132381	0.340763	0	0.0962608
SNX9:c.1708TA	45.92	36.5587	0.778184	2.43317	0.787819	3.977e-06	0	0	0				0.5	1.2	0.8				3.977e-06	0	0	0	0	4.619e-05	0	0	0	rs746402053		-0.161468	-0.764163	-0.0596475	0.216552	0.0568706	-0.00958683	0.119128	0
SNX9:c.1709AT	45.92	36.5587	0.778184	2.43317	0.787819	3.977e-06	0.176931	0.002	0.17				0.5	-2.2	-2.7				3.977e-06	0	0	0	0	0	8.791e-06	0	0	rs756424949		-0.606443	-0.328341	-0.041863	-0.128276	0.0935646	0	-0.374661	0
SNX9:c.1714GA	34.53	35.8677	0.512526	1.65079	0.509387	7.953e-06	0.0662839	0.523	0.21				0.5	2.4	0				7.953e-06	6.152e-05	0	0	0	0	8.791e-06	0	0	rs780535779		-1.00917	-0.246215	-0.0114647	0.296552	-0.347544	0	0	0
SNX9:c.1735GA	35.53	37.4504	0.50261	2.18916	0.622879	2.386e-05	0.0193111	0.085	0				0.5	0	0				2.386e-05	0	0	0	0	4.62e-05	4.396e-05	0	0	rs772874745		0.903724	-0.0112709	0.0114647	0.172414	-0.172542	0.0197922	0.691239	0.0143381
SNX9:c.1739CT	29.48	37.1743	0.471481	1.65163	0.510509	2.386e-05	0.0277342	0.518	0.06		0	0.0014	0.5	0.2	-0.7		0	0	2.386e-05	0	0.0001446	0	0	0	8.792e-06	0	0	rs199569684	0	0.684173	0.922995	0.584209	0.471724	0.0598033	0.683259	0.741145	0.897352
SNX9:c.1742TC	24.25	36.8012	0.652311	2.39026	0.710566	3.983e-06	0.00052521	0.222	0.01				0.5	3.4	3.4				3.983e-06	0	0	0	0	0	8.797e-06	0	0	rs778279743		-0.00109315	-0.237072	-0.0911214	-0.233448	-0.0219905	-0.0823355	0.010734	-0.147376
SNX9:c.1762GA			0.7708	2.45588	0.748126	3.984e-06	0.208803	0.24	0.37				0.5	0	0				3.984e-06	0	0	0	0	0	0	0	3.275e-05	rs1162745738		-0.325459	-0.0921532	-0.212492	-0.322759	-0.0211977	0	0	0.120123
SNX9:c.1763CT			0.7708	2.45588	0.748126	3.984e-06	0.00107354	0.038	0				0.5	0.1	0.2				3.984e-06	0	0	0	0	0	8.797e-06	0	0	rs775309036		-1.08883	-0.423102	-0.61007	-0.297931	-0.0475948	-0.481284	-0.556411	-0.0722949
SNX9:c.1765CT			0.7949	2.46777	0.775359	3.983e-06	0.00217037	0.08	0.02				0.5	0.4	1.8				3.983e-06	0	0	0	0	0	0	0	3.274e-05	rs762774196		0.626669	-0.8716	-0.0812604	0.121379	0.177035	0.507423	0.600622	0.0775806
SNX9:c.1765CG			0.7949	2.46777	0.775359	3.983e-06	0.00108519	0.452	0.01				0.5	0.4	1.8				3.983e-06	0	0	0	0	0	8.796e-06	0	0	rs762774196		-1.1419	-0.743049	-0.179092	0.0248276	0.0492395	0.0261386	-0.175475	0.0424047
SNX9:c.1769GT			0.354874	1.3042	0.391615	1.992e-05	0.00164294	0.267	0.06				0.5	3.4	3.3				1.992e-05	0	0	0	0	0	0	0	0.0001637	rs768590310		0.536784	-0.108371	-0.0785748	0.175172	-0.0424362	0	0.0775806	0.086115
SNX9:c.1770CG			0.354874	1.3042	0.391615	3.984e-06	0.162103	0.986	0.47				0.5	1.1	1.8				3.984e-06	0	0	0	5.44e-05	0	0	0	0	rs1386823216		-1.06101	-1.38947	-0.0645356	-0.0372414	-0.0417042	-0.0846178	-0.450401	-0.616389
SNX9:c.1771CT			0.317634	1.51523	0.442667	7.968e-06	0	0.139	0.01	0.000227			0.5	0.2	-1.7	0			7.968e-06	6.159e-05	0	0	0	0	8.796e-06	0	0	rs148012710		0.131804	0.0386952	0.0779209	0.826207	0.0167652	0.340763	0.086115	0.270956
SNX9:c.1771CG			0.317634	1.51523	0.442667	7.968e-06	0	0.573	0.04				0.5	1.7	0				7.968e-06	0	0	0	0	0	1.759e-05	0	0	rs148012710		-1.22157	0.33907	0.317494	0.308966	0.234401	0.340763	-0.375905	0.161685
SNX9:c.1772GA			0.317634	1.51523	0.442667	0.0006136	0.0230011	0.997	0.12	0.007263	0.0083	0	0.5	-0.7	0	0	0	0	0.0006136	0.008501	0.0002619	0	0.0002722	0	0	0	6.553e-05	rs139632031	0	-0.138047	-0.0988552	0.163193	0.171034	0.132381	0.340763	0.086115	0.246944
SNX9:c.1777CT			0.509214	1.99133	0.608011	1.593e-05	0.00775946	0.676	0.16				0.5	-3.2	-1.6				1.593e-05	0	0	0	0	0	3.518e-05	0	0	rs1021611517		-0.274935	-0.049992	-0.201508	-0.103448	-0.0294178	-0.260796	-0.392738	-0.0246356
SNX9:c.1783AT			0.875752	2.67279	0.878234	0.0001195	0.112224	0.999	0.57	0.0009079	0.0045	0	0.5	0.4	0	0	0	0	0.0001195	0.001478	0.0001456	0	5.441e-05	0	0	0	0	rs144262025	0	-0.671443	0.0217854	-0.177762	-0.424828	0.0319302	-0.629862	-0.776461	-0.14772
SNX9:c.1785GA			0.875752	2.67279	0.878234	5.579e-05	0.011022	0.993	0.07				0.5	0	0				5.579e-05	0	5.827e-05	0	0	0	0.0001056	0	0	rs760693330		-1.0166	-0.237096	-0.43627	-0.537883	-0.0908033	-0.564187	-0.761716	-0.205903
G3BP1:c.8TC			0.975965	2.92531	0.986676	1.591e-05	0.000632511	0.588583	0.00333333				0.5	-0.3	-0.5				1.591e-05	0	0	0	0	0	3.518e-05	0	0	rs769813798		-1.00276	-0.45226	-0.584209	-0.471724	-0.0598033	-0.683259	-0.716047	-0.645929
G3BP1:c.14AG			0.798299	2.21245	0.782214	3.978e-06	0.00121507	0.638	0.0808333				0.5	0.7	-0.3				3.978e-06	0	0	0	0	0	8.796e-06	0	0	rs774300410		0.368056	0.568815	0.236931	-0.411034	-0.164214	-0.0846178	-0.00614333	-0.143201
G3BP1:c.22CA			0.85567	2.61832	0.798983	3.977e-06	0.00434075	0.720833	0.0416667				0.5	0.6	-1.6				3.977e-06	0	0	0	5.437e-05	0	0	0	0	rs1369210790		-0.0968896	0.171495	0.105957	0	0.10078	0.00467272	-0.106823	0
G3BP1:c.34GA	64.8	27.5566	0.988366	3.01591	0.937969	7.954e-06	0.00158646	0.000583333	0.0216667				0.5	-0.7	-0.2				7.954e-06	0	0	0	0	0	1.759e-05	0	0	rs200485376		0.968807	0.180275	0.334132	-0.0331034	-0.0568457	0.142312	0.455634	-0.0480733
G3BP1:c.34GC	64.8	27.5566	0.988366	3.01591	0.937969	3.977e-06	0.00158646	0.000583333	0.0216667		0	0.0014	0.5	-0.1	-0.7		0	0	3.977e-06	0	2.891e-05	0	0	0	0	0	0	rs200485376	0	0.991975	1.08509	0.174461	-0.0675862	-0.00373785	0.0305311	0.465407	0.245909
G3BP1:c.37CT	61.86	28.3286	0.823903	2.36881	0.790546	3.977e-06	0.0676891	0.57475	0.1725				0.5	2.5	1.3				3.977e-06	0	0	0	0	0	8.794e-06	0	0	rs893775459		-0.629518	0.0121742	-0.147883	0.0593103	-8.7578e-06	0.196399	-0.25407	0.326443
G3BP1:c.38GA	61.86	28.3286	0.823903	2.36881	0.790546	7.954e-06	0.0269699	0.963667	0.235833				0.5	-0.4	-0.7				7.954e-06	0	0	0	0	0	1.759e-05	0	0	rs1012291633		0.4828	0.111653	0.281297	0.310345	0.111052	0.196399	0.283886	0.165641
G3BP1:c.110AG	20.58	26.8419	0.729632	1.91025	0.71739	4.457e-06	0.0835496	0.996444	0.185556		0	0	0.5	0	0		0	0	4.457e-06	0	0	0	0	0	0	0	3.949e-05	rs554713008	0.001	0.391112	0.310864	0.376906	-0.413793	-0.00631356	0.00958683	0	-0.0928891
G3BP1:c.131GT	1.49	26.6756	0.819638	2.29148	0.766037	0	0.00878553	0.282444	0.0322222				0.5	-0.3	2.3				0	0	0	0	0	0	0	0	0	rs1222327829		-0.270155	-0.198018	-0.560829	-0.137897	-0.0122079	-0.564239	-0.184722	-0.0697442
G3BP1:c.149AG	4.5	28.0264	0.80304	2.23801	0.786718	4.295e-06	0.099696	0.700444	0.113333				0.5	-0.2	0				4.295e-06	0	0	0	0	0	9.277e-06	0	0	rs1024325851		0.299532	0.211916	0.236931	-0.411034	-0.164214	-0.0846178	-0.131507	-0.335458
G3BP1:c.155CG	-2.36	27.7013	0.416058	1.24307	0.44701	4.314e-06	0.0255474	0.956444	0.06				0.5	0	0				4.314e-06	0	0	0.0001022	0	0	0	0	0	rs746883229		0.00173601	-0.260983	0.0772364	0.0344069	0.0119001	0.20074	0.166522	-0.0703161
G3BP1:c.158AG	2.98	28.1376	0.229448	1.49642	0.460002	4.295e-06	0.00156087	0.835444	0.12				0.5	-2.8	-0.5				4.295e-06	0	0	0	0	0	9.276e-06	0	0	rs750364744		-0.775772	-0.67727	-0.309991	0.0203448	0.00110278	-0.444698	-0.483264	-0.296239
G3BP1:c.174GC	23.75	28.4594	0.914894	2.63773	0.895152	4.426e-06	0.00155682	0.0655556	0.02				0.5	0.4	0				4.426e-06	0	0	0	0	0	9.472e-06	0	0	rs1399766352		-0.280364	-0.202389	-0.324317	-0.169655	-0.0720055	0	-0.105506	-0.0498636
G3BP1:c.175AG	17.84	28.6722	0.227934	1.21313	0.379697	8.86e-06	0.0207684	0.992222	0.34				0.5	-2.2	-0.7				8.86e-06	0	0	0	0	0	0	0	7.76e-05	rs769641449		-0.275339	-0.0762485	-0.0114647	-0.172414	0.172542	-0.0197922	-0.138591	-0.186884
G3BP1:c.185AG	10.1	30.0411	0.892746	2.59521	0.899514	4.013e-06	0.00414508	0.900333	0.186667				0.5	-3.1	-1.2				4.013e-06	0	0	0	0	0	8.901e-06	0	0	rs751529338		0.526703	-0.540116	-0.163193	-0.171034	-0.132381	-0.340763	0	-0.50567
G3BP1:c.187AG	17.67	30.4263	0.113012	1.46264	0.50734	4.002e-06	0	0.997111	0.0788889				0.5	-1.1	-1.4				4.002e-06	0	0	0	0	0	8.869e-06	0	0	rs1422157510		-1.31338	-0.520878	-0.334132	0.0331034	0.0568457	-0.142312	-0.550685	-0.0395075
G3BP1:c.197TC	25.36	31.0227	0.450362	1.68866	0.559684	3.987e-06	0.0403309	0.903	0.254444				0.5	0.5	0				3.987e-06	0	0	0	0	0	8.827e-06	0	0	rs1162387311		-1.00276	-0.657755	-0.584209	-0.471724	-0.0598033	-0.683259	-0.716047	-0.66952
G3BP1:c.215AG	17.42	30.3879	0.130749	1.95754	0.544934	3.98e-06	0.0129199	0.988444	0.0211111				0.5	0.7	0.3				3.98e-06	0	0	0	5.437e-05	0	0	0	0	rs778621081		0.649715	0.847232	0.376906	-0.413793	-0.00631356	0.00958683	0	0
G3BP1:c.226AC	18.29	29.2798	0.8508	2.45348	0.833037	2.785e-05	0.00258131	0.807444	0.0833333				0.5	0	-0.6				2.785e-05	0	0	0.0006946	0	0	0	0	0	rs755024363		-0.0945484	0.384516	0.358557	-0.135172	-5.393e-05	0	0	-0.0526994
G3BP1:c.227AG	18.29	29.2798	0.8508	2.45348	0.833037	3.978e-06	0.0154879	0.976333	0.233333				0.5	-0.8	-1.3				3.978e-06	0	0	0	0	0	0	0	3.266e-05	rs781275123		0.345742	0.320196	0.236931	-0.411034	-0.164214	-0.0846178	0	-0.248519
G3BP1:c.232CT	8.46	27.7886	0.710377	1.96322	0.676287	1.989e-05	0.00309757	0.906667	0.128889				0.5	0	-2.5				1.989e-05	0	2.891e-05	0	0	0	3.52e-05	0	0	rs748000057		-0.122001	0.23219	0.0779209	0.826207	0.0167652	0.340763	-0.0384355	0.128312
G3BP1:c.232CG	8.46	27.7886	0.710377	1.96322	0.676287	3.978e-06	0.00103252	0.964778	0.0822222				0.5	-3.3	-3.9				3.978e-06	0	0	0	0	0	0	0	3.267e-05	rs748000057		1.06628	0.309253	0.317494	0.308966	0.234401	0.340763	0.438678	0.0255594
G3BP1:c.233GA	8.46	27.7886	0.710377	1.96322	0.676287	0.5	0.0495612	0.985889	0.26	0			0.5	0	1.1	0.0001163												rs370340219		0.228841	0.129753	0.163193	0.171034	0.132381	0.340763	0.248055	0.10244
G3BP1:c.236AG	5.97	27.8693	0.690083	2.02402	0.710188	3.978e-06	0.00206612	0.917	0.0422222				0.5	2	-2.1				3.978e-06	0	0	0	0	0	8.798e-06	0	0	rs1286127639		-0.298518	-0.602015	-0.406363	0.037931	-0.0148395	-0.468002	-0.349314	-0.316934
G3BP1:c.239TC	-1.24	27.1925	0.932782	2.79623	0.87849	3.978e-06	0.0542916	0.464333	0.00444444				0.5	0	-0.7				3.978e-06	0	0	0	0	0	0	0	3.266e-05	rs777506200		0.457851	0.498528	0.314815	0.413793	0.0661039	0.277288	0.263417	0.51236
G3BP1:c.242AG	-8.79	26.8916	0.985013	2.99307	0.965881	3.978e-06	0	0.0172222	0.0211111				0.5	-4.4	-2				3.978e-06	0	0	0	0	0	0	0	3.266e-05	rs1275459391		0.0448264	-0.808233	-0.309991	0.0203448	0.00110278	-0.444698	-0.0574363	-0.351809
G3BP1:c.244GT	4.41	28.5098	0.845398	2.60419	0.832799	3.978e-06	0.143226	0.676333	0.747778				0.5	0	0				3.978e-06	0	0	0	0	0	8.798e-06	0	0	rs897056030		-0.74508	0.0987385	0.0629562	-0.448276	-0.0589038	0.127299	-0.349889	0.0549987
G3BP1:c.254CT	-4.36	31.5523	0.847545	2.5924	0.846462	1.193e-05	0.0103359	0.336889	0.0366667				0.5	0.8	1.2				1.193e-05	0	2.891e-05	0	0	4.619e-05	8.797e-06	0	0	rs773786985		1.0967	0.331154	0.584209	0.471724	0.0598033	0.683259	0.640692	0.153175
G3BP1:c.257TC	4.97	31.6271	0.835766	2.31382	0.814696	7.955e-06	0.00260688	0.865333	0.0477778	0.000227			0.5	-2	-2.3	0			7.955e-06	0.000123	0	0	0	0	0	0	0	rs375073413		0.257268	0.811138	0.728138	0.137931	0.0944467	0.772494	0.196863	0.300166
G3BP1:c.266GC	5.62	30.6613	0.963289	2.87385	0.912506	3.977e-06	0.0139607	0.421333	0.0822222				0.5	5.6	3.3				3.977e-06	0	0	0	5.437e-05	0	0	0	0	rs1244530186		0.855268	1.41356	0.42886	0.473793	-0.0128962	0.186444	0.251187	0
G3BP1:c.271GA	7.35	30.9293	0.873575	2.60233	0.824329	3.977e-06	0.0953368	0.793556	0.154444				0.5	5.3	4.1				3.977e-06	0	2.891e-05	0	0	0	0	0	0	rs775953988		-0.328074	0.112742	0.041027	1.37931e-05	-0.0746863	0.139535	0.0154512	0.101871
G3BP1:c.296CG	19.89	32.7709	0.91464	2.74368	0.880395	3.977e-06	0.00206932	0.334556	0.0322222				0.5	-0.8	0				3.977e-06	0	0	0	0	0	8.792e-06	0	0	rs1166642551		0.0178206	0.131684	-0.195289	0.279655	-0.0566015	0.104704	0.181047	0.268943
G3BP1:c.303CA	31.06	32.2775	0.567233	1.61983	0.572422	3.977e-06	0.0654302	0.987111	0.141111				0.5	0.2	-1.1				3.977e-06	0	0	0	0	0	8.793e-06	0	0	rs1415362104		-0.311132	-0.656823	-0.0658064	-0.275862	0.167098	-0.122342	-0.175132	-0.351563
G3BP1:c.305AG	14.67	33.6415	0.113859	1.74496	0.57065	3.977e-06	0.0149408	0.999	0.25				0.5	-0.6	-0.3				3.977e-06	0	0	0	0	0	0	0	3.266e-05	rs761885222		0.800321	0.733604	0.376906	-0.413793	-0.00631356	0.00958683	0	0
G3BP1:c.316AG	-1.98	35.2405	0.966959	2.90747	0.926789	3.977e-06	0	0.166	0				0.5	-3.4	0				3.977e-06	0	0	0	0	0	8.793e-06	0	0	rs1404106054		-0.216205	-0.96788	-0.334132	0.0331034	0.0568457	-0.142312	-0.0832359	-0.19812
G3BP1:c.317GA	-1.98	35.2405	0.966959	2.90747	0.926789	1.193e-05	0.021683	0.705375	0.06875	0			0.5	0.2	4.5	0.0001163			1.193e-05	0	0	0	0	0	1.759e-05	0.000163	0	rs371030433		-0.0135891	-0.435749	-0.236931	0.411034	0.164214	0.0846178	0.113791	0.221557
G3BP1:c.320GA	-3.07	36.4605	0.420971	2.3057	0.666977	0.5	0.563533	0.985286	0.745714	0			0.5	0	0.5	0.0001163												rs374377650		-0.520357	-0.178125	-0.499047	0.206897	0.256694	-0.131929	0.105768	0.238492
G3BP1:c.326TC	1.6	36.1107	0.710526	2.0674	0.733735	3.977e-06	0.153251	0.776286	0.291429				0.5	-0.1	0				3.977e-06	0	0	0	5.437e-05	0	0	0	0	rs752636155		-0.722191	-0.434798	-0.584209	-0.471724	-0.0598033	-0.683259	-0.712217	-0.340515
G3BP1:c.328CG	0.51	35.4488	0.995878	3.05787	0.975997	3.978e-06	0.0010304	0.233571	0				0.5	0	-0.8				3.978e-06	0	0	0	0	0	8.796e-06	0	0	rs1338697514		0.317247	0.0965093	0.347093	0.0344828	0.398975	0.448875	0.400134	0.0765774
G3BP1:c.340CG	-13.41	35.0182	0.992798	3.03761	0.971264	3.978e-06	0	0.038	0				0.5	0.6	0				3.978e-06	0	0	0	0	0	0	0	3.266e-05	rs1264761269		-0.794092	0.030832	-0.0669882	0.0344828	0.0683883	0.0629298	-0.177877	0.0640614
G3BP1:c.358GC	-9.87	31.3505	0.945552	2.78457	0.890156	3.979e-06	0.00460123	0.961333	0.1				0.5	1.6	1.4				3.979e-06	0	0	0	0	0	8.798e-06	0	0	rs746510780		-0.487697	0.0399127	0.0669882	-0.0344828	-0.0683883	-0.0629298	-0.219274	-0.0375044
G3BP1:c.371TA	4.16	27.9855	0.699687	2.43739	0.753296	3.978e-06	0.294056	0.99	0.506667				0.5	0	0				3.978e-06	0	0	0	0	0	8.796e-06	0	0	rs1356228313		0.303736	0.0134526	0.041863	0.128276	-0.0935646	0	0.287246	0.0375539
G3BP1:c.383AG	-15.55	31.6347	0.982245	2.97797	0.969734	1.989e-05	0.000522193	0.699667	0.0366667				0.5	1.4	-0.1				1.989e-05	0	8.673e-05	0	0	4.62e-05	8.795e-06	0	0	rs781702756		0.283006	0.0529164	-0.031226	-0.244138	-0.0036976	-0.290432	-0.191906	-0.0221067
G3BP1:c.414TC	13.53	31.8515	0.823624	2.19248	0.810701	3.978e-06	0.823624	0.5	0.5				0.5	-2.7	-2.4				3.978e-06	0	2.891e-05	0	0	0	0	0	0	rs180824997		0.736496	-1.08699	0.025936	0.141379	0.0836934	0.025604	0.431976	-0.52698
G3BP1:c.414TG	13.53	31.8515	0.823624	2.19248	0.810701	0.5	0.00962052	0.492667	0.00333333		0	0	0.5	-1.6	0.8		0	0.001										rs180824997	0	-0.119426	-0.600748	-0.164794	0.082069	0.0503866	-0.604258	-0.377271	-0.465036
G3BP1:c.418GA	16.6	29.5859	0.132302	2.02588	0.698078	0.5	0.00286369	0.704	0.04	0.000227			0.5	0.5	3.7	0												rs143795692		-0.744333	0.615041	0.334132	-0.0331034	-0.0568457	0.142312	-0.48332	0.250014
G3BP1:c.419GT	16.6	29.5859	0.132302	2.02588	0.698078	7.956e-06	0.0166094	0.822	0.03		0	0.0014	0.5	2	0.6		0	0	7.956e-06	0	2.892e-05	0	0	0	8.796e-06	0	0	rs186236219	0	0.904226	0.861866	0.790812	0.162759	0.823736	0.22693	0.420995	0.592313
G3BP1:c.427AC	14.24	25.7426	0.239306	1.02058	0.315897	1.989e-05	0.145665	0.704	0.16				0.5	-0.5	-0.8				1.989e-05	0	0	0	0	0	4.398e-05	0	0	rs560311383		-0.249106	0.439196	0.160789	0	-0.139977	0.198886	-0.136876	0.334123
G3BP1:c.434CT	-3.13	26.5334	0.380324	1.56325	0.494155	7.957e-06	0.416917	0.97	0.07				0.5	-2.3	-5.2				7.957e-06	0.0001231	0	0	0	0	0	0	0	rs759626471		-0.594274	-0.314849	-0.347507	0	0.0349257	-0.61065	-0.521936	-0.377186
G3BP1:c.440AC	-1.02	24.567	0.879892	2.43489	0.799141	0.0009036	0.0175439	0.721	0.06		0	0.013	0.5	-0.4	-2.1		0	0	0.0009036	6.154e-05	0.00652	0	0	0	0	0.0001632	0	rs201066410	0	-0.984873	-0.743192	-0.726332	-0.126897	-0.539904	-0.766749	-0.726089	-0.633334
G3BP1:c.455AT	11.08	27.6963	0.903846	2.63894	0.825681	4.013e-06	0.00160256	0.119	0.29				0.5	0	-1.2				4.013e-06	0	0	0	0	0	8.837e-06	0	0	rs778337336		-0.300846	-0.377233	-0.395209	-0.068931	-0.384301	-0.552001	-0.427764	-0.28038
G3BP1:c.458TA	-3.98	30.8988	0.731322	1.97165	0.674621	4.005e-06	0.0172414	0.556	0.88				0.5	0	0				4.005e-06	0	0	0	0	0	8.825e-06	0	0	rs749663658		0.300846	0.257951	0.395209	0.068931	0.384301	0.552001	0.427764	0.419662
G3BP1:c.467CT	-12.31	29.3961	0.429359	1.49753	0.479414	4.398e-05	0.0558236	0.999	0.13				0.5	-2.2	-0.5				4.398e-05	0	0.000293	0	0	0	8.816e-06	0	0	rs765961518		0.0251658	-0.502292	-0.347507	0	0.0349257	-0.61065	-0.231343	-0.565829
G3BP1:c.474AC	-13.69	31.4004	0.900071	2.57015	0.821544	3.994e-06	0.0392577	0.117	0.07				0.5	0	-0.6				3.994e-06	0	0	0	0	0	0	0	3.302e-05	rs201065158		-0.237396	0.379249	0.0882143	0.206897	-0.195353	0.151721	-0.123568	0
G3BP1:c.475AG	-7	32.1506	0.863418	2.39599	0.820041	2.795e-05	0.00137268	0.3	0.01				0.5	-2.8	-2.3				2.795e-05	0	0.0002046	0	0	0	0	0	0	rs774689717		-0.36493	-0.119173	-0.344892	0.103448	0.0571435	-0.139483	-0.0382455	-0.0336997
G3BP1:c.487CT	3.8	32.9725	0.942628	2.74182	0.876805	3.99e-06	0.00466978	0.059	0				0.5	-0.8	1				3.99e-06	0	0	0	0	0	8.806e-06	0	0	rs759555721		0.0948855	-0.0889536	-0.0367245	0	0.110514	-0.143133	-0.314588	-0.0604661
G3BP1:c.488CT	3.8	32.9725	0.942628	2.74182	0.876805	3.989e-06	0.00333556	0.027	0				0.5	1.4	1				3.989e-06	0	0	0	5.448e-05	0	0	0	0	rs772151096		-0.597396	-1.0919	-0.347507	0	0.0349257	-0.61065	-0.585907	-0.839376
G3BP1:c.493GA	8.24	33.3349	0.238915	1.7181	0.501105	3.986e-06	0.00132363	0.459	0.06				0.5	2.6	1.6				3.986e-06	0	0	0	0	0	8.803e-06	0	0	rs1330085620		-1.05433	-0.463607	-0.764234	0.275862	-0.861107	0	0	0.0513919
G3BP1:c.494TA	8.24	33.3349	0.238915	1.7181	0.501105	3.988e-06	0.00132363	0.765	0.54				0.5	0.3	1				3.988e-06	0	0	0	0	0	8.805e-06	0	0	rs1217963869		-0.747268	-0.574532	-0.682146	-0.0813793	-0.368823	0	0	-0.0310058
G3BP1:c.496GT	12.64	33.7172	0.638089	1.86454	0.600385	3.985e-06	0.169361	0.997	0.2				0.5	-1.8	-1.3				3.985e-06	0	0	0	0	0	8.803e-06	0	0	rs776435106		-0.419105	0.0535963	0.0155578	-0.0345172	-0.00269041	-0.0539745	-0.0972927	-0.0708277
G3BP1:c.500CT	17.54	33.8987	0.318024	1.84438	0.576132	3.985e-06	0.0118302	0.985	0.13				0.5	2.2	2.4				3.985e-06	0	0	0	0	0	8.803e-06	0	0	rs1485620619		-0.245353	-0.551574	-0.347507	0	0.0349257	-0.61065	-0.178227	-0.568176
G3BP1:c.502GA	24.62	34.6527	0.514151	1.45359	0.503571	7.972e-06	0.00943396	0.739	0.08				0.5	2.7	2.4				7.972e-06	0	0	0	0	0	1.761e-05	0	0	rs765147929		-0.678161	0.00399229	0.0109432	0.142414	-0.0851262	0.0121789	-0.496035	0
G3BP1:c.525TC	4.59	28.3017	0.23731	1.94705	0.604635	3.992e-06	0.23731	0.5	0.5				0.5	2.3	3.3				3.992e-06	0	0	0	0	0	8.807e-06	0	0	rs751179561		-0.0852188	0.841707	0.0122535	0.183793	0.127807	0.0121789	-0.0536289	0.479217
G3BP1:c.525TG	4.59	28.3017	0.23731	1.94705	0.604635	3.992e-06	0.647989	1	1				0.5	2.3	3.1				3.992e-06	0	0	0	0	0	8.807e-06	0	0	rs751179561		-0.214923	0.899504	0.0882143	0.0886207	0.44726	0.0121789	-0.227583	0.479217
G3BP1:c.529GT	-9.19	27.9331	0.113715	1.47377	0.512337	5.196e-05	0.0668504	1	0.73				0.5	1	-0.9				5.196e-05	0	0.0003814	0	0	0	0	0	0	rs754481576		0.12279	0.148159	-0.020743	-0.137976	-0.0195722	0.0585092	-0.0334493	0.0648582
G3BP1:c.530CT	-9.19	27.9331	0.113715	1.47377	0.512337	3.998e-06	0.0220538	0.99	0.44				0.5	-3.1	-2.2				3.998e-06	0	0	0	0	0	0	0	3.302e-05	rs780689085		-0.727017	-0.534002	-0.483593	-0.10349	-0.000307783	-0.363499	-0.357209	-0.198076
G3BP1:c.535GA	-21.77	27.4172	0.517241	1.52505	0.493596	8.014e-06	0	0.981	0.07				0.5	2.3	3.2				8.014e-06	0	0	0	0	0	0	0	6.637e-05	rs752131869		-0.251999	0.289204	0.378379	0.202759	0.0423521	0.481284	0.0259601	0.0623032
G3BP1:c.541AG	-9.74	26.0747	0.973077	2.91266	0.959992	3.984e-06	0	0.887	0.03				0.5	0	0				3.984e-06	0	0	0	0	0	8.807e-06	0	0	rs1277967192		0.848449	-0.0369549	-0.0109432	-0.142414	0.0851262	-0.0121789	0.523811	-0.0193578
G3BP1:c.547AT	-10.11	27.6647	0.0421133	1.56981	0.463702	3.98e-06	0.218224	1	1				0.5	1.8	0.7				3.98e-06	0	0	0	0	0	8.8e-06	0	0	rs746204551		-0.311588	0.279199	-0.177762	-0.424828	0.0319302	-0.629862	-0.628744	-0.480185
G3BP1:c.548TC	-10.11	27.6647	0.0421133	1.56981	0.463702	3.98e-06	0.00535988	0.995	0.28				0.5	0.6	0.5				3.98e-06	0	2.895e-05	0	0	0	0	0	0	rs758714838		-0.662484	-0.560407	-0.584209	-0.471724	-0.0598033	-0.683259	-0.619431	-0.62391
G3BP1:c.553GA	-23.19	26.924	0.863846	2.45661	0.782103	3.98e-06	0.000769231	0.828	0.05				0.5	-0.6	0				3.98e-06	0	0	0	0	0	8.799e-06	0	0	rs201691899		-0.235952	-0.0089856	0.0114647	0.172414	-0.172542	0.0197922	-0.190003	0.0847276
G3BP1:c.553GC	-23.19	26.924	0.863846	2.45661	0.782103	0.000203	0.00538462	0.601	0.17	0			0.5	-1.5	-1	0.0002326			0.000203	6.158e-05	0	0	0	0	0.0004399	0	0	rs201691899		-0.389934	-0.364221	-0.347093	-0.0344828	-0.398975	-0.448875	-0.417533	-0.357144
G3BP1:c.556CT	-20.76	27.8346	0.281202	1.65743	0.504859	1.194e-05	0	0.867	0.17				0.5	0.9	0				1.194e-05	0	0	0	0	0	2.639e-05	0	0	rs1357461806		0.248583	0.0354252	0.0500319	0.0955172	-0.0595889	0.0858589	0.289682	-0.0126848
G3BP1:c.559TA	-11.64	27.1971	0.656371	1.88956	0.65565	7.957e-06	0.0015444	0.988	0.24				0.5	0	-0.2				7.957e-06	0	0	0	0	0	1.759e-05	0	0	rs1220120123		-0.203374	0.144174	0.0254692	0.034531	-0.0719959	0.193509	-0.0109475	0.211984
G3BP1:c.562GC	-8.4	26.1374	0.912939	2.7248	0.836071	3.978e-06	0.00239617	0.982	0.07				0.5	-1.1	-2.5				3.978e-06	0	0	0	0	0	8.797e-06	0	0	rs1254518402		0.163597	0.238375	0.347093	0.161379	-0.347598	0	0.0415193	0
G3BP1:c.564GC	-8.4	26.1374	0.912939	2.7248	0.836071	3.978e-06	0.0686901	0.997	0.13				0.5	-0.4	-0.3				3.978e-06	6.152e-05	0	0	0	0	0	0	0	rs1200181394		-0.110434	-0.76804	-0.0759608	0.0951724	-0.319453	0	-0.0131176	-0.65785
G3BP1:c.567GC	-9.35	25.8625	0.955153	2.82007	0.876779	3.978e-06	0.0173092	0.513	0.05				0.5	0.8	1.1				3.978e-06	6.152e-05	0	0	0	0	0	0	0	rs1289118958		-0.266556	-0.0126295	-0.0759608	0.0951724	-0.319453	0	-0.130456	0.023516
G3BP1:c.574GA	-9.16	27.2352	0.28852	1.39065	0.415394	3.978e-06	0.0196375	1	0.54				0.5	1.5	0				3.978e-06	0	0	0	0	0	8.795e-06	0	0	rs907031935		-0.453286	0.140283	-0.0611084	-0.448276	-0.0294412	0.0715458	0.0351696	-0.00164419
G3BP1:c.580CA	-2.59	27.3371	0.756231	2.21579	0.704266	7.955e-06	0.0046729	0.927	0.1				0.5	-2.7	-4.3				7.955e-06	0.000123	0	0	0	0	0	0	0	rs528299575		0.404021	0.0554483	0.0328011	-0.0344828	-0.0486628	-0.0498149	0.334323	-0.0641416
G3BP1:c.581CG	-2.59	27.3371	0.756231	2.21579	0.704266	3.978e-06	0.00233645	0.653	0.09				0.5	-0.4	-0.4				3.978e-06	0	0	0	5.438e-05	0	0	0	0	rs1230751214		-0.460591	-0.682301	-0.501366	-0.0344897	0.00902786	-0.499046	-0.234934	-0.481267
G3BP1:c.592CA	-18.46	29.8356	0.81106	2.238	0.744703	3.978e-06	0.0368664	0.985	0.11				0.5	1.5	1.3				3.978e-06	0	0	0	0	0	8.794e-06	0	0	rs1442278692		-0.326255	0.0716029	-0.160789	0	0.139977	-0.198886	-0.206989	-0.0391228
G3BP1:c.603AT	-29.1	28.1614	0.827586	2.30763	0.748523	3.58e-05	0.0738916	0.951	0.06	0			0.5	-2.7	-1.3	0.0001163			3.58e-05	0	0	0.0007938	0	0	8.795e-06	0	0	rs370590152		0.240379	-0.0235871	0.0759608	0.0231034	-0.32316	0.139542	0.107157	0.00852887
G3BP1:c.604CA	-18.98	29.0159	0.79402	2.10732	0.727164	3.978e-06	0.00664452	0.997	0.19				0.5	-3.3	-1.8				3.978e-06	0	0	0	0	0	8.795e-06	0	0	rs1327288859		0.404021	0.36176	0.0328011	-0.0344828	-0.0486628	-0.0498149	0.334323	0.107157
G3BP1:c.613GA	-36.32	29.1381	0.860741	2.34131	0.780154	3.978e-06	0.0133333	0.317	0.15				0.5	0	0				3.978e-06	0	0	0	0	0	8.798e-06	0	0	rs1453651069		-0.27248	0.272777	0.0114647	0.172414	-0.172542	0.0197922	-0.186253	0.345746
G3BP1:c.616CA	-30.87	28.5951	0.791176	2.27307	0.730697	1.591e-05	0.0161765	0.985	0.14	0.0004539			0.5	-0.2	0.4	0			1.591e-05	0.0002461	0	0	0	0	0	0	0	rs373631485		0.161805	-0.0303285	-0.160789	0	0.139977	-0.198886	0.179312	0.0592845
G3BP1:c.619GA	-30.87	28.485	0.160808	1.82538	0.579841	3.978e-06	0.00747943	1	0.34				0.5	0	3				3.978e-06	0	0	0	0	0	8.799e-06	0	0	rs1245365942		-0.33332	-0.048938	0.041027	1.37931e-05	-0.0746863	0.139535	-0.137299	-0.0547526
G3BP1:c.622TA	-21.97	27.8856	0.166418	1.26803	0.378705	1.193e-05	0.249254	1	0.51				0.5	0.8	2.7				1.193e-05	0	0	0	0	0	2.639e-05	0	0	rs1026237363		-0.109207	-0.184516	-0.124065	0	0.0294626	-0.0557529	-0.0653598	-0.184405
G3BP1:c.634GC	-32.03	29.8865	0.874404	2.47392	0.795306	3.979e-06	0.0222576	0.457	0.1				0.5	-2	-1.5				3.979e-06	0	0	0	0	0	0	0	3.266e-05	rs760291090		-0.0163771	0.242497	0.347093	0.161379	-0.347598	0	-0.118712	0.0720245
G3BP1:c.635AC	-32.03	29.8865	0.874404	2.47392	0.795306	1.194e-05	0.0286169	0.99	0.05	0			0.5	-0.6	0	0.0001163			1.194e-05	0	0	0	0	0	2.64e-05	0	0	rs376309064		-0.479163	-0.519689	-0.726332	-0.126897	-0.539904	-0.766749	-0.323678	-0.412097
G3BP1:c.638AG	-28.79	27.1985	0.588235	1.68301	0.540265	1.194e-05	0.0364146	0.938	0.12				0.5	-1.2	-0.8				1.194e-05	0	0	0	0	0	2.641e-05	0	0	rs759116158		-0.00396402	0.241273	0.16562	0.0689655	-0.372093	0.0122377	-0.0412881	0.116384
G3BP1:c.643CG	-17.13	27.5102	0.275862	1.43651	0.462636	3.98e-06	0.071964	1	0.34				0.5	-1.4	0.5				3.98e-06	0	0	0	0	0	8.805e-06	0	0	rs1244645294		-0.118239	-0.0077027	-0.0996806	0.448276	0.169418	-0.270432	-0.177402	0
G3BP1:c.644CG	-17.13	27.5102	0.275862	1.43651	0.462636	3.98e-06	0.017991	0.971	0.08				0.5	0.3	-2.4				3.98e-06	0	0	0	0	0	0	0	3.267e-05	rs754410160		-0.728304	-1.12357	-0.723648	-0.0689655	0.107283	-0.657823	-0.594232	-0.714347
G3BP1:c.647AT	-8.76	27.9183	0.876823	2.5158	0.798392	3.98e-06	0.0162075	0.834	0.04				0.5	3.2	0.1				3.98e-06	0	0	0	0	0	8.804e-06	0	0	rs1000158539		1.39892	0.0810881	0.682146	0.0813793	0.368823	0	0	-0.155536
G3BP1:c.649CT	-5.71	27.5885	0.736842	2.00351	0.672021	0.5	0.0378289	1	0.31	0			0.5	0.6	-0.5	0.0001163												rs142032366		-0.484458	0.115419	-0.201508	-0.103448	-0.0294178	-0.260796	-0.282027	0.0337798
G3BP1:c.650CT	-5.71	27.5885	0.736842	2.00351	0.672021	3.98e-06	0.09375	1	0.29				0.5	1.1	0.2				3.98e-06	0	0	0	0	0	0	0	3.267e-05	rs765658988		-0.835812	-0.491724	-0.728138	-0.137931	-0.0944467	-0.772494	-0.587903	-0.207503
G3BP1:c.652GA	-2.42	27.7252	0.64532	1.90434	0.599141	3.98e-06	0.0147783	0.978	0.1				0.5	0.9	1.2				3.98e-06	0	0	0	0	0	0	0	3.267e-05	rs1012028655		-0.0682934	0.0330016	0.041027	1.37931e-05	-0.0746863	0.139535	-0.0581537	0.0309122
G3BP1:c.657AT	-6.25	28.0914	0.371115	1.3467	0.432	3.98e-06	0.00365631	0.724	0.19				0.5	0	-0.1				3.98e-06	0	0	0	0	0	0	0	3.266e-05	rs1419215322		0.30458	0.974249	0.448771	0.0655172	0.000350969	0.732093	0.328666	0.770351
G3BP1:c.664AG	14.55	30.1908	0.159394	1.0946	0.419079	1.194e-05	0.0694568	1	0.82				0.5	-0.2	-0.1				1.194e-05	0	0	0	0	0	2.642e-05	0	0	rs780347568		0.0443435	0.504502	0.0611084	0.448276	0.0294412	-0.0715458	-0.0667741	0.283739
G3BP1:c.671CT	11.33	30.5613	0.193262	1.85286	0.572994	7.961e-06	0	0.95	0.02				0.5	1.5	-0.5				7.961e-06	0	2.892e-05	0	0	0	8.807e-06	0	0	rs751743912		-0.644343	-1.0919	-0.347507	0	0.0349257	-0.61065	-0.654304	-0.839376
G3BP1:c.674AC	8.54	31.5679	0.180579	1.11553	0.389423	3.98e-06	0.044293	0.997	0.07				0.5	-3.1	-3.4				3.98e-06	6.154e-05	0	0	0	0	0	0	0	rs1404223238		-1.21126	-0.528707	-0.726332	-0.126897	-0.539904	-0.766749	-0.791007	-0.478518
G3BP1:c.677AG	5.89	31.5297	0.280702	1.24799	0.402456	3.98e-06	0.00318979	0.966	0.29				0.5	-5.8	-4.1				3.98e-06	0	0	0	0	0	0	0	3.266e-05	rs755058108		-0.182143	-0.808233	-0.309991	0.0203448	0.00110278	-0.444698	-0.217087	-0.351809
G3BP1:c.686AC	31.02	30.8346	0.761488	2.04259	0.745894	3.981e-06	0.0678337	0.999	0.07				0.5	0	1.4				3.981e-06	0	0	0	5.438e-05	0	0	0	0	rs1319081018		-0.942908	-0.825594	-0.654832	-0.411034	-0.204542	-0.683259	-0.618529	-0.615684
G3BP1:c.697CT	28.69	33.1767	0.888143	2.51086	0.821578	3.982e-06	0.0380313	0.506	0.04				0.5	-1.1	-0.6				3.982e-06	0	0	0	0	0	0	0	3.267e-05	rs1432799468		-0.383685	0.104816	-0.201508	-0.103448	-0.0294178	-0.260796	-0.425237	0.060515
G3BP1:c.701CT	15.71	33.2974	0.401355	1.52104	0.443601	3.982e-06	0.22608	1	0.52				0.5	1.6	-0.8				3.982e-06	0	0	0	0	0	8.812e-06	0	0	rs1268381396		-0.895542	-0.429771	-0.483593	-0.10349	-0.000307783	-0.363499	-0.500219	-0.302031
G3BP1:c.704CG	24.1	35.2199	0.938389	2.71951	0.873045	3.982e-06	0	0.191	0				0.5	-0.9	2.7				3.982e-06	0	0	0	0	0	8.813e-06	0	0	rs1317045458		-0.800748	-1.03826	-0.723648	-0.0689655	0.107283	-0.657823	-0.479313	-0.497395
G3BP1:c.712AC	5.15	31.7401	0.134783	1.15153	0.32729	1.195e-05	0.00434783	1	0.41				0.5	0	0				1.195e-05	0	0	0	0	0	0	0	9.801e-05	rs781195002		-0.0602861	-0.313855	-0.104808	-0.0689828	-0.00960702	-0.229224	-0.117917	-0.278656
G3BP1:c.713TC	5.15	31.7401	0.134783	1.15153	0.32729	3.983e-06	0.0608696	1	0.89				0.5	0	0				3.983e-06	0	0	0	0	0	8.817e-06	0	0	rs748217398		1.0505	1.07811	0.656132	0.0344655	0.0361769	0.493454	0.560779	0.42718
G3BP1:c.715GC	7.67	32.0682	0.377671	1.52152	0.444897	3.984e-06	0.265334	0.985	0.6				0.5	-2.5	-0.4				3.984e-06	0	0	0	0	0	8.819e-06	0	0	rs770937197		-0.21792	0.193278	0.0996806	-0.448276	-0.169418	0.270432	-0.0306186	0.253953
G3BP1:c.740GA	24.55	30.4452	0.374558	1.88056	0.568273	4.025e-06	0.484099	0.983	0.78				0.5	0	1.2				4.025e-06	0	0	0	0	0	0	0.0001654	0	rs1261812333		-0.0135891	-0.781418	-0.236931	0.411034	0.164214	0.0846178	0.113791	0.00754289
G3BP1:c.779CA	12.85	30.6713	0.825153	2.23399	0.756118	3.979e-06	0.0053681	0.002	0				0.5	0.6	0.6				3.979e-06	0	2.892e-05	0	0	0	0	0	0	rs1337166578		-0.803837	-0.922031	-0.616241	-0.0345138	-0.0248282	-0.579678	-0.230121	-0.582591
G3BP1:c.799GC	-13.33	32.565	0.482297	1.80832	0.530328	3.979e-06	0.00393391	0.916	0.3				0.5	-1.5	0				3.979e-06	0	0	0	0	0	8.799e-06	0	0	rs751991200		-0.341754	0.248379	0.0669882	-0.0344828	-0.0683883	-0.0629298	-0.128339	0.0086773
G3BP1:c.799GT	-13.33	32.565	0.482297	1.80832	0.530328	4.377e-05	0.00236035	0.344	0.34				0.5	0	0				4.377e-05	0	0.0002313	0	0	0	2.64e-05	0	0	rs751991200		-0.013092	0.144787	0.189105	-0.141379	0.014417	0.522117	0.217675	0.109537
G3BP1:c.803CA	-14.52	32.1435	0.170886	1.79444	0.63218	0.0002706	0.00474684	0.964	0.04	0.000227	0	0	0.5	0.5	0.4	0.0002326	0	0	0.0002706	6.152e-05	2.892e-05	0	0	0	5.28e-05	0.0003259	0.001896	rs147172919	0.002	-0.0916665	0.0637612	-0.0468169	0.0965517	-0.0438916	0.198886	0.0994973	0.112763
G3BP1:c.806GA	-22.49	31.5304	0.823899	2.28455	0.769316	3.979e-06	0.00235849	0.024	0.03				0.5	0.4	0.5				3.979e-06	0	0	0	5.437e-05	0	0	0	0	rs752874627		-0.10382	0.0580286	0.108666	0.0813793	0.454913	0.22693	0.103047	0.191619
G3BP1:c.811CT	-22.14	31.853	0.784889	2.30937	0.726229	5.571e-05	0.150222	0.078	0.12				0.5	-0.1	0				5.571e-05	0	0	0	0	0	0	0	0.0004576	rs756220165		-0.0145741	-0.38523	-0.201508	-0.103448	-0.0294178	-0.260796	-0.103046	-0.368162
G3BP1:c.814CT	-22.75	32.2039	0.87084	2.44676	0.804181	3.98e-06	0.044374	0.531	0.01				0.5	-0.5	-0.2				3.98e-06	0	0	0	5.437e-05	0	0	0	0	rs1488330171		-0.107721	-0.0983092	-0.0367245	0	0.110514	-0.143133	-0.453977	-0.182619
G3BP1:c.815CT	-22.75	32.2039	0.87084	2.44676	0.804181	1.194e-05	0.00158479	0.407	0				0.5	-0.1	-1.1				1.194e-05	0	5.785e-05	0	5.437e-05	0	0	0	0	rs764021612		-0.593708	0.0709549	-0.347507	0	0.0349257	-0.61065	-0.590458	-0.25434
G3BP1:c.829GA	-5.1	33.0818	0.400542	1.88912	0.571006	3.981e-06	0.00723327	0.913	0.36				0.5	1.5	3.1				3.981e-06	6.155e-05	0	0	0	0	0	0	0	rs753938313		0.0684632	0.0399449	0.041027	1.37931e-05	-0.0746863	0.139535	0.203662	0.116845
G3BP1:c.833CT	-3.63	33.9072	0.779398	2.20541	0.717812	3.982e-06	0.00455789	0.926	0.08				0.5	0	0				3.982e-06	0	0	0	0	0	0	0	3.275e-05	rs758335062		-0.42134	-1.13062	-0.728138	-0.137931	-0.0944467	-0.772494	-0.214253	-0.649617
G3BP1:c.845CT	2.76	31.5722	0.855867	2.38924	0.788171	4.051e-06	0.00382653	0.967	0.03				0.5	-0.4	-0.4				4.051e-06	0	0	0	0	0	8.889e-06	0	0	rs754827263		-0.245303	0.0391845	-0.112529	0	0.0251436	-0.50275	-0.512475	-0.0395725
G3BP1:c.847CT	16.09	31.8718	0.953878	2.82674	0.91286	1.212e-05	0.00628931	0.989	0.09				0.5	0	0				1.212e-05	0	0	0	0	0	2.662e-05	0	0	rs896356394		0.864496	0.44193	0.491635	0.348621	-0.0533701	0.619394	0.407095	0.396129
G3BP1:c.848GC	16.09	31.8718	0.953878	2.82674	0.91286	8.023e-06	0	0.298	0.08				0.5	0	0				8.023e-06	0	0	0	0	0	0	0	6.668e-05	rs781078545		0.523519	1.17532	0.723648	0.0689655	-0.107283	0.657823	0.435331	0.782095
G3BP1:c.848GA	16.09	31.8718	0.953878	2.82674	0.91286	2.006e-05	0.00733753	0.989	0.16				0.5	0	0				2.006e-05	6.213e-05	0	0	0	0	3.534e-05	0	0	rs781078545		0.449688	0.536474	0.406363	-0.037931	0.0148395	0.468002	0.383857	0.521312
G3BP1:c.863CT	28.48	34.8144	0.71875	1.98041	0.656599	7.963e-06	0.0238095	0.997	0.03				0.5	-0.2	0				7.963e-06	0	0	0	0	0	1.76e-05	0	0	rs777454919		-0.298201	-0.502292	-0.347507	0	0.0349257	-0.61065	-0.509358	-0.565829
G3BP1:c.895CT	3.46	39.8558	0.892889	2.48902	0.850091	7.957e-06	0	0.107	0				0.5	-3.1	-4.1				7.957e-06	0	2.892e-05	0	5.437e-05	0	0	0	0	rs770384260		-0.0208167	0.0713071	-0.147883	0.0593103	-8.7578e-06	0.196399	0.306265	0.442223
G3BP1:c.905GC	-15.39	40.1697	0.865777	2.41861	0.823614	3.979e-06	0.0168658	0.946	0				0.5	0	0.2				3.979e-06	0	0	0	0	0	8.796e-06	0	0	rs774841408		-0.336973	0.339355	-0.208562	3.10345e-05	0.00642616	-0.0707331	-0.0435207	-0.0544506
G3BP1:c.911GA	-1.69	38.3731	0.917541	2.63574	0.875553	3.979e-06	0.0134933	0.222	0.01				0.5	1.3	1.2				3.979e-06	0	0	0	0	0	8.796e-06	0	0	rs1429812010		-0.263088	0.0540567	-0.114875	-2.4138e-05	-0.0338561	-0.080632	-0.124484	0.120334
G3BP1:c.917AC	-13.56	38.6309	0.379464	2.18363	0.642595	3.983e-06	0.0133929	0.915	0.21				0.5	0	-0.7				3.983e-06	0	0	0	0	0	8.8e-06	0	0	rs1470750261		0.28971	0.395663	0.616241	0.0345138	0.0248282	0.579678	0.148041	0.119356
G3BP1:c.919CG	-24.25	36.9427	0.892562	2.53828	0.849788	3.981e-06	0.00413223	0.881	0.29				0.5	-4.7	-3.3				3.981e-06	0	0	0	0	0	8.8e-06	0	0	rs772552038		0.87146	0.39815	0.397837	0.103424	-0.00697334	0.380481	0.487954	0.137662
G3BP1:c.920GA	-24.25	36.9427	0.892562	2.53828	0.849788	3.982e-06	0.0165289	0.947	0.21				0.5	0	0.2				3.982e-06	0	0	0	0	0	0	0	3.271e-05	rs775783436		0.137577	0.0910823	-0.114875	-2.4138e-05	-0.0338561	-0.080632	0.0678773	0.0997988
G3BP1:c.925AC	-18.04	37.2911	0.422764	1.75238	0.513681	7.966e-06	0.00650407	0.81	0.18		0	0	0.5	0	0		0.001	0	7.966e-06	0	0	0	0.0001089	0	0	0	0	rs576246122	0	-0.340731	-0.217027	-0.109679	-0.203448	0.0260371	-0.189821	-0.15523	-0.181124
G3BP1:c.932CT	-3.82	36.6123	0.897004	2.53962	0.828942	3.988e-06	0.0149813	0.383	0				0.5	-1.7	-0.4				3.988e-06	0	2.899e-05	0	0	0	0	0	0	rs1339102214		-0.538613	-0.139831	-0.347507	0	0.0349257	-0.61065	-0.639652	-0.405606
G3BP1:c.934CT	-19.63	36.136	0.685965	1.96914	0.624369	7.98e-06	0.0649123	0.078	0.23		0.0008	0	0.5	1.1	1.6		0	0	7.98e-06	6.207e-05	0	0	5.451e-05	0	0	0	0	rs543644282	0	0.344409	0.0653281	0.00198411	0	0.0795673	-0.114378	-0.241581	0.00969872
G3BP1:c.938AT	-12.17	35.6088	0.422524	1.62331	0.50759	3.992e-06	0.00319489	0.951	0.31				0.5	0	0				3.992e-06	0	0	0	0	0	8.819e-06	0	0	rs776864948		-0.181708	-0.175055	-0.111897	-0.103417	-0.0696184	-0.192815	-0.138727	-0.170913
G3BP1:c.941GA	-5.93	37.4973	0.938486	2.73225	0.896623	7.992e-06	0.00236593	0.685	0.08				0.5	2.3	2.2				7.992e-06	0	0	0	0	0	1.766e-05	0	0	rs765341854		-0.259989	-0.0870685	-0.236931	0.411034	0.164214	0.0846178	-0.0113661	0.114701
G3BP1:c.943GC	-1.11	34.056	0.896497	2.62992	0.845233	4.055e-06	0.0334395	0.982	0.11				0.5	4.4	6				4.055e-06	0	0	0	0	0	8.905e-06	0	0	rs751557107		-0.282876	-0.416401	-0.397837	-0.103424	0.00697334	-0.380481	-0.203416	-0.259593
G3BP1:c.953CT	-0.74	33.3629	0.889155	2.54426	0.823021	4.033e-06	0.0015949	0.231	0.02				0.5	1.1	1.5				4.033e-06	0	0	0	0	0	0	0	3.352e-05	rs759607585		-0.859397	-0.399631	-0.728138	-0.137931	-0.0944467	-0.772494	-0.441311	-0.103982
G3BP1:c.955AG	-0.82	32.3045	0.510791	1.51705	0.532987	4.046e-06	0.0748201	1	0.6				0.5	-3.5	-4.7				4.046e-06	0	0	0	0	0	0	0	3.39e-05	rs767560528		0.288404	-0.246105	-0.378379	-0.202759	-0.0423521	-0.481284	0.131862	-0.13257
G3BP1:c.958CT	-1.6	33.2077	0.644042	1.77596	0.609921	1.594e-05	0.015083	1	0.2				0.5	-0.6	2				1.594e-05	0	0	9.936e-05	0	0	1.762e-05	0.0001635	0	rs749983520		0.574653	1.08337	0.491635	0.348621	-0.0533701	0.619394	0.299284	0.714347
G3BP1:c.959GA	-1.6	33.2077	0.644042	1.77596	0.609921	2.79e-05	0.00452489	1	0.29		0	0.0014	0.5	0	2		0.001	0	2.79e-05	0	2.904e-05	0	0.0001088	0	1.762e-05	0	6.554e-05	rs190948129	0	0.166032	0.776717	0.406363	-0.037931	0.0148395	0.468002	0.22299	0.559805
G3BP1:c.964GA	4.46	30.8176	0.153908	1.57031	0.396382	3.983e-06	0.00322321	0.99	0.57				0.5	2.4	3.8				3.983e-06	0	0	0	0	0	8.806e-06	0	0	rs747483395		-0.150308	-0.0900852	-0.0611084	-0.448276	-0.0294412	0.0715458	-0.00183179	-0.227247
G3BP1:c.972GT	1.27	32.0258	0.546618	1.88658	0.539523	3.981e-06	0.011883	0.982	0.3	0			0.5	0.4	-1.2	0.0001163			3.981e-06	0	0	0	0	0	8.803e-06	0	0	rs139446356		0.227905	0.0420826	-0.0882143	-0.0886207	-0.44726	-0.0121789	0.183873	0.0344132
G3BP1:c.982AG	4.79	30.3043	0.0408573	1.08179	0.365999	1.193e-05	0.221701	1	0.84				0.5	-2.1	-0.1				1.193e-05	0	2.891e-05	0	0	0	1.759e-05	0	0	rs781664740		-1.03925	-0.906952	-0.344828	-0.198966	-0.0586532	-0.43117	-0.579596	-0.688043
G3BP1:c.983TG	4.79	30.3043	0.0408573	1.08179	0.365999	3.978e-05	0.310114	1	1				0.5	-0.2	1.1				3.978e-05	0	2.891e-05	0	0	0	7.917e-05	0	0	rs748521121		0.174733	-0.242781	-0.169164	-0.381034	-0.0695798	-0.173882	-0.0433934	-0.0625788
G3BP1:c.988CT	8.44	30.2077	0.141497	1.07462	0.341664	3.978e-06	0.122462	1	0.84				0.5	0	0				3.978e-06	0	0	0	0	0	8.796e-06	0	0	rs770183512		0.120489	0.0261379	0.00198411	0	0.0795673	-0.114378	0.0467543	0.0612794
G3BP1:c.989CT	8.44	30.2077	0.141497	1.07462	0.341664	0.5	0.000634518	0.997	0.31	0			0.5	-0.4	0	0.0001163												rs149669497		0.0191994	-0.014365	-0.112529	0	0.0251436	-0.50275	-0.163233	-0.0930731
G3BP1:c.992GA	5.75	29.084	0.852234	2.34529	0.808473	3.978e-06	0.0158076	0.53	0.09				0.5	0	-0.3				3.978e-06	0	0	0	0	0	0	0	3.266e-05	rs773549424		-0.444655	0.0142621	-0.114875	-2.4138e-05	-0.0338561	-0.080632	-0.0945405	0.1182
G3BP1:c.1018CT	46.25	30.9739	0.854217	2.46753	0.862516	3.977e-06	0.0156627	0.3	0.02				0.5	2.2	2.2				3.977e-06	0	0	0	0	0	0	0	3.266e-05	rs770972060		0.0891894	0.129699	-0.0500319	0.128276	-0.101007	0	0.051994	0.0436757
G3BP1:c.1051GA	31.12	26.3906	0.378085	1.93693	0.554827	3.977e-06	0.00301023	0.041	0.07				0.5	1.7	3.2				3.977e-06	0	0	0	5.437e-05	0	0	0	0	rs760720596		-0.410087	-1.64375	-0.764234	0.275862	-0.861107	0	0.260196	-0.057432
G3BP1:c.1069AG	-18.09	25.3574	0.788589	2.29623	0.772906	3.978e-06	0.0636637	0.33	0				0.5	-1.2	0				3.978e-06	6.152e-05	0	0	0	0	0	0	0	rs1307897088		0.250316	0.088806	-0.0114647	-0.172414	0.172542	-0.0197922	0.00800962	0
G3BP1:c.1072GC	0.41	25.6698	0.347957	1.82589	0.540567	3.979e-06	0.00240385	0.177	0.01				0.5	1.7	-0.7				3.979e-06	0	0	9.921e-05	0	0	0	0	0	rs1200111947		-0.185399	0.0277996	-0.0987361	-0.0610345	-0.0590891	-0.177642	-0.204954	0.0101435
G3BP1:c.1085GA	9.02	26.9587	0.19222	1.59038	0.505485	7.954e-06	0.24714	0.999	0.65		0	0	0.5	-0.5	-0.4		0.001	0	7.954e-06	0	0	0	5.437e-05	4.621e-05	0	0	0	rs200853817	0	-0.0305693	0.0183911	0.031226	0.244138	0.0036976	0.290432	0.255062	0.217047
G3BP1:c.1104GT	5.78	25.9709	0.831231	2.30544	0.752993	3.977e-06	0.0636637	0.429	0.09				0.5	-0.2	0				3.977e-06	0	0	0	0	0	8.792e-06	0	0	rs1243230767		-0.866139	0.277049	-0.0882143	-0.0886207	-0.44726	-0.0121789	-0.202528	0.139468
G3BP1:c.1109GA	11.11	25.9092	0.882424	2.56683	0.840669	7.954e-06	0.00419916	0.123	0.1				0.5	-0.9	-0.4				7.954e-06	0	0	0	5.437e-05	0	8.792e-06	0	0	rs765135383		0.298396	0.527437	0.163193	0.171034	0.132381	0.340763	0.139294	0.295911
G3BP1:c.1147GA	-9.72	26.091	0.871026	2.68231	0.825639	3.182e-05	0.123575	0.003	0.09		0	0	0.5	-1.4	0		0	0.001	3.182e-05	0	0	0	0	9.24e-05	4.396e-05	0.000163	0	rs201241693	0	-0.379923	1.12538	0.344828	0.198966	0.0586532	0.43117	-0.0627687	0.70426
G3BP1:c.1157AG	11.07	30.864	0.792317	2.41433	0.775388	3.978e-06	0	0.001	0				0.5	-1.3	-0.3				3.978e-06	0	2.891e-05	0	0	0	0	0	0	rs1400126829		-0.556068	-0.757835	-0.309991	0.0203448	0.00110278	-0.444698	-0.385465	-0.359445
G3BP1:c.1163CT	8.33	30.2509	0.593393	1.78913	0.575409	0.5	0.00720721	0.963	0.38		0	0	0.5	2.5	2.6		0	0.001										rs201736162	0	-0.403268	-0.0118511	-0.188666	-0.106897	0.00721685	0.117529	0.101522	-0.0691151
G3BP1:c.1168CG	16.67	31.0297	0.771309	2.21152	0.705689	3.981e-06	0.0486194	0.001	0.14				0.5	-0.3	1.2				3.981e-06	0	0	0	5.438e-05	0	0	0	0	rs1333380407		-0.273502	-0.029174	-0.0996806	0.448276	0.169418	-0.270432	-0.146214	-0.0410817
G3BP1:c.1179AC	21.95	31.7473	0.474474	1.80433	0.564711	3.989e-06	0.0288288	0.039	0.01				0.5	-0.1	-2.3				3.989e-06	0	0	0	0	0	0	0	3.272e-05	rs772866366		0.130472	-0.276564	0.0658064	0.275862	-0.167098	0.122342	0.253637	-0.20101
G3BP1:c.1181TC	24.5	31.8734	0.187613	2.10467	0.685562	3.99e-06	0.0956103	0.995	0				0.5	0	3.3				3.99e-06	0	0	9.952e-05	0	0	0	0	0	rs762726196		0.409449	0.091403	0.61007	0.297931	0.0475948	0.481284	0.303017	0.00778537
G3BP1:c.1181TA	24.5	31.8734	0.187613	2.10467	0.685562	7.98e-06	0	0.443	0				0.5	-2.4	3.3				7.98e-06	0	2.895e-05	0	0	0	8.828e-06	0	0	rs762726196		-0.0610785	-0.0493885	0.0909905	0.2	0.23539	0.481284	0.210912	0.102344
G3BP1:c.1183CT	27.8	32.2559	0.96274	2.88563	0.941081	4.007e-06	0.00120192	0.013	0				0.5	-2.2	-0.7				4.007e-06	0	0	0	0	0	0	0	3.294e-05	rs1339668025		0.0074874	0.03391	0.122117	-0.106897	0.0828052	0.585046	0.352121	0.106324
G3BP1:c.1201AG	27.05	27.367	0.665252	1.83316	0.692467	3.994e-06	0.00848999	0.982	0.2				0.5	-0.1	-1.4				3.994e-06	6.158e-05	0	0	0	0	0	0	0	rs764695841		-0.140435	0.396718	0.764234	-0.275862	0.861107	0	-0.325735	-0.0478689
G3BP1:c.1202TC	27.05	27.367	0.665252	1.83316	0.692467	1.198e-05	0.05094	0.982	0.09				0.5	-1.3	-2.5				1.198e-05	0	0	0	0	0	2.65e-05	0	0	rs754288732		-1.00181	-0.55689	-0.584209	-0.471724	-0.0598033	-0.683259	-0.712651	-0.650743
G3BP1:c.1207AG	25.76	26.1615	0.74772	2.09152	0.703424	3.989e-06	0.0644377	0.96	0.04				0.5	-1.2	0				3.989e-06	0	0	0	0	0	8.825e-06	0	0	rs757507122		-1.45436	-0.143606	-0.344892	0.103448	0.0571435	-0.139483	-0.849292	0.0865533
G3BP1:c.1211GA	39.56	25.2668	0.789153	2.20736	0.737976	3.986e-06	0.0895795	0.033	0.01				0.5	-0.9	1.4				3.986e-06	0	2.901e-05	0	0	0	0	0	0	rs779200639		0.840371	0.747131	0.309991	-0.0203448	-0.00110278	0.444698	0.507055	0.411033
G3BP1:c.1215GC	38.55	24.8442	0.710836	2.02015	0.64043	3.985e-06	0.127554	0.993	0.28				0.5	0.2	0				3.985e-06	0	0	0	0	0	8.817e-06	0	0	rs750571614		0.257886	-0.352004	-0.0759608	0.0951724	-0.319453	0	0.203667	-0.191249
G3BP1:c.1216GT	40.5	24.8294	0.871994	2.49038	0.818069	3.985e-06	0.00141443	0.157	0.06				0.5	1.6	0				3.985e-06	0	0	0	0	0	8.817e-06	0	0	rs1247699020		0.207244	0.156101	0.0978318	0.0965517	0.127796	0.481284	0.517075	0.181008
G3BP1:c.1219CT	37.25	25.2099	0.855795	2.53024	0.821055	3.986e-06	0.00606469	0.99	0.03				0.5	-2.2	-0.9				3.986e-06	0	0	0	0	0	8.817e-06	0	0	rs1264044374		0.485055	0.178774	0.491635	0.348621	-0.0533701	0.619394	0.371883	0.1502
G3BP1:c.1220GA	37.25	25.2099	0.855795	2.53024	0.821055	2.391e-05	0.00471698	0.99	0.08				0.5	0	0				2.391e-05	0	0	0	5.437e-05	0	4.407e-05	0	0	rs758494444		0.319154	0.154226	0.406363	-0.037931	0.0148395	0.468002	0.287551	0.13693
G3BP1:c.1220GT	37.25	25.2099	0.855795	2.53024	0.821055	3.984e-06	0.000673854	0.993	0.08				0.5	-2.1	-0.1				3.984e-06	0	0	0	0	0	8.814e-06	0	0	rs758494444		0.346371	0.694403	0.376141	0.0689655	-0.072357	0.0471726	-0.0433365	-0.00673419
G3BP1:c.1247GA	34.44	24.6986	0.886719	2.52023	0.846141	3.98e-06	0.0078125	0.942	0.06				0.5	1	0				3.98e-06	0	0	0	0	0	8.798e-06	0	0	rs1456450113		-0.211959	-0.16592	-0.114875	-2.4138e-05	-0.0338561	-0.080632	-0.025235	-0.0165532
G3BP1:c.1253CT	13.75	24.2414	0.657414	1.87908	0.642628	3.98e-06	0.162492	0.93	0.15				0.5	-1.1	-2.1				3.98e-06	0	0	0	0	0	8.798e-06	0	0	rs1424328350		-0.696921	-1.48477	-0.61007	-0.297931	-0.0475948	-0.481284	-0.536941	-0.320444
G3BP1:c.1260AT	16.69	25.2644	0.873684	2.45299	0.792237	3.979e-06	0.00140351	0.009	0.12				0.5	1.2	0.5				3.979e-06	0	0	0	5.437e-05	0	0	0	0	rs770560655		0.0441703	0.626506	0.0759608	0.0231034	-0.32316	0.139542	0.0167397	0.220132
G3BP1:c.1268GA	6.78	27.127	0.42992	1.68408	0.545303	3.979e-06	0.00217865	0.463	0.34	0			0.5	5.5	0	0.0001163			3.979e-06	0	0	0	0	0	8.796e-06	0	0	rs148481268		-0.172825	-0.0894107	-0.114875	-2.4138e-05	-0.0338561	-0.080632	-0.00656511	-0.00577193
G3BP1:c.1286GA	0.03	25.1807	0.970991	2.88738	0.930655	7.959e-06	0.000805802	0.297	0.08				0.5	-0.7	0				7.959e-06	0	0	0	0	0	1.759e-05	0	0	rs1463551236		0.188549	0.158086	0.281297	0.310345	0.111052	0.196399	0.0618314	0.163965
G3BP1:c.1291CT	10.98	28.997	0.41548	1.99831	0.578097	3.983e-06	0.0124555	0.291	0.04				0.5	1.9	2.6				3.983e-06	0	0	0	5.44e-05	0	0	0	0	rs1330073763		-0.117923	0.183335	-0.0367245	0	0.110514	-0.143133	-0.215438	0
G3BP1:c.1301CT	12.43	27.1804	0.633607	1.94186	0.594905	3.982e-06	0.00737705	0.812	0.01				0.5	1.5	2.2				3.982e-06	0	0	0	0	0	8.798e-06	0	0	rs1382969239		-0.375206	0.162022	-0.347507	0	0.0349257	-0.61065	-0.440855	-0.0458141
G3BP1:c.1304GA	15.49	27.5461	0.911257	2.61087	0.869824	3.983e-06	0.00986031	0.195	0.03				0.5	1.1	0.9				3.983e-06	0	0	0	0	0	8.796e-06	0	0	rs1022546617		-0.302539	-0.0483444	-0.114875	-2.4138e-05	-0.0338561	-0.080632	-0.0324103	0.0315442
G3BP1:c.1319GC	23.88	26.9661	0.565495	1.52749	0.525579	3.991e-06	0.00532481	0.175	0.02				0.5	-0.1	-1.9				3.991e-06	0	0	0	0	0	0	0	3.284e-05	rs760251804		0.270034	0.536282	0.42886	0.473793	-0.0128962	0.186444	-0.00684782	0.290957
G3BP1:c.1326GA	25.13	26.6801	0.603229	1.81682	0.64181	1.198e-05	0.179269	1	0.63				0.5	0	-0.1				1.198e-05	0	0	0	0	0	0	0	9.859e-05	rs1316281058		-0.295027	-0.685763	-0.43627	-0.537883	-0.0908033	-0.564187	-0.395474	-0.536184
G3BP1:c.1333CG	46.37	29.6379	0.968153	2.89075	0.903193	7.994e-06	0.00181984	0.98	0.01				0.5	0.1	1.9				7.994e-06	0	5.885e-05	0	0	0	0	0	0	rs1263803156		-1.19626	0.00389709	-0.0996806	0.448276	0.169418	-0.270432	-0.590493	-0.0730465
G3BP1:c.1334CT	46.37	29.6379	0.968153	2.89075	0.903193	3.995e-06	0.00636943	0.851	0				0.5	-1.9	1.3				3.995e-06	0	0	0	0	0	8.805e-06	0	0	rs1484307296		-0.375206	-0.139831	-0.347507	0	0.0349257	-0.61065	-0.440855	-0.405606
G3BP1:c.1339CT	31.83	28.1727	0.950044	2.78172	0.90861	2.398e-05	0.00438212	1	0.04		0	0	0.5	-0.1	0.2		0	0.001	2.398e-05	0	2.944e-05	0	5.45e-05	4.624e-05	2.642e-05	0	0	rs187250945	0	0.864496	0.942104	0.491635	0.348621	-0.0533701	0.619394	0.407095	0.527668
G3BP1:c.1340GA	31.83	28.1727	0.950044	2.78172	0.90861	2.798e-05	0.000876424	0.77	0.09		0	0.0014	0.5	-2.4	-1.9		0	0	2.798e-05	0	0.0001177	0	0	0	1.761e-05	0	3.293e-05	rs543064462	0	0.449688	0.931385	0.406363	-0.037931	0.0148395	0.468002	0.383857	0.676568
G3BP1:c.1348AT	56.25	30.081	0.925795	2.66534	0.935736	7.99e-06	0.0132509	1	0.16		0	0.0029	0.5	-3.1	-2.9		0	0	7.99e-06	0	2.935e-05	0	0	0	8.807e-06	0	0	rs193159435	0	-0.472557	-0.213636	-0.177762	-0.424828	0.0319302	-0.629862	-0.700361	-0.717798
G3BP1:c.1350GA	56.25	30.081	0.925795	2.66534	0.935736	0.0001999	0.000883392	0.994	0.01	0	0	0.0014	0.5	-0.7	1.5	0.0002326	0	0	0.0001999	6.156e-05	0.0002352	0	0	0	0.0003524	0.0001649	0	rs145743307	0	-1.05046	-1.12341	-0.43627	-0.537883	-0.0908033	-0.564187	-0.793488	-0.689694
G3BP1:c.1352TC	53.2	29.2111	0.185613	1.80466	0.554454	1.6e-05	0.53286	1	1				0.5	0.9	1.8				1.6e-05	0	5.889e-05	0	0	0	8.817e-06	0.000165	0	rs758658646		-1.38757	-1.96222	-1.40848	-0.208276	-0.908727	-0.766749	-0.644012	-0.819891
G3BP1:c.1360CT	33.62	30.5369	0.932546	2.72997	0.866909	1.2e-05	0.00168634	0.251	0.09				0.5	3	2.6				1.2e-05	0	0	0	0	0	0	0	9.885e-05	rs55893134		-0.0754279	0.127045	-0.201508	-0.103448	-0.0294178	-0.260796	-0.106742	-0.0212463
G3BP1:c.1373TC	30.47	33.7754	0.30809	1.68875	0.493309	4.014e-06	0.42685	1	0.97				0.5	-2	-1.5				4.014e-06	0	0	0	0	0	8.852e-06	0	0	rs1359211685		-1.2867	-1.338	-1.40848	-0.208276	-0.908727	-0.766749	-0.707147	-0.330197
G3BP1:c.1388CT			0.293165	2.15253	0.644854	4.118e-06	0	0.997	0.05				0.5	0.3	-0.1				4.118e-06	0	0	0	0	0	9.038e-06	0	0	rs201757189		1.32827	1.1848	1.40848	0.208276	0.908727	0.766749	0.222005	0.445712
G3BP1:c.1391CT			0.514599	1.98673	0.572474	1.248e-05	0	0.949	0.01				0.5	1.1	0.5				1.248e-05	0	0	0	0	0	2.731e-05	0	0	rs1402136626		-0.146063	-0.428496	-0.728138	-0.137931	-0.0944467	-0.772494	-0.113536	-0.189762
G3BP1:c.1393CT			0.736419	2.13043	0.697802	4.182e-06	0.00201207	0.01	0	0			0.5	0	-1.1	0.0001163			4.182e-06	0	0	0	0	0	9.154e-06	0	0	rs372751446		-0.0413434	-0.789636	-0.147883	0.0593103	-8.7578e-06	0.196399	0.160045	0
G3BP1:c.1394GA			0.736419	2.13043	0.697802	1.679e-05	0	0.032	0.02				0.5	-0.7	0				1.679e-05	0	9.533e-05	0	0	0	9.177e-06	0	0	rs757200884		0.572972	0.0342079	0.281297	0.310345	0.111052	0.196399	0.35055	0
MCL1:c.4TC			0.933036	2.7856	0.908434	4.525e-06	0.03125	0.999	0.176667				0.5	1.3	1.6				4.525e-06	0	0	0	0	4.792e-05	0	0	0	rs1465779538		-0.296585	-0.479078	-0.122117	0.106897	-0.0828052	-0.585046	-0.671364	-0.525538
MCL1:c.11TA			0.84375	2.51573	0.776875	0	0	0.485	0				0.5	-0.8	-1.2				0	0	0	0	0	0	0	0	0	rs1206343665		-0.17986	0.265547	0.0106345	0.121379	0.184478	0.507423	0.411299	0.40199
MCL1:c.23CT			0.97561	2.97638	0.916599	8.815e-06	0	0.744	0.00333333				0.5	3	2.9				8.815e-06	0	0	0	0	0	1.986e-05	0	0	rs1445925900		0.949058	0.848305	1.40848	0.208276	0.908727	0.766749	0.458732	0.183471
MCL1:c.34CT	7.96	24.2325	0.910714	2.7331	0.843774	8.9e-06	0.0714286	0.442	0.113333				0.5	-0.9	0				8.9e-06	0	0	0	0	0	2.007e-05	0	0	rs1229708032		-0.194332	-0.438086	-0.0812604	0.121379	0.177035	0.507423	0.0584153	0
MCL1:c.39CA	3.61	25.037	0.982143	2.98909	0.979281	4.451e-06	0	0.824333	0.0433333				0.5	2	2.4				4.451e-06	0	0	0	0	0	0	0	3.37e-05	rs779751278		-1.07217	-0.679026	-0.0658064	-0.275862	0.167098	-0.122342	-0.705491	-0.280213
MCL1:c.40CT	6.36	25.0892	0.982143	2.99142	0.913865	3.12e-05	0.0133929	0.977	0.0666667		0	0	0.5	2.5	1.9		0	0	3.12e-05	0	0	0	0	0	0	0	0.0002362	rs587612386	0.001	-0.139182	-0.833246	-0.0812604	0.121379	0.177035	0.507423	0.406844	0
MCL1:c.40CG	6.36	25.0892	0.982143	2.99142	0.913865	1.783e-05	0	0.848667	0.14				0.5	0.4	-1.9				1.783e-05	9.325e-05	0	0	0	0	3.019e-05	0	0	rs587612386		-0.934092	-0.839612	-0.179092	0.0248276	0.0492395	0.0261386	-0.308331	-0.0579258
MCL1:c.49GT	24.91	24.8502	0.995495	3.06221	0.934443	4.558e-06	0	0.343333	0.00666667				0.5	0.2	0.2				4.558e-06	0	0	0	0	0	1.031e-05	0	0	rs932863734		-1.44971	0.348125	0.0265782	-0.00827586	-0.0037466	0.22693	-0.64923	0.301185
MCL1:c.49GC	24.91	24.8502	0.995495	3.06221	0.934443	4.558e-06	0	0.405333	0.106667				0.5	0.6	1.3				4.558e-06	0	3.033e-05	0	0	0	0	0	0	rs932863734		-1.34523	0.476673	0.174461	-0.0675862	-0.00373785	0.0305311	-0.686476	0.144225
MCL1:c.50GA	24.91	24.8502	0.995495	3.06221	0.934443	9.121e-06	0	0.425667	0.0433333				0.5	-2.8	-0.5				9.121e-06	0	6.065e-05	0	0	0	0	0	0	rs1012747207		-0.33203	0.490444	0.108666	0.0813793	0.454913	0.22693	0	0.374448
MCL1:c.50GT	24.91	24.8502	0.995495	3.06221	0.934443	9.121e-06	0	0.908	0.0566667				0.5	1	0.2				9.121e-06	0	3.032e-05	0	0	0	1.032e-05	0	0	rs1012747207		0.648712	1.50644	0.790812	0.162759	0.823736	0.22693	0	0.345502
MCL1:c.52GT	35.63	24.1224	0.986486	3.01086	0.925458	1.381e-05	0	0.356	0.0133333				0.5	2.2	-1				1.381e-05	0	0	0	0	0	0	0	0.0001028	rs753196937		0.102714	-0.647164	0.0265782	-0.00827586	-0.0037466	0.22693	-0.0250533	0
MCL1:c.56CT	35.35	23.3765	0.87156	2.5883	0.81065	4.711e-06	0	0.687333	0.14				0.5	1.5	2.6				4.711e-06	0	0	0	0	4.783e-05	0	0	0	rs1490867890		-0.983702	-0.633537	-0.61007	-0.297931	-0.0475948	-0.481284	-0.368264	-0.474589
MCL1:c.61TG	48.86	24.9427	0.881818	2.62765	0.817702	4.675e-06	0.00909091	0.868	0.133333				0.5	1	0.4				4.675e-06	0	0	0	0	0	0	0	3.452e-05	rs755515463		0.241803	1.16153	0.941996	0.148966	0.829177	0.629862	0.427832	0.426881
MCL1:c.65GC	48.15	25.0599	0.868182	2.60643	0.805701	1.407e-05	0.104545	0.996	0.406667				0.5	2.3	-1.5				1.407e-05	0	0	0	0	0	3.195e-05	0	0	rs766507232		-0.499268	-1.19336	-0.617666	-0.0455172	-0.0849915	-0.539819	-0.120314	-0.56022
MCL1:c.68CT	46.71	26.3307	0.789954	2.2336	0.729411	4.723e-06	0	0.887667	0.0666667				0.5	2.8	2.7				4.723e-06	0	0	0	0	0	1.074e-05	0	0	rs750616819		-0.983702	-0.633537	-0.61007	-0.297931	-0.0475948	-0.481284	-0.368264	-0.474589
MCL1:c.70GA	44.05	26.1792	0.807339	2.26492	0.741207	9.461e-06	0.0458716	0.806333	0.186667				0.5	4	3				9.461e-06	0	3.142e-05	0	0	0	0	0	3.464e-05	rs761537521		2.34637	0.282159	0.112926	-0.206897	-0.15247	0	0.400295	0
MCL1:c.76GA	41.67	26.4436	0.830601	2.4693	0.767199	0	0.0601093	0.981667	0.293333				0.5	0.4	0				0	0	0	0	0	0	0	0	0	rs925013521		2.42055	-0.396953	0.112926	-0.206897	-0.15247	0	0.46202	-0.342188
MCL1:c.82GC	21.43	27.8639	0.760331	2.14864	0.696659	3.376e-05	0	0.577667	0.243333				0.5	-3.1	-1.1				3.376e-05	0	0	0	0	0	0	0	0.0002448	rs768684341		0.950589	-0.606212	-0.318449	-0.322759	-0.121978	-0.00467272	0.490073	0
MCL1:c.82GA	21.43	27.8639	0.760331	2.14864	0.696659	1.447e-05	0.0165289	0.994667	0.166667				0.5	1.2	0.1				1.447e-05	0	0	0	0	0	3.311e-05	0	0	rs768684341		1.38205	-0.347669	-0.212492	-0.322759	-0.0211977	0	0.490073	0
MCL1:c.86CT	18.13	28.9432	0.378641	2.04224	0.592553	4.805e-06	0	0.972667	0.0366667				0.5	4.5	-0.3				4.805e-06	0	0	0	0	0	0	0	3.488e-05	rs775135247		0.453628	0.565212	-0.0191992	0.227586	0.015955	0	0	0.400527
MCL1:c.88CT	18.1	27.8146	0.0319635	1.82199	0.605442	4.839e-06	0.00456621	0.999667	0.0166667				0.5	-1.9	1.2				4.839e-06	0	0	0	0	0	1.111e-05	0	0	rs771486484		0.798656	0.0363329	0.0779209	0.826207	0.0167652	0.340763	0.400527	0.147773
MCL1:c.89GA	18.1	27.8146	0.0319635	1.82199	0.605442	4.875e-06	0	1	0.0533333				0.5	2.3	2.5				4.875e-06	0	3.208e-05	0	0	0	0	0	0	rs1024728611		0.133258	0.141222	0.163193	0.171034	0.132381	0.340763	0.400527	0.255716
MCL1:c.92CT	22.29	27.858	0.580189	1.84599	0.597989	1.963e-05	0	0.999667	0.04				0.5	1.1	3.8				1.963e-05	0	0	0	0	0	4.508e-05	0	0	rs745465126		2.98051	1.81221	1.82768	0.128276	0.194461	0.675229	0.681874	0.29154
MCL1:c.95GC	18.67	27.551	0.926108	2.73409	0.862421	1.487e-05	0.0344828	0.999	0.593333				0.5	-2.7	1.5				1.487e-05	0	0	0	0	0	3.421e-05	0	0	rs770152297		-0.0321593	0.287222	-0.0772364	-0.0344069	-0.0119001	-0.20074	-0.0492426	0.149298
MCL1:c.98GA	18.68	27.6147	0.671569	2.00591	0.615824	0	0.0392157	0.997667	0.293333				0.5	2	5.2				0	0	0	0	0	0	0	0	0	rs902324572		0.58148	0.0959525	0.108666	0.0813793	0.454913	0.22693	0.379311	0.136158
MCL1:c.112AT	2.48	28.1641	0.28169	1.34012	0.38371	4.717e-05	0.117371	1	0.94				0.5	-2.5	-4.8				4.717e-05	0	3.48e-05	0	0	0	9.69e-05	0	0	rs768191690		0.0578454	-0.097885	-0.131463	-0.0565517	-0.0105165	-0.109519	0.0197836	-0.0225553
MCL1:c.113CA	2.48	28.1641	0.28169	1.34012	0.38371	5.286e-06	0.00938967	0.9905	0.51				0.5	-0.7	-1.7				5.286e-06	0	0	0	0	0	1.222e-05	0	0	rs1168893169		0.390848	0.517828	0.654832	0.411034	0.204542	0.683259	0.152649	0.645929
MCL1:c.116AG	5.94	27.4842	0.52093	2.06447	0.563562	0	0.376744	1	0.795				0.5	-3.4	-3.1				0	0	0	0	0	0	0	0	0	rs1428492838		-0.0810899	0.115354	-0.108666	-0.0813793	-0.454913	-0.22693	-0.111961	0
MCL1:c.118AG	6.51	26.8825	0.788945	2.36753	0.78474	5.304e-06	0.0301508	0.7345	0.26				0.5	-2.6	-2.7				5.304e-06	0.0001297	0	0	0	0	0	0	0	rs755460962		-0.035302	0.179213	0.0114647	-0.296552	0.347544	0	0	0
MCL1:c.121GA	6.15	27.0034	0.909091	2.70823	0.858753	0.0001015	0	0.7	0.145				0.5	-0.4	0.2				0.0001015	0	0	0	0	0	0.0001606	0.0002231	0.0001862	rs898520253		0.258824	-0.225956	-0.0114647	0.296552	-0.347544	0	0	0
MCL1:c.124GC	6.51	26.5808	0.894309	2.65458	0.836783	1.108e-05	0.0162602	0.9915	0.155				0.5	-1.2	0				1.108e-05	0	0	0	0	0	2.555e-05	0	0	rs373644818		0.00403556	-0.204593	-0.318449	-0.322759	-0.121978	-0.00467272	0	-0.0593941
MCL1:c.125CT	6.51	26.5808	0.894309	2.65458	0.836783	0.0001006	0	0.85	0.01				0.5	2	2.7				0.0001006	0	3.855e-05	0	0	0	0.0001029	0.0002363	0.0003082	rs780046930		-0.952372	-0.563743	-0.61007	-0.297931	-0.0475948	-0.481284	-0.57312	-0.119354
MCL1:c.128CT	8.32	25.7367	0.223776	1.71174	0.508725	1.708e-05	0	0.995	0.28				0.5	1.7	1.8				1.708e-05	0	0	0	8.865e-05	0	1.312e-05	0	3.897e-05	rs1267652025		0.835633	0.344115	0.53791	0.103448	0.10225	0.162916	0.105604	-0.188647
MCL1:c.130GA	17.1	25.0327	0.630208	1.91925	0.591451	5.774e-06	0.104167	0.9985	0.14				0.5	-0.3	0.5				5.774e-06	0	0	0	0	0	0	0.0002446	0	rs758423754		-0.752457	-1.28753	-0.212492	-0.322759	-0.0211977	0	-0.363382	-0.30816
MCL1:c.130GT	17.1	25.0327	0.630208	1.91925	0.591451	1.155e-05	0.161458	0.993	0.135				0.5	-2.5	-0.9				1.155e-05	0	0	0	0	0	1.336e-05	0	3.935e-05	rs758423754		-0.626735	-1.20873	-0.316465	-0.322759	-0.0424107	-0.119051	-0.344853	-0.222261
MCL1:c.133CA	32.47	23.3342	0.455399	1.85779	0.527562	6.117e-06	0.455399	0.5	0.5		0	0	0.5	0.3	3.6		0.001	0	6.117e-06	0	0	0	0	0	0	0	4.145e-05	rs587712554	0	-0.295772	0.0271915	0.159671	0.0344828	-0.0531079	0.111781	-0.0932908	0.00883478
MCL1:c.143TG	37.49	23.8968	0.119048	1.29332	0.36377	1.976e-05	0.0380952	1	0.29				0.5	-1.8	0				1.976e-05	0	0	0	0	0	3.036e-05	0	4.474e-05	rs765410863		1.11346	0.771512	0.864694	0.0344345	0.0297507	0.564187	0.547225	0.344571
MCL1:c.145GC	34.42	25.0695	0.835443	2.42263	0.77156	6.677e-06	0.0759494	0.0015	0.01				0.5	0	-2.2				6.677e-06	0	4.8e-05	0	0	0	0	0	0	rs1312773225		-0.0998122	0.263195	0.174461	-0.0675862	-0.00373785	0.0305311	-0.034994	0.0147621
MCL1:c.146GA	34.42	25.0695	0.835443	2.42263	0.77156	6.676e-06	0.00632911	0.0015	0.105				0.5	2.2	-0.6				6.676e-06	0	0	0	0	0	1.54e-05	0	0	rs757542528		0.220873	0.0635697	0.108666	0.0813793	0.454913	0.22693	0.169124	0.102915
MCL1:c.152GC	26.79	24.5177	0.81761	2.36041	0.751907	7.504e-06	0.0125786	0.7545	0.435				0.5	1.5	-2.8				7.504e-06	0	0	0	0.0001091	0	0	0	0	rs753664661		-0.73626	-0.945831	-0.617666	-0.0455172	-0.0849915	-0.539819	-0.478874	-0.591801
MCL1:c.157GC	40.02	25.6886	0.89	2.60158	0.827659	8.819e-06	0	0.397	0.075				0.5	3	1.8				8.819e-06	0.0002014	0	0	0	0	0	0	0	rs764039573		0.00403556	-0.240238	-0.318449	-0.322759	-0.121978	-0.00467272	0	-0.164576
MCL1:c.160GA	41.62	25.3239	0.843575	2.43856	0.779517	9.25e-05	0.0726257	0.2695	0.295				0.5	3.4	1.3				9.25e-05	0	0	0.0004013	0	0	0	0.00045	0.0005823	rs760622088		2.34637	-0.13616	0.112926	-0.206897	-0.15247	0	0.400295	-0.0644132
MCL1:c.164CA	40.36	25.1438	0.59116	1.91825	0.568231	1.945e-05	0.0773481	0.995	0.455				0.5	0.1	2.4				1.945e-05	0.0002116	0	0	0	0	0	0	8.089e-05	rs775581615		0.227711	1.2301	0.726332	0.126897	0.539904	0.766749	0.215088	0.734933
MCL1:c.164CT	40.36	25.1438	0.59116	1.91825	0.568231	1.945e-05	0	0.9395	0.195				0.5	3.5	1.4				1.945e-05	0	0.0001571	0	0	0	0	0	0	rs775581615		0.880542	3.51585	1.40848	0.208276	0.908727	0.766749	0.503643	0.734933
MCL1:c.170TC	50.94	26.1715	0.743017	2.02192	0.724279	5.179e-05	0.0167598	0.9285	0.47		0	0	0.5	-4	-0.6		0.001	0	5.179e-05	0	0	0	0.0005398	0	0	0	9.056e-05	rs587657093	0	0.0569248	-0.426622	-0.0911214	-0.233448	-0.0219905	-0.0823355	0.117399	-0.198053
MCL1:c.173GT	44.66	27.0865	0.888268	2.58779	0.82901	1.068e-05	0	0.276	0.155				0.5	2.7	1.8				1.068e-05	0	0	0	0	0	2.317e-05	0	0	rs773949054		-0.330044	-0.0940504	-0.344028	-0.234483	-0.237259	-0.481284	-0.167749	-0.1198
MCL1:c.181GA	43.31	31.8829	0.72093	1.98573	0.660842	3.61e-05	0.0348837	0.8995	0.055				0.5	-3.1	0.3				3.61e-05	0	0	0	0	0	2.634e-05	0	0.0002342	rs1467738642		1.55269	-0.393256	-0.212492	-0.322759	-0.0211977	0	0.455621	-0.32976
MCL1:c.191GT	41.22	32.2945	0.863874	2.49619	0.826959	1.305e-05	0	0.989	0				0.5	0.8	2.8				1.305e-05	0	0	0	0.0001577	0	0	0	0	rs770464201		-0.116019	-0.443249	-0.0785748	0.175172	-0.0424362	0	-0.0626534	-0.028423
MCL1:c.192CG	41.22	32.2945	0.863874	2.49619	0.826959	7.887e-05	0.0052356	0.7335	0.01				0.5	0.6	0.2				7.887e-05	0	0.0001965	0	0	8.455e-05	8.785e-05	0	0	rs748994212		0.380881	-0.327797	-0.0645356	-0.0372414	-0.0417042	-0.0846178	0.134471	-0.249103
MCL1:c.194CG	35.73	32.175	0.748718	2.08173	0.737418	1.29e-05	0	0.25	0				0.5	-4.1	-2.4				1.29e-05	0	0	0	0	0	2.861e-05	0	0	rs1473394310		0.0754078	-0.161951	-0.265087	-0.0496552	0.0772407	-0.33609	-0.086115	-0.197242
MCL1:c.197CT	37.81	31.6843	0.854271	2.41802	0.845235	0	0	0.981	0.01				0.5	3.4	0.2				0	0	0	0	0	0	0	0	0	rs747459222		2.544	2.02998	1.82768	0.128276	0.194461	0.675229	0.580893	0.661173
MCL1:c.197CA	37.81	31.6843	0.854271	2.41802	0.845235	0.0001013	0.0100503	0.9955	0.165				0.5	3.3	-1.5				0.0001013	0.0002693	0	0	0.0001508	0	0.0001406	0.0005814	0	rs747459222		1.49933	1.03904	1.03542	0.29931	0.223875	0.675229	0.580893	0.442927
MCL1:c.203CT	32.41	32.6349	0.37037	1.63322	0.485674	1.245e-05	0	0.997	0.17				0.5	0	2.6				1.245e-05	0	0	0	0	0	2.786e-05	0	0	rs1239060117		0.721186	0.121047	-0.0191992	0.227586	0.015955	0	0.136416	0.00929048
MCL1:c.205CT	17.58	32.0422	0.756881	2.03475	0.684453	0	0.0137615	0.523	0.045				0.5	1.9	2.7				0	0	0	0	0	0	0	0	0	rs776783605		0.405926	-0.212114	-0.0812604	0.121379	0.177035	0.507423	0.480499	0.0179619
MCL1:c.214GT	-6.1	32.8482	0.725581	2.30234	0.718351	0	0	0.3765	0.02				0.5	1.1	0				0	0	0	0	0	0	0	0	0	rs9971		-0.726457	-0.0263251	0.0487043	0.0248276	-0.201158	0	-0.474749	-0.0541969
MCL1:c.215AG	-6.1	32.8482	0.725581	2.30234	0.718351	0.0002352	0.223256	0.997	0.33				0.5	1.1	0				0.0002352	0	0.0001702	0.001642	0	0	0.0003969	0	0.0001178	rs757408948		0.143811	1.28736	0.253038	0.0344828	0.00186912	0	0.0355033	0.221882
MCL1:c.218CT	-7.42	33.3866	0.12963	2.2146	0.709366	0	0	0.982	0.005				0.5	0.3	0				0	0	0	0	0	0	0	0	0	rs977733870		-0.0293133	-0.211101	-0.195773	0.121379	0.122612	0.119051	0.39727	0.222261
MCL1:c.221GA	-9.76	32.9528	0.860465	2.43231	0.817845	1.115e-05	0.00930233	0.9995	0.13				0.5	0.5	0.7				1.115e-05	0	7.896e-05	0	0	0	0	0	0	rs113625636		0.229223	0.539585	0.281297	0.310345	0.111052	0.196399	0.140696	0.397287
MCL1:c.225GT	1.52	31.252	0.748858	2.14361	0.707058	1.171e-05	0	0.9775	0.23				0.5	2.9	4				1.171e-05	0	8.49e-05	0	0	0	0	0	0	rs1305060489		-0.984775	-0.0191005	-0.333964	-0.0758621	-0.0243252	-0.205815	-0.277689	-0.237488
MCL1:c.226GT	7.31	31.4196	0.903846	2.68123	0.859471	1.109e-05	0	0.991	0.01				0.5	4.6	2.3				1.109e-05	0	7.908e-05	0	0	0	0	0	0	rs763922820		-0.263064	0.100644	0.0978318	0.0965517	0.127796	0.481284	-0.213817	0.0624758
MCL1:c.233GA	4.7	27.6776	0.900452	2.67266	0.863506	1.16e-05	0.00452489	0.0075	0.035				0.5	5	1.3				1.16e-05	0	0	0	0	0	0	0	0.0001127	rs1320723949		-0.267248	-0.183515	0.281297	0.310345	0.111052	0.196399	-0.0749416	-0.0216075
MCL1:c.248GA	1.68	27.4295	0.986175	3.02403	0.92549	0	0	0.2825	0				0.5	10.7	1.5				0	0	0	0	0	0	0	0	0	rs767322357		-0.334418	-0.264434	-0.253038	-0.0344828	-0.00186912	0	0.0464993	-0.130277
MCL1:c.256GA	9.49	28.7776	0.416667	1.72979	0.483424	1.058e-05	0.00980392	0.991	0.105				0.5	0.6	0.1				1.058e-05	0	0	0	0	0	0	0	9.675e-05	rs773719224		0.453413	0.499377	0.378379	0.202759	0.0423521	0.481284	0.57312	0.453591
MCL1:c.259CT	9.18	28.9626	0.931707	2.74936	0.925916	2.039e-05	0.0292683	0.8565	0.03				0.5	-1.6	-1.1				2.039e-05	0	0	0	0	0	4.733e-05	0	0	rs1460845581		0.52576	-0.264763	0.00198411	0	0.0795673	-0.114378	0.300021	-0.164883
MCL1:c.262GA	32.38	28.8645	0.912195	2.68745	0.889748	3.026e-05	0.0487805	0.985	0.1				0.5	1.4	0.5				3.026e-05	0	6.749e-05	0	0	0	4.659e-05	0	0	rs760318078		1.49449	0.0495074	-0.0109432	0.241379	-0.144288	-0.00958683	0.585983	0.0491947
MCL1:c.281CT	15.48	29.3727	0.375566	1.41534	0.398188	7.95e-06	0.0226244	0.999	0.25				0.5	0.5	1.5				7.95e-06	0	5.389e-05	0	0	0	0	0	0	rs992372541		0.835848	1.77906	1.40848	0.208276	0.908727	0.766749	0.216423	0.792274
MCL1:c.285GC	18.09	29.9041	0.856481	2.47439	0.819503	0	0.0138889	0.981	0.01				0.5	-0.9	3.1				0	0	0	0	0	0	0	0	0	rs1317663555		-0.100127	0.594157	0.0645356	0.0372414	0.0417042	0.0846178	-0.0373992	0.199651
MCL1:c.287TA	15.63	29.5056	0.658986	2.01282	0.611345	6.598e-06	0	0.929	0.27				0.5	-0.5	0				6.598e-06	0	0	0	7.603e-05	0	0	0	0	rs747409478		-1.12586	-0.0720267	-0.792255	0.171034	0.029414	0	0.107334	0.126003
MCL1:c.293TC	-1.32	29.7815	0.733645	2.08206	0.714336	0.0003711	0	0.9965	0.12	0.001408	0.0023	0	0.5	0.2	0	0	0	0	0.0003711	0.004853	0.0002936	0	0	0	0	0.0004953	0	rs200651822	0	0.208631	0.401503	0.195773	-0.121379	-0.122612	-0.119051	0.0336826	0
MCL1:c.298GC	-6.62	30.3474	0.716895	2.11358	0.664443	5.856e-06	0.0365297	0.1785	0.015				0.5	3.3	1.9				5.856e-06	0	0	0	0	0	0	0	4.72e-05	rs1560316766		0.309925	-0.0688473	0.0380037	-0.0110345	-0.0315693	0.09152	0.273871	0.010464
MCL1:c.307CT	2.48	28.3903	0.649289	1.85946	0.61814	3.739e-05	0.042654	0.9965	0.195				0.5	-4.1	1.7				3.739e-05	0	0	0	0	0	8.201e-05	0	0	rs773052989		0.798656	-0.0491694	0.0779209	0.826207	0.0167652	0.340763	0.400527	0.297022
MCL1:c.310CG	-3.67	27.4159	0.654206	2.0178	0.635713	1.047e-05	0	0.996	0.235				0.5	-2.5	-0.4				1.047e-05	0	7.481e-05	0	0	0	0	0	0	rs778855545		-0.854783	0.0478355	0.317494	0.308966	0.234401	0.340763	-0.16694	0.0540079
MCL1:c.311GT	-3.67	27.4159	0.654206	2.0178	0.635713	5.048e-06	0.163551	0.9995	1				0.5	-2.4	0.6				5.048e-06	0	3.589e-05	0	0	0	0	0	0	rs1351372864		0.0297109	-0.309136	0.152558	0.0496552	-0.052097	-0.16666	-0.118809	-0.144887
MCL1:c.313GA	-15.17	27.0295	0.811659	2.21666	0.751681	1.499e-05	0.00896861	0.9985	0.175				0.5	1.8	0				1.499e-05	0	0	0	0	0	0	0	0.000115	rs775612047		0.32927	-0.246037	0.0600345	0.0124138	-0.0121827	0.08349	0.165178	-0.121303
MCL1:c.314CT	-15.17	27.0295	0.811659	2.21666	0.751681	4.972e-06	0.0358744	0.939	0.065				0.5	0	0.8				4.972e-06	0	0	0	0	0	1.096e-05	0	0	rs778171830		0.934967	0.260991	1.40848	0.208276	0.908727	0.766749	0.51582	-0.0554134
MCL1:c.317CT	-19.65	26.8098	0.291304	1.55453	0.444814	4.96e-06	0.113043	1	0.39				0.5	1	0.4				4.96e-06	0	3.545e-05	0	0	0	0	0	0	rs1190469700		0.307027	0.228214	1.40848	0.208276	0.908727	0.766749	0.010474	0.0483427
MCL1:c.322CT	-9.95	28.4243	0.281938	2.01921	0.641266	1.479e-05	0.00440529	0.894	0.21	0.0002672	0.0008	0	0.5	0	1.5	0	0	0	1.479e-05	7.997e-05	0	0	0	0	2.175e-05	0	0	rs372948653	0	0.00607674	0.9911	0.122117	-0.106897	0.0828052	0.585046	0.0516275	0.709795
MCL1:c.322CA	-9.95	28.4243	0.281938	2.01921	0.641266	4.93e-06	0	0.9985	0.235				0.5	1.2	2.8				4.93e-06	0	0	0	6.146e-05	0	0	0	0	rs372948653		-0.00630786	0.777937	0.27784	0.233448	0.127041	0.4941	-0.00909275	0.585355
MCL1:c.329AG	4.08	28.3248	0.786026	2.18685	0.734887	4.498e-06	0.0262009	0.9985	0.085				0.5	1.1	-2.9				4.498e-06	0	0	0	0	0	0	0	3.409e-05	rs1294387883		-0.436362	-0.0942735	-0.108666	-0.0813793	-0.454913	-0.22693	-0.370773	-0.402633
MCL1:c.330GC	4.08	28.3248	0.786026	2.18685	0.734887	4.397e-06	0.0393013	0.9985	0.21				0.5	0.3	0.3				4.397e-06	0	0	0	0	0	0	0	3.349e-05	rs1220651661		-0.266556	0.326706	-0.0759608	0.0951724	-0.319453	0	-0.130456	0
MCL1:c.333GA	4.58	28.3251	0.875	2.49464	0.877143	8.73e-06	0	0.977	0.185				0.5	-0.1	-1.1				8.73e-06	0	0	0	0	0	1.947e-05	0	0	rs754863720		-0.58002	0.173641	-0.43627	-0.537883	-0.0908033	-0.564187	-0.653381	-0.219164
MCL1:c.334GC	4.01	28.2671	0.720165	2.19204	0.68469	1.742e-05	0	0.9925	0.395				0.5	-0.4	-2.3				1.742e-05	0	0.00012	0	0	0	0	0	0	rs751523069		-0.317247	-0.379456	-0.347093	-0.0344828	-0.398975	-0.448875	-0.400134	-0.275903
MCL1:c.337GT	-3.83	28.045	0.643725	2.02295	0.601079	1.307e-05	0.182186	0.9975	0.21				0.5	-0.2	0.4				1.307e-05	0	0	0	0	0	1.941e-05	0.0001785	0	rs1324147236		-0.376933	-0.21952	-0.316465	-0.322759	-0.0424107	-0.119051	-0.222911	-0.166848
MCL1:c.338CG	-3.83	28.045	0.643725	2.02295	0.601079	2.601e-05	0.129555	0.9985	0.27				0.5	-0.5	-2.9				2.601e-05	0	0	0.000108	0	0	4.825e-05	0	0	rs369059511		-0.0802256	-0.36645	-0.266042	-0.0634483	0.189664	0	0.112272	-0.20924
MCL1:c.338CA	-3.83	28.045	0.643725	2.02295	0.601079	2.167e-05	0.0161943	0.9975	0.145	0.0004958			0.5	3.3	1.6	0			2.167e-05	0.0003669	0	0	0	0	0	0	0	rs369059511		-0.311774	-0.489847	-0.51908	-0.097931	0.187795	0	0.0503812	-0.231399
MCL1:c.341CT	8.55	28.4659	0.800885	2.34635	0.795418	4.314e-06	0.0221239	0.9985	0.33				0.5	-0.4	0				4.314e-06	0	2.982e-05	0	0	0	0	0	0	rs1386986517		3.71303	4.23679	1.82768	0.128276	0.194461	0.675229	0.486886	0.583733
MCL1:c.358AG	44.7	27.3456	0.728571	2.01496	0.739932	0.0007736	0.0571429	0.9985	0.18	0			0.5	-0.7	-1.9	0.00107			0.0007736	7.021e-05	0	0.01349	0	0	0.0004275	0.001193	0	rs151065075		-0.140435	0.0817258	0.764234	-0.275862	0.861107	0	-0.325735	-0.0850674
MCL1:c.358AT	44.7	27.3456	0.728571	2.01496	0.739932	4.182e-06	0.0285714	0.9875	0.13				0.5	-3.3	-3.7				4.182e-06	0	0	0	5.587e-05	0	0	0	0	rs151065075		-0.656517	-0.185984	-0.177762	-0.424828	0.0319302	-0.629862	-0.69018	-0.229175
MCL1:c.358AC	44.7	27.3456	0.728571	2.01496	0.739932	4.182e-06	0.0285714	0.9875	0.13				0.5	0.3	-2.8				4.182e-06	0	0	0	0	0	9.294e-06	0	0	rs151065075		1.83357	0.288964	1.22143	-0.366897	0.115271	0	0	-0.0771224
MCL1:c.365CT	50.35	27.2114	0.912281	2.63092	0.904913	4.156e-06	0	0.964	0.02				0.5	-0.4	-1.3				4.156e-06	0	0	0	0	0	9.242e-06	0	0	rs772557216		-0.147305	-0.11777	-0.112529	0	0.0251436	-0.50275	-0.130704	-0.107562
MCL1:c.367GA	50.35	27.2123	0.956811	2.82708	0.909175	4.155e-06	0.00332226	0.177	0.035				0.5	0.7	3.5				4.155e-06	6.917e-05	0	0	0	0	0	0	0	rs774942478		1.2624	-0.0804365	0.0114647	0.172414	-0.172542	0.0197922	0.520131	0.025241
MCL1:c.370GA	47.96	26.0536	0.798013	2.38114	0.760917	8.295e-06	0	0.406	0.01				0.5	3.3	4.1				8.295e-06	6.899e-05	0	0	0	0	0	0.0001689	0	rs771094920		-0.0372075	-0.179213	-0.0114647	0.296552	-0.347544	0	-0.0423541	0
MCL1:c.376CG	43.19	27.7922	0.954098	2.82515	0.885646	4.129e-06	0.00983607	0.3215	0.03				0.5	-0.5	5				4.129e-06	0	0	0	0	0	0	0	3.277e-05	rs749347699		-1.40876	-0.511363	-0.457201	0.0910345	0.745836	0	0	0
MCL1:c.382GA	34.6	26.0911	0.945338	2.774	0.882734	4.109e-06	0.00321543	0.782	0.115				0.5	-1.4	2.9				4.109e-06	0	0	0	0	0	9.154e-06	0	0	rs778045091		1.33264	0.489133	0.334132	-0.0331034	-0.0568457	0.142312	0.564326	0.235382
MCL1:c.382GC	34.6	26.0911	0.945338	2.774	0.882734	4.109e-06	0.00321543	0.782	0.115				0.5	-4.1	0.7				4.109e-06	0	0	0	0	0	9.154e-06	0	0	rs778045091		0.947605	0.285275	0.174461	-0.0675862	-0.00373785	0.0305311	0.385145	0.144043
MCL1:c.383GA	34.6	26.0911	0.945338	2.774	0.882734	4.109e-06	0	0.0625	0.005				0.5	-0.2	1.3				4.109e-06	0	0	0.0001012	0	0	0	0	0	rs1490274103		0.0112589	0.569282	0.108666	0.0813793	0.454913	0.22693	0.0182304	0.682795
MCL1:c.390GT	36.9	26.8271	0.776435	2.04521	0.723899	4.908e-05	0.0241692	0.535	0.05				0.5	-0.1	-2.4				4.908e-05	0	0.0003481	0	0	0	0	0	0	rs780780459		-0.274278	-0.464528	-0.0882143	-0.0886207	-0.44726	-0.0121789	-0.132185	-0.247005
MCL1:c.391CT	32.55	26.9226	0.767164	2.11223	0.758836	4.092e-06	0.0268657	0.131	0.005				0.5	1	2.6				4.092e-06	0	2.901e-05	0	0	0	0	0	0	rs754817818		-0.267852	-0.0138892	-0.109432	-0.0331034	0.00887006	-0.117549	-0.152798	-0.0109028
MCL1:c.397CT	42.45	28.5504	0.63522	1.66786	0.628393	1.63e-05	0.0251572	0.8465	0.02				0.5	1.9	2.6				1.63e-05	0	0	0	0	0	3.634e-05	0	0	rs771817704		-0.343993	-0.17446	-0.0367245	0	0.110514	-0.143133	-0.209791	-0.0946387
MCL1:c.398CT	42.45	28.5504	0.63522	1.66786	0.628393	4.072e-06	0.0188679	0.979	0.02				0.5	-2.4	2.7				4.072e-06	0	0	0	5.49e-05	0	0	0	0	rs758375227		-0.594274	-0.244337	-0.347507	0	0.0349257	-0.61065	-0.521936	-0.233066
MCL1:c.401TA	33.1	29.2536	0.666667	1.76386	0.595779	4.468e-05	0	0.09	0				0.5	2.5	3				4.468e-05	0	0	0	0	0	0	0.0001652	0.000327	rs749913949		-0.0638361	0.252148	0.0106345	0.121379	0.184478	0.507423	0.296673	0.33811
MCL1:c.410GA	45.58	30.0209	0.835052	2.26845	0.792141	4.058e-06	0	0.9225	0.09				0.5	0.5	1.7				4.058e-06	0	0	0	0	0	9.052e-06	0	0	rs1330727574		0.361334	-0.183515	0.281297	0.310345	0.111052	0.196399	0.36431	-0.0216075
MCL1:c.410GT	45.58	30.0209	0.835052	2.26845	0.792141	4.058e-06	0.0274914	0.5995	0				0.5	3.3	-1.1				4.058e-06	0	0	0	0	0	9.052e-06	0	0	rs1330727574		1.50991	0.0405855	1.07355	0.13931	0.0816381	0.196399	0.36431	-0.0962404
MCL1:c.413CA	37.42	30.7066	0.70948	1.95195	0.711799	8.113e-06	0.00611621	0.0115	0				0.5	-4	-4.6				8.113e-06	0	0	0	0	0	1.809e-05	0	0	rs1389595169		1.29045	1.03531	1.03542	0.29931	0.223875	0.675229	0.634621	0.466313
MCL1:c.424CT	30.33	30.7926	0.66055	1.77895	0.64892	4.043e-06	0.0428135	0.288	0.015				0.5	2.9	2.7				4.043e-06	6.478e-05	0	0	0	0	0	0	0	rs767724723		-0.313271	-0.58196	-0.109432	-0.0331034	0.00887006	-0.117549	-0.0601606	-0.214011
MCL1:c.425CG	30.33	30.7926	0.66055	1.77895	0.64892	0.0002183	0.00611621	0.0375	0		0	0.0014	0.5	-3.5	0.7		0	0	0.0002183	0	0.001564	0	0	0	0	0	0	rs199711529	0	2.89025	2.39256	0.754123	-0.0110345	0.112823	0.47883	0.730861	0.532659
MCL1:c.431TC	29.19	29.5707	0.628834	1.76649	0.580495	0.0007586	0.095092	0.9925	0.16	0.0002272	0	0.0014	0.5	-2.6	-1.6	0.001281	0	0	0.0007586	0.0001286	0.001361	0.002308	0	4.636e-05	0.0008541	0.000657	0.0005227	rs149932083	0	-5.69497	-3.06983	-1.82768	-0.128276	-0.194461	-0.675229	-0.730861	-0.657582
MCL1:c.438GT	29.13	30.051	0.673716	1.84721	0.61809	4.027e-06	0.0302115	0.995	0.095				0.5	2.4	0				4.027e-06	0	2.895e-05	0	0	0	0	0	0	rs1184492657		0.363614	0.574872	0.164794	-0.082069	-0.0503866	0.604258	0.689167	0.402985
MCL1:c.439GA	32.97	30.0571	0.56	1.41126	0.526764	1.61e-05	0.00363636	0.534	0.04				0.5	0.6	-1.7				1.61e-05	6.372e-05	8.683e-05	0	0	0	0	0	0	rs748263149		-0.065328	0.367088	0.378379	0.202759	0.0423521	0.481284	0.0730098	0.208147
MCL1:c.439GT	32.97	30.0571	0.56	1.41126	0.526764	0	0.00363636	0.2225	0.04				0.5	-0.5	-2.2				0	0	0	0	0	0	0	0	0	rs748263149		-0.299854	0.0681382	0.0978318	0.0965517	0.127796	0.481284	0.0330433	0.106547
MCL1:c.443GC	29	30.3001	0.652695	1.80626	0.599396	1.206e-05	0.00898204	0.95	0.15				0.5	0.8	-0.5				1.206e-05	0	0	0	0	0	2.684e-05	0	0	rs1201554331		-0.318308	-0.574581	-0.617666	-0.0455172	-0.0849915	-0.539819	-0.105862	-0.356828
MCL1:c.445GA	32.57	29.4483	0.63986	1.60854	0.583819	4.015e-06	0.0034965	0.2845	0.05				0.5	-1.6	0				4.015e-06	0	2.893e-05	0	0	0	0	0	0	rs746792176		0.412056	0.155167	0.0114647	0.172414	-0.172542	0.0197922	0.311731	0.263418
MCL1:c.454AG	1.47	30.4022	0.408497	1.16136	0.433971	4.004e-06	0.0359477	0.9985	0.665				0.5	-2.4	0				4.004e-06	0	0	0	0	0	8.892e-06	0	0	rs1280943831		0.588573	-0.0204627	-0.0109432	-0.142414	0.0851262	-0.0121789	0.409159	-0.0194304
MCL1:c.455AG	1.47	30.4022	0.408497	1.16136	0.433971	4.404e-05	0.160131	1	0.725				0.5	0.1	0				4.404e-05	0	0	0	0	0	8.889e-05	0.0001638	0	rs779873561		-0.0115853	0.13605	-0.031226	-0.244138	-0.0036976	-0.290432	-0.116531	-0.0898733
MCL1:c.456TA	1.47	30.4022	0.408497	1.16136	0.433971	4.004e-06	0.133987	0.9995	1				0.5	-1	0.2				4.004e-06	0	0	0	0	0	8.89e-06	0	0	rs758318152		0.0333664	0.0695374	-0.0754394	0.00689655	0.235744	-0.131929	0.0441917	0.171572
MCL1:c.460AG	-28.46	30.5192	0.072973	1.21895	0.422498	5.601e-05	0.0702703	1	0.23		0	0	0.5	-1.6	-0.5		0.001	0	5.601e-05	0	0	0	0.0007634	0	0	0	0	rs587652007	0	-0.83433	0.148339	0.212492	0.322759	0.0211977	0	-0.626164	-0.0209282
MCL1:c.461CT	-28.46	30.5192	0.072973	1.21895	0.422498	1.2e-05	0	1	0.005				0.5	1.3	2.4				1.2e-05	0	0	0	0.0001636	0	0	0	0	rs778329513		0.208651	-0.0260981	-0.0191992	0.227586	0.015955	0	0	0.102573
MCL1:c.463AG	-32.23	30.02	0.289125	1.24782	0.404088	7.998e-06	0.381963	1	1				0.5	0.4	0.7				7.998e-06	0	0	0	0	0	1.774e-05	0	0	rs756812136		-1.38867	-0.0492689	-0.289709	0.122069	0.0899266	-0.166444	-0.450434	-0.0148659
MCL1:c.464GC	-32.23	30.02	0.289125	1.24782	0.404088	3.999e-06	0.0185676	0.9655	0.04	0.0004539			0.5	0	2.6	0			3.999e-06	6.224e-05	0	0	0	0	0	0	0	rs147383002		0.0652513	0.0682471	0.078043	0.147586	0.0475892	0.0915462	-0.0203176	0.0142412
MCL1:c.464GA	-32.23	30.02	0.289125	1.24782	0.404088	7.997e-06	0.0265252	0.9995	0.25				0.5	1.3	1.5				7.997e-06	0	2.892e-05	0	0	0	0	0	3.266e-05	rs147383002		-0.0724126	0.0504485	0.031226	0.244138	0.0036976	0.290432	0.118274	0.0624712
MCL1:c.466AG	-39.09	30.0995	0.384416	1.05791	0.381368	7.997e-06	0.171429	0.9985	0.62				0.5	-3	0				7.997e-06	0	0	0	0.000109	0	0	0	0	rs755770114		0.184146	-0.0512703	-0.0600345	-0.0124138	0.0121827	-0.08349	0.0959877	0.0268496
MCL1:c.467CT	-39.09	30.0995	0.384416	1.05791	0.381368	3.999e-06	0.0311688	0.991	0.095				0.5	0	0				3.999e-06	0	0	0	0	0	8.87e-06	0	0	rs751936394		0.466658	0.422109	0.584209	0.471724	0.0598033	0.683259	0.245149	0.671631
MCL1:c.467CG	-39.09	30.0995	0.384416	1.05791	0.381368	3.999e-06	0.0337662	0.8205	0.15				0.5	-1	0				3.999e-06	0	0	0	0	0	8.87e-06	0	0	rs751936394		0.458527	0.879994	0.891764	0	0.0403285	0.598641	0.18602	0.458275
MCL1:c.470AC	-45.35	31.9156	0.680899	1.76447	0.652265	3.998e-06	0.0179775	0.855	0.075				0.5	-2	-0.4				3.998e-06	0	0	0	5.451e-05	0	0	0	0	rs1363636001		0.466877	0.263894	0.51908	0.097931	-0.187795	0	0.152645	0.161903
MCL1:c.472GA	-37.8	32.8941	0.829787	2.26474	0.764901	7.994e-06	0.0404255	0.015	0				0.5	1.6	3.6				7.994e-06	0	0	0	0	0	1.773e-05	0	0	rs773866164		1.33264	0.551989	0.334132	-0.0331034	-0.0568457	0.142312	0.564326	0.243341
MCL1:c.473GA	-37.8	32.8941	0.829787	2.26474	0.764901	3.996e-06	0.00638298	0.0355	0				0.5	2	0				3.996e-06	0	0	0	0	0	0	0	3.266e-05	rs1240715596		0.0112589	0.30065	0.108666	0.0813793	0.454913	0.22693	0.0182304	0.276363
MCL1:c.475TC	-39.51	32.0351	0.845339	2.34374	0.806341	0	0.00635593	0.964	0				0.5	0	-1				0	0	0	0	0	0	0	0	0	rs1202424849		0.449661	0.0799329	0.201508	0.103448	0.0294178	0.260796	0.322098	0.0398135
MCL1:c.478CG	-30.07	31.9513	0.856148	2.36845	0.784706	5.992e-05	0.0417633	0.391	0.08		0	0	0.5	0	-0.5		0	0	5.992e-05	0	0	0	0	0	0	0.0001633	0.0004573	rs587756150	0.002	0.510121	0.0032537	0.0637807	0.068969	0.0842933	0.0896894	0.185148	0.0572246
MCL1:c.478CA	-30.07	31.9513	0.856148	2.36845	0.784706	7.989e-06	0	0.179	0.01				0.5	0	0				7.989e-06	0	0	0	0	0	8.857e-06	0.0001633	0	rs587756150		0.15632	-0.0518896	0.104808	0.0689828	0.00960702	0.229224	0.0726592	0.0915348
MCL1:c.488CT	-19.37	29.3919	0.788009	2.19719	0.771016	1.198e-05	0.00856531	0.0145	0				0.5	-3.6	-0.7				1.198e-05	0	0	0	0	0	2.654e-05	0	0	rs768904402		0.093049	0.0496899	0.584209	0.471724	0.0598033	0.683259	0.0578284	0.114026
MCL1:c.508GC	-0.48	26.6993	0.388679	1.15956	0.379823	3.987e-06	0.00943396	0.155	0.065				0.5	-0.4	-2.3				3.987e-06	0	0	0	0	0	8.826e-06	0	0	rs1314309745		0.458864	0.238375	0.347093	0.161379	-0.347598	0	0	0
MCL1:c.513GC	25.29	27.8032	0.53451	1.39691	0.504571	1.199e-05	0.166934	0.976	0.16				0.5	-0.9	-2.8				1.199e-05	0	0	0	0	0	2.652e-05	0	0	rs1049683124		-0.266556	-0.581365	-0.0759608	0.0951724	-0.319453	0	-0.130456	-0.575903
MCL1:c.516CG	35.27	27.457	0.563253	1.68323	0.566799	3.992e-06	0.237952	0.8735	0.16				0.5	-0.4	0.6				3.992e-06	0	2.893e-05	0	0	0	0	0	0	rs1320297360		0.266556	0.76804	0.0759608	-0.0951724	0.319453	0	0.130456	0.65785
MCL1:c.519GC	42.44	27.3999	0.879227	2.62001	0.833209	7.971e-06	0.0917874	0.9755	0.195				0.5	-1.3	2.9				7.971e-06	0	2.891e-05	0	0	0	8.822e-06	0	0	rs2737820		-0.0798807	0.398942	-0.0759608	0.0951724	-0.319453	0	-0.0485091	0.182022
MCL1:c.527GC	58.44	27.3157	0.473475	1.23434	0.461162	7.971e-06	0	0.9875	0.105				0.5	0.6	-0.5				7.971e-06	0	0	0	0	0	0	0	6.533e-05	rs745749002		-0.836509	-1.5016	-0.754123	0.0110345	-0.112823	-0.47883	-0.281113	-0.678711
MCL1:c.527GT	58.44	27.3157	0.473475	1.23434	0.461162	3.985e-05	0.0132626	0.991	0.13				0.5	1	1.7				3.985e-05	0	0.0002892	0	0	0	0	0	0	rs745749002		1.91997	1.49835	1.07355	0.13931	0.0816381	0.196399	0.309875	0
MCL1:c.533CT	42.95	27.8943	0.426336	1.94358	0.599449	3.985e-06	0.00130378	0.911	0.06				0.5	0.1	-0.3				3.985e-06	0	0	0	0	0	0	0	3.266e-05	rs778851169		0.490955	0.689954	0.53791	0.103448	0.10225	0.162916	0.0692668	-0.00783892
MCL1:c.539AG	41.64	28.7267	0.619593	1.67981	0.578791	1.594e-05	0.00508906	0.269	0				0.5	-0.1	-0.7				1.594e-05	0	0	0	0	0	0	0	0.0001307	rs748809663		-0.885324	-0.162553	-0.108666	-0.0813793	-0.454913	-0.22693	-0.381501	-0.421574
MCL1:c.544AC	47.45	31.2884	0.621827	2.08135	0.627212	8.764e-05	0.185279	0.4405	0.07		0	0	0.5	-1.7	0.6		0	0.001	8.764e-05	0	0.0001735	0	0	0	0.0001411	0	0	rs587619874	0	0.296819	0.150848	-0.199287	-0.227586	-0.0915917	-0.507423	0.0275386	-0.07724
MCL1:c.544AG	47.45	31.2884	0.621827	2.08135	0.627212	7.967e-06	0.173858	0.4855	0.095				0.5	-2.2	-0.2				7.967e-06	0	0	0	0	0	0	0	6.533e-05	rs587619874		0.837402	-0.14775	-0.378379	-0.202759	-0.0423521	-0.481284	0.381928	-0.00402903
MCL1:c.546CG	47.45	31.2884	0.621827	2.08135	0.627212	7.967e-06	0.0126904	0.016	0				0.5	0.2	0.6				7.967e-06	0.0001234	0	0	0	0	0	0	0	rs752398877		-0.0156681	-0.164515	-0.293515	0.25931	0.0202069	0	0.128962	0.414442
MCL1:c.548CG	61.05	31.3909	0.398034	1.03155	0.371172	3.983e-06	0.017199	0.3165	0.05				0.5	-1.5	-0.7				3.983e-06	0	2.892e-05	0	0	0	0	0	0	rs766788816		-0.000141277	-0.495508	-0.195289	0.279655	-0.0566015	0.104704	0.105992	-0.130255
MCL1:c.548CT	61.05	31.3909	0.398034	1.03155	0.371172	3.983e-06	0.13145	0.9545	0.16				0.5	1.6	2.5				3.983e-06	0	0	0	0	0	8.817e-06	0	0	rs766788816		-0.28852	-0.551888	-0.188666	-0.106897	0.00721685	0.117529	0.0507991	-0.119627
MCL1:c.551GA	62.2	31.4371	0.537129	1.29667	0.49855	3.983e-06	0.0618812	0.9965	0.125				0.5	1.4	2.3				3.983e-06	0	0	0	0	0	8.818e-06	0	0	rs758859488		0.423972	0.805184	0.281297	0.310345	0.111052	0.196399	0.203181	0.61698
MCL1:c.560GA	72.39	29.6047	0.501214	1.32912	0.464238	1.594e-05	0.0315534	0.9715	0.07	0	0	0	0.5	3.6	2.3	0.0001163	0	0.001	1.594e-05	0	0	0	0	0	3.527e-05	0	0	rs149195238	0	0.188549	-0.344545	0.281297	0.310345	0.111052	0.196399	0.0618314	0
MCL1:c.567GT	64.25	28.1165	0.332555	1.11829	0.419223	3.983e-06	0.0793466	0.1895	0.195				0.5	2.1	-0.2				3.983e-06	0	0	0	0	0	8.817e-06	0	0	rs1224364051		-0.936792	-0.333996	-0.534043	-0.311034	-0.15875	-0.189821	-0.368494	0
MCL1:c.571AG	63.66	27.3862	0.417266	0.965579	0.40672	3.984e-06	0.0402878	0.815	0.326667				0.5	-0.2	-1.2				3.984e-06	0	0	0	0	0	0	0	3.266e-05	rs764147144		-2.32425	0.393256	0.212492	0.322759	0.0211977	0	-0.44129	0.32976
MCL1:c.574GT	67.8	25.8559	0.587031	1.4925	0.530925	3.984e-06	0.00455063	0.008	0.01				0.5	-2.7	-2.7				3.984e-06	0	0	0	0	0	8.819e-06	0	0	rs1047911810		1.78658	-0.231326	-0.239573	0.517241	-0.217636	0	0.730055	-0.143845
MCL1:c.574GA	67.8	25.8559	0.587031	1.4925	0.530925	0	0.0443686	0.249333	0.0966667				0.5	1.8	0				0	0	0	0	0	0	0	0	0	rs1047911810		2.32956	0.0871596	0.112926	-0.206897	-0.15247	0	0.730055	0.0344519
MCL1:c.578CT	67.46	25.7102	0.334123	0.848723	0.296994	3.983e-06	0.0165877	0.915667	0.11				0.5	3	-0.3				3.983e-06	0	0	0	0	0	0	0	3.266e-05	rs775704707		-0.279395	-1.64863	-0.61007	-0.297931	-0.0475948	-0.481284	-0.069468	-0.481765
MCL1:c.583GA	81.32	26.5483	0.369458	0.991586	0.381259	7.965e-06	0.00985222	0.494	0.02				0.5	5.8	0.3				7.965e-06	0	2.892e-05	0	0	0	8.814e-06	0	0	rs745630300		0.0527242	0.035492	-0.0109432	0.241379	-0.144288	-0.00958683	0.0754193	0.136959
MCL1:c.583GC	81.32	26.5483	0.369458	0.991586	0.381259	3.983e-06	0.0603448	0.169667	0.0133333				0.5	4.2	0.3				3.983e-06	0	0	0	0	0	8.814e-06	0	0	rs745630300		0.154443	0.0437761	0.0987361	-0.103448	-0.100151	0	0.0754193	0.160139
MCL1:c.586AG	82.85	26.2838	0.161337	0.744176	0.246228	0.5	0.188953	1	0.9		0.0008	0	0.5	-0.2	-0.4		0	0										rs76955524	0	-1.27863	-0.0400726	-0.213566	0.0690103	0.0388172	-0.26949	-0.707426	-0.0830174
MCL1:c.591GT	82.84	27.318	0.369723	0.968405	0.363963	3.186e-05	0.00291121	0.339667	0.153333				0.5	1.6	0.5				3.186e-05	0	0	0.0001987	0	0.0001848	1.763e-05	0	0	rs749246338		0.429515	-0.111657	-0.0658064	-0.242759	-0.184841	0	0.194938	-0.162552
MCL1:c.595AG	79.71	24.7882	0.193043	0.800131	0.291813	1.991e-05	0.0104348	0.994667	0.266667				0.5	-0.2	0				1.991e-05	0	0	0	0	0	4.407e-05	0	0	rs777267667		1.15293	1.91095	0.764234	-0.275862	0.861107	0	0.231053	0
MCL1:c.597GT	79.71	24.7882	0.193043	0.800131	0.291813	3.982e-06	0.0121739	0.992333	0.296667				0.5	-1.7	-0.4				3.982e-06	0	0	0	0	0	0	0	3.266e-05	rs769198905		0.295401	0.527074	0.142755	-0.166552	0.0257798	-0.116551	-0.108813	-0.20929
MCL1:c.601AT	56.79	23.7166	0.218447	1.09512	0.298791	1.991e-05	0	0.564333	0.0266667				0.5	-2.4	-0.7				1.991e-05	0	0	0	0	0.0001849	8.814e-06	0	0	rs754720979		0.616756	-0.144727	-0.307554	0.0248276	0.0530991	0.0846178	0.293198	0.173974
MCL1:c.602GA	56.79	23.7166	0.218447	1.09512	0.298791	3.983e-06	0.00242718	0.982	0.93				0.5	0.6	-0.2				3.983e-06	0	0	0	0	0	8.815e-06	0	0	rs1184313814		-0.333183	-0.00386649	-0.236931	0.411034	0.164214	0.0846178	0.198015	0.316503
MCL1:c.611CA	64.26	24.0445	0.479249	1.21023	0.436328	3.983e-06	0.00494071	0.871667	0.07				0.5	4.4	2.2				3.983e-06	0	2.891e-05	0	0	0	0	0	0	rs750798187		-0.655496	-1.693	-0.51908	-0.097931	0.187795	0	0	0
MCL1:c.616AG	41.03	26.0533	0.232389	0.731125	0.285841	1.195e-05	0.0680162	0.997333	0.396667	0			0.5	0.4	0.6	0.0001163			1.195e-05	0	0	0	0	0	2.644e-05	0	0	rs140911000		-2.32956	-0.82646	-0.112926	0.206897	0.15247	0	-0.730055	-0.293198
MCL1:c.617GA	41.03	26.0533	0.232389	0.731125	0.285841	7.966e-06	0.0275304	0.814667	0.356667	0			0.5	3.5	1.4	0.0001163			7.966e-06	0	0	0	0	0	1.763e-05	0	0	rs376036256		-0.649715	-0.789365	-0.376906	0.413793	0.00631356	-0.00958683	0	-0.229802
MCL1:c.619AC	42.17	26.3104	0.240909	0.898627	0.295937	3.982e-06	0.240909	0.5	0.5				0.5	2.3	-1.8				3.982e-06	0	2.891e-05	0	0	0	0	0	0	rs754305788		-0.295672	-0.756313	-0.159671	-0.0344828	0.0531079	-0.111781	-0.117223	-0.36701
MCL1:c.619AG	42.17	26.3104	0.240909	0.898627	0.295937	1.195e-05	0.069697	0.659333	0.143333				0.5	0.1	-2.5				1.195e-05	0	0	0	0.0001631	0	0	0	0	rs754305788		-1.75087	-0.554732	-0.334132	0.0331034	0.0568457	-0.142312	-0.616974	0
MCL1:c.623AG	34.93	27.513	0.45369	1.35967	0.482854	3.982e-06	0.216353	0.994	0.356667				0.5	-0.7	-0.4				3.982e-06	0	2.891e-05	0	0	0	0	0	0	rs764177247		0.296143	0.0253823	0.236931	-0.411034	-0.164214	-0.0846178	-0.234226	-0.0776164
MCL1:c.626CT	30.66	28.2387	0.38013	1.41045	0.403821	3.983e-06	0.291577	0.334	0.04				0.5	-0.7	-1				3.983e-06	0	0	0	0	0	8.814e-06	0	0	rs752811590		1.41046	2.96313	1.40848	0.208276	0.908727	0.766749	0.763769	0.683762
MCL1:c.632AC	31.43	27.054	0.453242	1.15839	0.425152	3.983e-06	0.0491468	0.443333	0.106667				0.5	-0.7	-1.4				3.983e-06	0	0	0	5.438e-05	0	0	0	0	rs759811500		-2.36435	-1.32083	-0.726332	-0.126897	-0.539904	-0.766749	-0.752213	-0.92037
MCL1:c.632AG	31.43	27.054	0.453242	1.15839	0.425152	3.983e-06	0.00682594	0.422333	0.113333				0.5	0.2	-4.3				3.983e-06	6.169e-05	0	0	0	0	0	0	0	rs759811500		-0.885324	0.00758916	-0.108666	-0.0813793	-0.454913	-0.22693	-0.381501	-0.352137
MCL1:c.634AG	39.28	27.7129	0.490877	1.49414	0.501421	3.983e-06	0.120071	0.391	0.0366667				0.5	0.5	-8.3				3.983e-06	0	2.892e-05	0	0	0	0	0	0	rs1407051139		0.245204	-0.00990202	0.212492	0.322759	0.0211977	0	0	-0.0520173
MCL1:c.635CT	39.28	27.7129	0.490877	1.49414	0.501421	7.965e-06	0.0135374	0.100333	0				0.5	2.6	2.5				7.965e-06	0	0	0	0	0	1.763e-05	0	0	rs1343989419		-0.253755	-0.0440337	-0.0191992	0.227586	0.015955	0	0	-0.020872
MCL1:c.647TC	34.97	28.7273	0.344289	1.44691	0.405655	7.97e-06	0.216595	0.437667	0.00333333				0.5	-0.2	1.7				7.97e-06	0	2.892e-05	0	0	0	0	0	3.267e-05	rs762886447		0.622564	0.694408	0.314815	0.413793	0.0661039	0.277288	0.17808	0.677941
MCL1:c.652GA	39.64	29.6748	0.661638	1.68534	0.635257	7.971e-06	0.0436422	0.882667	0.06	0			0.5	0	1.1	0.0001163			7.971e-06	0	0	0	0	0	0	0	6.535e-05	rs367658301		-0.0570864	-0.0471124	0.0109432	0.142414	-0.0851262	0.0121789	-0.0833023	-0.162002
MCL1:c.658GA	30.32	30.3819	0.278256	1.50379	0.392259	3.99e-06	0.0640474	0.131667	0.0133333				0.5	-0.1	1.8				3.99e-06	0	2.893e-05	0	0	0	0	0	0	rs1408818148		0.230754	-1.07577	-0.764234	0.275862	-0.861107	0	0.272529	0
MCL1:c.669CA	35.8	31.5633	0.259957	1.29102	0.41138	3.995e-06	0.171152	0.644	0.76				0.5	0	2				3.995e-06	0	0	0	0	0	0	0	3.268e-05	rs769310837		-0.461517	-0.581042	-0.0658064	-0.275862	0.167098	-0.122342	-0.1815	-0.307614
MCL1:c.680CT	43.8	31.1249	0.391791	1.14104	0.371918	0.008422	0.0186567	0.781333	0.136667	0.003177	0	0.0029	0.5	0.9	0.5	0.01349	0	0.0139	0.008422	0.002282	0.005188	0.01061	0	0.007285	0.01367	0.01066	0.0007192	rs11580946	0	-0.558094	-0.800642	-0.61007	-0.297931	-0.0475948	-0.481284	-0.23951	0
MCL1:c.691AC	27.37	28.8104	0.701867	2.07559	0.716012	0.0005331	0.1856	0.3895	0.02	0			0.5	-2.3	-2.2	0.000814			0.0005331	0	0	0.01221	0	0	8.796e-05	0.000163	0	rs140449444		2.15577	0.565666	1.22143	-0.366897	0.115271	0	0	-0.121709
MCL1:c.694CT	20.52	27.6741	0.383385	1.34335	0.401039	3.978e-06	0.00567595	0.0345	0.005				0.5	-4.8	-4.4				3.978e-06	0	0	0	0	0	8.796e-06	0	0	rs1014045427		0.296585	-0.548633	0.122117	-0.106897	0.0828052	0.585046	0.671364	0.0347295
MCL1:c.694CA	20.52	27.6741	0.383385	1.34335	0.401039	3.978e-06	0.172859	0.4335	0.35				0.5	1	0.2				3.978e-06	0	0	0	0	0	8.796e-06	0	0	rs1014045427		0.372923	-0.230865	0.27784	0.233448	0.127041	0.4941	0.639258	0.113553
MCL1:c.700AC	14.53	27.6081	0.287296	1.10977	0.395874	3.977e-06	0.278334	0.6265	0.04				0.5	-2.6	-2.6				3.977e-06	0	0	0	5.437e-05	0	0	0	0	rs1181707820		-0.259998	-0.733039	-0.358557	-0.206897	-0.226433	-0.468668	-0.143378	-0.353985
MCL1:c.715AG	11.59	27.7061	0.162544	0.911649	0.35106	1.193e-05	0.0559482	0.8045	0.36				0.5	-2.5	0				1.193e-05	0	8.675e-05	0	0	0	0	0	0	rs763650593		0.0789064	-0.0165845	0.0109432	-0.241379	0.144288	0.00958683	0.0483105	0.00325417
MCL1:c.727GA	30.65	29.0601	0.171548	0.838761	0.315687	3.977e-06	0.0455021	0.468	0.19				0.5	0.9	2.8				3.977e-06	0	0	0	0	0	8.792e-06	0	0	rs760136148		-1.69033	-0.611959	-0.764234	0.275862	-0.861107	0	-0.545456	0.0969608
MCL1:c.734CT	4.99	28.9656	0.303236	0.942856	0.324365	3.977e-06	0.0182672	0.705	0.66				0.5	1.7	2.1				3.977e-06	0	0	0	0	0	8.792e-06	0	0	rs1560315852		0.539647	0.436874	0.53791	0.103448	0.10225	0.162916	0.143636	0.0448241
MCL1:c.740CT	10.26	29.4383	0.210115	0.638996	0.226617	7.953e-06	0.0938478	0.012	0.005				0.5	-1.2	2.2				7.953e-06	0	0	0	0	0	1.758e-05	0	0	rs201430561		-0.166498	-0.278987	-0.188666	-0.106897	0.00721685	0.117529	-0.0244545	0.00859467
MCL1:c.743GT	10.48	29.2138	0.280501	0.895676	0.280915	3.977e-06	0.00208551	0.6495	0.165				0.5	0.6	2.7				3.977e-06	0	0	0	5.437e-05	0	0	0	0	rs1294528481		-0.339125	-0.813068	-0.226772	-0.103441	-0.103475	-0.273447	-0.214342	-0.643613
MCL1:c.746TG	20.75	30.408	0.84688	2.56381	0.812172	3.977e-06	0	0.1035	0				0.5	-0.9	0.7				3.977e-06	0	0	0	0	0	8.791e-06	0	0	rs1244487189		-0.505984	-0.712374	-0.790812	-0.162759	-0.823736	-0.22693	-0.312967	-0.402633
MCL1:c.752TG	12.76	31.4853	0.0355835	0.861986	0.266839	3.977e-06	0.0973312	0.9955	0.61				0.5	-2.9	-0.8				3.977e-06	0	0	0	0	0	0	0	3.266e-05	rs745600433		0.0466292	0.241823	0.0785748	-0.175172	0.0424362	0	0	-0.0294171
MCL1:c.757GT	7.38	31.8211	0.253132	1.6266	0.461656	7.953e-06	0.00313152	0.017	0.005				0.5	0.3	2.8				7.953e-06	0	0	0	0	0	8.791e-06	0.000163	0	rs773499470		-0.257755	-0.0638531	0.189105	-0.141379	0.014417	0.522117	0.0836227	-0.0130901
MCL1:c.763AG	32.99	30.7719	0.312241	1.1474	0.33762	3.977e-06	0.0715768	0.9415	0.06				0.5	-2	0.2				3.977e-06	6.152e-05	0	0	0	0	0	0	0	rs770153208		-1.40717	-0.236087	-0.112926	0.206897	0.15247	0	-0.707916	-0.0727114
MCL1:c.769GC	46.06	31.1639	0.941636	2.75267	0.879763	1.988e-05	0.00573215	0.0615	0.02				0.5	0.9	0				1.988e-05	0	0	0	0	0	0	0	0.0001633	rs748601772		0.578325	-0.0295113	-0.317494	-0.308966	-0.234401	-0.340763	0.194078	-0.0191985
MCL1:c.770GA	46.06	31.1639	0.941636	2.75267	0.879763	3.977e-06	0.0140698	0.0045	0.01	0			0.5	-0.7	0	0.0001163			3.977e-06	0	0	0	0	0	8.792e-06	0	0	rs370931690		-0.266855	-0.00807216	-0.253038	-0.0344828	-0.00186912	0	-0.141746	-0.017064
MCL1:c.772GC	35	30.1322	0.348361	1.16053	0.401241	1.193e-05	0.00409836	0.9785	0.025				0.5	-3.3	-0.7				1.193e-05	0	0	0	0	0	1.758e-05	0.000163	0	rs755515840		0.37376	-0.0434549	-0.0637807	-0.068969	-0.0842933	-0.0896894	0.0636749	-0.0818195
MCL1:c.793GA	26.68	29.7677	0.752075	2.17471	0.713218	3.977e-06	0.0435685	0.002	0.03				0.5	0	0				3.977e-06	0	2.891e-05	0	0	0	0	0	0	rs1161571446		-1.76671	-0.475458	-0.764234	0.275862	-0.861107	0	-0.630005	0.163569
MCL1:c.803TC	35.6	29.7872	0.221588	1.76687	0.541843	0.5	0.00259471	0.0325	0	0			0.5	-3.3	-0.7	0.0001163												rs377335780		-0.2448	-0.164574	-0.0911214	-0.233448	-0.0219905	-0.0823355	-0.00680974	-0.183247
MCL1:c.815CG	28.57	30.0471	0.332122	1.76524	0.480472	7.954e-06	0.442657	0.3975	0.06				0.5	1.1	-1.3				7.954e-06	0	0	0	0.0001087	0	0	0	0	rs1367961172		0.0606636	-0.20097	-0.266042	-0.0634483	0.189664	0	0.222975	-0.0328136
MCL1:c.820GA	15.04	29.6458	0.361371	1.93902	0.516481	3.977e-06	0.18432	0.007	0.04				0.5	-0.1	0				3.977e-06	0	0	0	0	0	0	0	3.266e-05	rs1560315806		-1.82076	-1.50498	-0.764234	0.275862	-0.861107	0	-0.487221	0.171932
MCL1:c.829CT	4.1	30.2039	0.357403	1.41092	0.472067	1.591e-05	0.0545455	0.4315	0.11				0.5	0.1	0				1.591e-05	0	0.0001156	0	0	0	0	0	0	rs750666398		0.129356	0.0993147	-0.0500319	0.128276	-0.101007	0	0.192332	-0.00353888
MCL1:c.831CT	4.1	30.2039	0.357403	1.41092	0.472067	3.977e-06	0.357403	0.5	0.5				0.5	0.1	1.6				3.977e-06	6.152e-05	0	0	0	0	0	0	0	rs765067618		0.126277	-0.0316964	-0.209726	-0.141379	-0.0867449	-0.189821	0.10266	-0.0106397
MCL1:c.831CG	4.1	30.2039	0.357403	1.41092	0.472067	3.977e-06	0.0555844	0.339	0.02				0.5	0.1	1.3				3.977e-06	0	0	0	0	4.619e-05	0	0	0	rs765067618		0.125073	0.00895489	0.324317	0.169655	0.0720055	0	-0.0694656	-0.0714068
MCL1:c.834GC	3.71	30.027	0.445195	1.42512	0.422778	3.977e-06	0.0155844	0.3545	0.045				0.5	0.1	2.5				3.977e-06	0	0	0	0	0	8.792e-06	0	0	rs1193247274		0.455186	0.364041	0.19073	0.0593103	0.0333068	0.629862	0.69392	0.629573
MCL1:c.841AG	2.67	29.1761	0.233766	1.0363	0.360165	3.977e-06	0.0142239	0.999	0.145				0.5	1.3	0				3.977e-06	0	0	0	0	0	8.791e-06	0	0	rs757141102		-0.662968	-0.0345352	-0.041027	-1.37931e-05	0.0746863	-0.139535	-0.156897	0.0235887
MCL1:c.847CG	-16.82	26.8378	0.2125	1.07473	0.372383	7.953e-06	0.00434783	0.3285	0.035				0.5	0.5	0				7.953e-06	0	5.782e-05	0	0	0	0	0	0	rs753788039		-0.465789	0.25684	0.347093	0.0344828	0.398975	0.448875	-0.29998	0.280966
MCL1:c.850GC	-23.89	26.5647	0.266807	0.910051	0.297882	1.591e-05	0.0157563	0.1475	0.06		0	0	0.5	1	1.2		0	0.002	1.591e-05	0	0	0	0	0	8.791e-06	0	9.799e-05	rs142581495	0	-0.440131	-0.301141	-0.347093	-0.0344828	-0.398975	-0.448875	-0.34731	-0.260674
MCL1:c.853AG	-20.16	27.1862	0.210755	0.881548	0.291243	3.977e-06	0.104291	0.9605	0.175				0.5	0	0				3.977e-06	0	2.891e-05	0	0	0	0	0	0	rs1356326664		-0.0230962	0.421678	-0.112926	0.206897	0.15247	0	0.170133	0
MCL1:c.854GC	-20.16	27.1862	0.210755	0.881548	0.291243	7.953e-06	0.00543183	0.937	0.155		0	0	0.5	0.7	-0.1		0.001	0	7.953e-06	0	0	0	0.0001087	0	0	0	0	rs587731965	0	-0.167231	-0.00673137	-0.0593756	-0.0524138	-0.0583912	0	0.0138672	0
MCL1:c.854GA	-20.16	27.1862	0.210755	0.881548	0.291243	3.977e-06	0.0499728	0.999	0.435				0.5	0.9	-0.3				3.977e-06	0	0	0	0	0	8.791e-06	0	0	rs587731965		-0.248296	-0.847232	-0.376906	0.413793	0.00631356	-0.00958683	0.0843984	0
MCL1:c.874GA	-10.07	28.4047	0.32379	0.903908	0.294664	3.976e-06	0.0124935	0.1145	0.06				0.5	2.3	1.7				3.976e-06	6.152e-05	0	0	0	0	0	0	0	rs934123900		-0.386122	-0.213068	0.0114647	0.172414	-0.172542	0.0197922	-0.489478	0.0449403
MCL1:c.875AT	-10.07	28.4047	0.32379	0.903908	0.294664	3.976e-06	0.0140552	0.0805	0.045				0.5	-1.3	-1.7				3.976e-06	6.152e-05	0	0	0	0	0	0	0	rs921336171		-0.763529	-0.939472	-0.395209	-0.068931	-0.384301	-0.552001	-0.659765	-0.508479
MCL1:c.877AG	-3.94	29.2194	0.135346	1.10674	0.428613	3.976e-06	0	0.6625	0.31				0.5	-1.8	0				3.976e-06	0	0	0	0	0	8.79e-06	0	0	rs1301133725		-0.482678	-0.183091	-0.289709	0.122069	0.0899266	-0.166444	-0.110699	-0.0295903
MCL1:c.880AG	-12.99	28.5881	0.457054	1.67458	0.522955	3.976e-06	0.139511	0.606	0.04				0.5	-2.6	-2.1				3.976e-06	0	2.891e-05	0	0	0	0	0	0	rs1560315739		0.556623	-0.561376	-0.378379	-0.202759	-0.0423521	-0.481284	0.177284	-0.134011
MCL1:c.886GA	-16.03	28.5915	0.433108	1.42702	0.476684	3.976e-06	0.0114524	0.2195	0.06				0.5	1.6	0.4				3.976e-06	0	0	0	0	0	8.79e-06	0	0	rs1386022459		-0.62363	0.0160599	-0.0109432	0.241379	-0.144288	-0.00958683	-0.373265	0.0185462
MCL1:c.889GA	-11.73	29.3961	0.142113	1.88092	0.601838	3.976e-06	0.00572618	0.8075	0.43		0.0008	0	0.5	0	-0.7		0	0	3.976e-06	6.152e-05	0	0	0	0	0	0	0	rs587675079	0	1.03925	0.141184	0.344828	0.198966	0.0586532	0.43117	0.579596	0.0825895
MCL1:c.895GT	-17.76	31.8663	0.208576	0.898046	0.267521	0.0002624	0.184224	0.878	0.515	0			0.5	1.7	0	0.0004651			0.0002624	0	0.0006071	0	0	0	0.0003516	0.0008143	0	rs150698207		0.329657	0.0585778	0.0155578	-0.0345172	-0.00269041	-0.0539745	0.0469243	-0.0727304
MCL1:c.895GC	-17.76	31.8663	0.208576	0.898046	0.267521	3.976e-06	0.184224	0.878	0.515				0.5	0.3	0				3.976e-06	6.152e-05	0	0	0	0	0	0	0	rs150698207		0.326815	0.0768305	-0.0637807	-0.068969	-0.0842933	-0.0896894	0.0464977	-0.0679972
MCL1:c.896TG	-17.76	31.8663	0.208576	0.898046	0.267521	1.193e-05	0.0656432	0.4335	0.02				0.5	1	0				1.193e-05	0	0	0	0	0	2.637e-05	0	0	rs777027172		0.139702	0.795355	0.560829	0.137897	0.0122079	0.564239	0.0384016	0.328773
MCL1:c.898AG	-21.96	31.3123	0.293103	0.960516	0.312193	3.976e-06	0.0788924	0.9265	0.235				0.5	0	0				3.976e-06	0	2.891e-05	0	0	0	0	0	0	rs1371459638		-0.126182	-0.852507	-0.334132	0.0331034	0.0568457	-0.142312	-0.0995204	-0.414806
MCL1:c.899GA	-21.96	31.3123	0.293103	0.960516	0.312193	3.977e-06	0.030303	0.996	0.515				0.5	0	0				3.977e-06	0	0	0	5.437e-05	0	0	0	0	rs769033449		0.0389586	-0.781418	-0.236931	0.411034	0.164214	0.0846178	0.031033	0.00754289
MCL1:c.902CG	-26.22	32.6815	0.135346	0.760203	0.242091	3.977e-06	0.141593	0.718	0.28		0	0	0.5	0	-0.3		0	0	3.977e-06	0	0	0	0	0	0	0	3.266e-05	rs587773044	0.001	0.160505	0.586786	0.208562	-3.10345e-05	-0.00642616	0.0707331	-0.179599	0.362194
MCL1:c.904AG	-23.82	32.6157	0.409608	1.41329	0.463662	3.977e-06	0.000632111	0.3	0.075				0.5	0	-2.3				3.977e-06	6.152e-05	0	0	0	0	0	0	0	rs1431891445		0.655878	-0.0248485	-0.0114647	-0.172414	0.172542	-0.0197922	0.493487	0.00852424
MCL1:c.919GA	-35.8	27.6353	0.202078	1.02274	0.34859	1.996e-05	0.0431169	0.997	0.3				0.5	0	-0.6				1.996e-05	0	0	0	0	9.321e-05	1.764e-05	0.0001644	0	rs772210666		0.274796	0.405209	0.344828	0.198966	0.0586532	0.43117	0.124593	0.362977
MCL1:c.920TA	-35.8	27.6353	0.202078	1.02274	0.34859	0	0.0488312	0.601	0.06				0.5	-0.1	0				0	0	0	0	0	0	0	0	0	rs746032848		0.210682	0.304169	0.195946	-0.0803448	0.0778973	0.535542	0.121461	0.375529
MCL1:c.922AG	-9.77	27.4955	0.22961	1.17144	0.355579	3.981e-06	0.145455	0.652	0.025				0.5	0	-0.3				3.981e-06	0	0	0	0	0	8.795e-06	0	0	rs1198101082		0.282262	-0.0386626	-0.0114647	-0.172414	0.172542	-0.0197922	0.0266587	-0.0848749
MCL1:c.926AG	-5.56	26.2589	0.410909	1.96747	0.625914	3.985e-06	0.0472727	0.5565	0.115				0.5	0	-0.1				3.985e-06	0	0	0	0	0	0	0.0001635	0	rs1256913299		-0.158274	-0.0142621	0.114875	2.4138e-05	0.0338561	0.080632	-0.164855	-0.1182
MCL1:c.929GA	-6.41	25.627	0.137877	2.00699	0.626198	3.988e-06	0.041103	0.996	0.47				0.5	0	-0.1				3.988e-06	0	0	0	0	0	8.805e-06	0	0	rs1223742436		-0.668789	-0.483593	-0.499047	0.206897	0.256694	-0.131929	-0.177821	-0.01999
MCL1:c.937GT	-16.96	27.745	0.601036	1.84925	0.606115	0	0.000575705	0.0906667	0				0.5	-1.6	-0.7				0	0	0	0	0	0	0	0	0	rs1375980387		-0.0537205	-0.123773	-0.0487043	0.0344828	-0.118678	-0.0917829	-0.0908687	-0.136204
MCL1:c.938AG	-16.96	27.745	0.601036	1.84925	0.606115	2.089e-05	0.00460564	0.509	0.015				0.5	0.5	0.1				2.089e-05	0	0	0	0	4.663e-05	9.113e-06	0	0.000106	rs779185660		-0.193997	-0.496182	-0.309991	0.0203448	0.00110278	-0.444698	-0.351888	-0.247637
MCL1:c.950AG	-4.42	25.4461	0.551032	1.5447	0.522417	4.12e-06	0.00172018	0.588	0				0.5	0.3	-1.3				4.12e-06	0	0	0	0	0	9.018e-06	0	0	rs1453423498		-1.01589	-0.642061	-0.108666	-0.0813793	-0.454913	-0.22693	-0.399719	-0.743174
MCL1:c.954CA	2.55	22.6047	0.446674	1.4813	0.479278	8.069e-06	0.224771	0.0263333	0		0	0.0014	0.5	0	0		0	0	8.069e-06	0	2.972e-05	0	0	0	0	0.000165	0	rs587629175	0	-0.728554	-1.28533	-0.474707	-0.206897	-0.0840444	-0.757697	-0.836802	-0.886318
MCL1:c.954CT	2.55	22.6047	0.446674	1.4813	0.479278	1.614e-05	0.446674	0.202	0				0.5	0	0				1.614e-05	0	0	0	5.493e-05	0	0	0	0.0001003	rs587629175		-0.0767259	-0.94079	-0.025936	-0.141379	-0.0836934	-0.025604	-0.0655549	-0.58633
MCL1:c.955TC	5.63	21.6915	0.678181	2.11407	0.698257	4.049e-06	0.00460564	0.0523333	0.01				0.5	-1	-2				4.049e-06	0	0	0	0	0	8.919e-06	0	0	rs1332412286		-0.0505015	-0.0643211	0.0812604	-0.121379	-0.177035	-0.507423	-0.484364	-0.348494
MCL1:c.958CT	6.24	23.9231	0.391723	1.25296	0.462118	4.048e-06	0.00288739	0.201333	0.0266667				0.5	2	2.3				4.048e-06	0	2.998e-05	0	0	0	0	0	0	rs1414161949		-0.0132988	0.157857	0.0500319	0.0955172	-0.0595889	0.0858589	-0.00533743	0.0370117
MCL1:c.960TC	6.24	23.9231	0.391723	1.25296	0.462118	8.059e-06	0.391723	0.999	0.83	0.000227			0.5	-1.6	-2.5	0			8.059e-06	0.0001237	0	0	0	0	0	0	0	rs368871667		0.487588	-0.496295	0.209726	0.141379	0.0867449	0.189821	0.332596	-0.254358
MCL1:c.971TC	36.05	26.4271	0.476253	1.16255	0.440365	3.986e-06	0.193931	0.585	0.305				0.5	-2	-0.3				3.986e-06	0	2.9e-05	0	0	0	0	0	0	rs1160713152		0.723059	0.815932	0.728138	0.137931	0.0944467	0.772494	0.504012	0.705808
MCL1:c.973GC	40.77	26.4403	0.865067	2.37525	0.815483	3.986e-06	0.0329835	0.195667	0.0233333				0.5	0.8	0				3.986e-06	0	0	0	5.442e-05	0	0	0	0	rs12036617		-0.295977	-0.2156	-0.347093	-0.0344828	-0.398975	-0.448875	-0.0832165	-0.242419
MCL1:c.973GA	40.77	26.4403	0.865067	2.37525	0.815483	3.986e-06	0.0104948	0.193	0.0133333				0.5	0.7	0				3.986e-06	0	0	0	0	0	8.813e-06	0	0	rs12036617		-0.131548	0.00937736	0.0114647	0.172414	-0.172542	0.0197922	0.0217084	-0.0508877
MCL1:c.1002TC	32.26	27.6768	0.713152	1.94013	0.658518	3.979e-06	0.713152	0.989	0.19				0.5	2.6	-1.9				3.979e-06	0	0	0	0	0	8.797e-06	0	0	rs755955929		2.34646	0.497319	0.412465	-0.212414	-0.0481947	0.270432	0.454307	0.198484
MCL1:c.1007CT	28.75	28.0014	0.700673	2.00871	0.640709	7.958e-06	0.0964126	0.485	0.115				0.5	2.7	-0.5				7.958e-06	0	0	0	0	0	1.76e-05	0	0	rs752536553		-0.873468	-0.522647	-0.483593	-0.10349	-0.000307783	-0.363499	-0.402077	-0.40172
MCL1:c.1023AG	-16.16	29.1442	0.250572	1.3346	0.34305	3.979e-06	0.250572	0.993	0				0.5	-0.1	0.2				3.979e-06	0	0	0	5.438e-05	0	0	0	0	rs1445896162		0.787795	0.917988	1.24153	0.262034	0.877224	0.703722	0.419455	0.284782
MCL1:c.1030GA			0.34152	1.45703	0.391011	0	0.149708	0.323	0.46				0.5	-0.9	-1				0	0	0	0	0	0	0	0	0	rs1240769466		-0.687454	0.250895	0.289709	-0.122069	-0.0899266	0.166444	-0.540289	0.068342
MCL1:c.1031GT			0.34152	1.45703	0.391011	3.98e-06	0.0152047	0.179	0.0366667				0.5	0.9	1.5				3.98e-06	0	0	0	0	0	8.8e-06	0	0	rs1186393634		0.292501	0.286494	0.114045	0.06	-0.0790001	-0.0908441	-0.238439	0.0343202
MCL1:c.1038AG			0.740146	2.0265	0.679606	7.965e-06	0.740146	0.993	0.03				0.5	0.6	2.6				7.965e-06	0	0	0	0	0	8.805e-06	0	3.271e-05	rs781152860		-0.920695	-0.742233	-0.65054	-0.049731	-0.0318114	-0.426526	-0.178259	-0.296483
MCL1:c.1040AT			0.572474	1.71826	0.59522	3.984e-06	0.0702782	0.813	0.12				0.5	1.5	2.3				3.984e-06	0	0	0	0	0	0	0	3.274e-05	rs754918967		0.0475412	0.130015	0.041863	-0.0955172	0.0551977	0.0783577	0.0186442	0.0544896
MCL1:c.1041TC			0.572474	1.71826	0.59522	1.195e-05	0.572474	0.008	0				0.5	1.2	-2.6				1.195e-05	0	2.901e-05	0	0	0	8.808e-06	0.0001632	0	rs771753630		-0.40093	0.185241	0.109662	0.174138	0.0453265	0.103962	-0.16015	0.0554254
MCL1:c.1046TC			0.622047	1.90585	0.621822	3.99e-06	0.0131234	0.342	0.025				0.5	0	0				3.99e-06	6.164e-05	0	0	0	0	0	0	0	rs1352760551		0.271608	1.17269	0.656132	0.0344655	0.0361769	0.493454	0.105744	0.341439
BCL2L2:c.8CA			0.811966	2.323	0.796739	0	0.00854701	0.483857	0.297143				0.5	0	0.1				0	0	0	0	0	0	0	0	0	rs1170609821		-0.131166	-0.44409	-0.317531	0.466207	0.0647048	-0.00958683	-0.021453	-0.179541
BCL2L2:c.17CT			0.760563	2.08134	0.718177	5.421e-06	0.0211268	0.932286	0.0114286				0.5	0.2	0.1				5.421e-06	0	0	0	0	0	0	0.0002367	0	rs1414276111		0.835633	0.344115	0.53791	0.103448	0.10225	0.162916	0.105604	-0.188647
BCL2L2:c.20CA			0.412037	1.69709	0.473522	0.5	0.0185185	0.887714	0.202857		0	0.0014	0.5	3	0		0	0										rs536156541	0	-0.509453	-0.563291	-0.51908	-0.097931	0.187795	0	-0.189755	-0.239349
BCL2L2:c.25GA			0.766595	2.39826	0.759386	5.224e-06	0.0471092	0.884714	0.0657143				0.5	0	0.5				5.224e-06	0	4.418e-05	0	0	0	0	0	0	rs1270507301		-0.369742	0.035492	-0.0109432	0.241379	-0.144288	-0.00958683	-0.349555	0.136959
BCL2L2:c.31CT	38.74	31.0968	0.976923	2.95291	0.939977	1.029e-05	0.00128205	0.988571	0.00428571				0.5	0.2	0				1.029e-05	0	0	0	6.158e-05	0	1.072e-05	0	0	rs748717252		-0.0790483	-0.119817	-0.147883	0.0593103	-8.7578e-06	0.196399	0.155518	0.241212
BCL2L2:c.32GA	38.74	31.0968	0.976923	2.95291	0.939977	2.566e-05	0.00897436	0.913857	0.0957143				0.5	1.4	-0.8				2.566e-05	0	0.0001722	0	0	0	0	0	5.346e-05	rs750337260		0.419577	0.244132	0.281297	0.310345	0.111052	0.196399	0.251063	0.183712
BCL2L2:c.34GT	34.43	30.8427	0.153846	2.22909	0.713864	5.075e-06	0.0371795	0.794714	0.211429				0.5	-0.5	0.2				5.075e-06	0	0	0	0	0	0	0	5.229e-05	rs778308004		-0.542452	0.0351649	0.0629562	-0.448276	-0.0589038	0.127299	-0.219626	0.12205
BCL2L2:c.34GA	34.43	30.8427	0.153846	2.22909	0.713864	5.075e-06	0	0.799857	0.142857				0.5	5.2	-0.8				5.075e-06	0	0	0	0	0	1.061e-05	0	0	rs778308004		-0.44544	-0.221252	-0.0611084	-0.448276	-0.0294412	0.0715458	-0.136352	0.0945096
BCL2L2:c.41TG	42.48	27.7948	0.986216	3.00926	0.936854	4.965e-06	0	0.286571	0.00285714				0.5	-2	-0.2				4.965e-06	0	0	0	0	0	1.042e-05	0	0	rs1335455103		-3.12953	-0.953693	-0.790812	-0.162759	-0.823736	-0.22693	-0.381501	-0.0153917
BCL2L2:c.43GT	51.66	27.9865	0.129032	1.29361	0.372582	4.935e-06	0	0.862857	0.27				0.5	-2.4	-0.5				4.935e-06	0	0	0	0	0	1.036e-05	0	0	rs749329745		-0.67966	-0.0725077	-0.020743	-0.137976	-0.0195722	0.0585092	0.0989375	-0.107485
BCL2L2:c.61AG	41.96	28.1215	0.954094	2.86872	0.962702	4.384e-06	0	0.337286	0.00428571				0.5	0	0				4.384e-06	0	0	0	0	4.864e-05	0	0	0	rs770982097		0.763224	0.794799	0.0114647	-0.296552	0.347544	0	0.3316	0
BCL2L2:c.69GA	19.21	25.8061	0.123916	2.17704	0.726803	8.456e-06	0.123916	0.5	0.5				0.5	2.2	0				8.456e-06	0	0	0	0	0	1.85e-05	0	0	rs759748132		-0.94678	-0.620656	0.12087	-0.0317241	-0.0415778	0.0846178	-0.245517	-0.280093
BCL2L2:c.74AC	27.95	24.199	0.53607	2.31154	0.683055	1.68e-05	0.00124378	0.496714	0.00428571				0.5	-3.6	-3.1				1.68e-05	0	0.0001275	0	0	0	0	0	0	rs768478219		-0.942908	-0.350277	-0.654832	-0.411034	-0.204542	-0.683259	-0.618529	-0.268493
BCL2L2:c.77GA	27.88	23.8567	0.871891	2.57534	0.820677	1.633e-05	0.0136816	0.549714	0.0214286				0.5	1.1	0.3				1.633e-05	0	0	0	0	0	3.603e-05	0	0	rs776387011		0.330959	0.148233	0.309991	-0.0203448	-0.00110278	0.444698	0.435604	0.399559
BCL2L2:c.82GA	52.07	23.2974	0.157373	1.31791	0.393468	4.055e-06	0	0.995143	0.208571				0.5	0.3	-0.2				4.055e-06	0	0	0	0	0	8.957e-06	0	0	rs761546942		-0.552698	0.335703	0.378379	0.202759	0.0423521	0.481284	-0.236495	0.0599706
BCL2L2:c.94GC	30.83	26.3935	0.382763	1.36873	0.41711	1.209e-05	0.0139417	0.945286	0.0528571				0.5	0.2	-1.7				1.209e-05	0	0	0	0.0001649	0	0	0	0	rs1476499405		-0.974625	-0.888286	-0.317494	-0.308966	-0.234401	-0.340763	-0.75824	-0.538485
BCL2L2:c.97CT	12.97	24.7169	0.138854	1.08173	0.320665	4.029e-06	0.233121	0.980571	0.0814286				0.5	5.2	1.6				4.029e-06	0	0	0	0	0	8.892e-06	0	0	rs1002769277		0.599611	-0.183209	0.00198411	0	0.0795673	-0.114378	-0.175388	-0.125115
BCL2L2:c.100GC	27.27	26.5475	0.161499	1.11154	0.330703	4.024e-06	0.00387597	0.790714	0.128571				0.5	0.1	0				4.024e-06	0	0	0	0	0	8.885e-06	0	0	rs773144952		1.54386	0.380281	0.174461	-0.0675862	-0.00373785	0.0305311	0.398168	0.0415325
BCL2L2:c.100GA	27.27	26.5475	0.161499	1.11154	0.330703	2.012e-05	0.00387597	0.790714	0.128571				0.5	1.1	0				2.012e-05	0	0	0	0	4.649e-05	1.777e-05	0	6.597e-05	rs773144952		2.1977	-0.0951455	0.334132	-0.0331034	-0.0568457	0.142312	0.624838	-0.203751
BCL2L2:c.104AG	34.63	26.8839	0.323529	1.04443	0.328067	4.023e-06	0.240809	0.993571	0.292857				0.5	-2.2	-1.9				4.023e-06	0	0	0	0	0	8.884e-06	0	0	rs762429078		-1.12945	0.221532	-0.108666	-0.0813793	-0.454913	-0.22693	-0.703689	0
BCL2L2:c.118GC	35.35	29.1629	0.218818	1.20393	0.353613	4.002e-06	0	0.943286	0.0557143				0.5	-2	4.6				4.002e-06	0	2.915e-05	0	0	0	0	0	0	rs1277383384		-0.530937	0.201429	0.0987361	-0.103448	-0.100151	0	-0.47044	0.195866
BCL2L2:c.122CG	30.58	30.4194	0.120123	1.50143	0.429224	7.996e-06	0.023614	0.900286	0.0728571	0			0.5	-4.7	1.6	0.0001163			7.996e-06	0	0	0	0	0	1.768e-05	0	0	rs372286720		1.02192	2.39256	0.754123	-0.0110345	0.112823	0.47883	0.42735	0.532659
BCL2L2:c.122CT	30.58	30.4194	0.120123	1.50143	0.429224	1.599e-05	0.00718686	0.999714	0.0242857				0.5	0.8	2.2				1.599e-05	0	0	0	0	0	3.537e-05	0	0	rs372286720		2.36263	5.13377	1.82768	0.128276	0.194461	0.675229	0.718285	0.532659
BCL2L2:c.128AG	26.99	29.994	0.464072	1.90148	0.612386	0.0002117	0.110778	0.565	0.285714	0	0	0	0.5	-2.4	-1	0.0005815	0	0.001	0.0002117	0	8.717e-05	0.001993	0	0	0.0002208	0.000656	3.277e-05	rs137944195	0	-0.100324	-0.117402	-0.163193	-0.171034	-0.132381	-0.340763	-0.28273	-0.125647
BCL2L2:c.139CT	34.48	29.0328	0.935323	2.74636	0.898966	0	0	0.002	0.00285714				0.5	2.1	1.8				0	0	0	0	0	0	0	0	0	rs1355053032		-0.0957716	-0.270739	-0.147883	0.0593103	-8.7578e-06	0.196399	0.357183	0.171212
BCL2L2:c.140GA	34.48	29.0328	0.935323	2.74636	0.898966	0	0.00696517	0.481857	0.0428571				0.5	3.9	2.3				0	0	0	0	0	0	0	0	0	rs1223928401		0.332049	-0.0578685	0.281297	0.310345	0.111052	0.196399	0.357183	0.0545693
BCL2L2:c.142GA	36.57	29.1397	0.117413	1.66312	0.457691	7.985e-06	0	0.892714	0.0385714				0.5	3.6	3.2				7.985e-06	0	0	0	0	0	1.765e-05	0	0	rs1444977614		-0.196765	0.367611	0.213566	-0.0690103	-0.0388172	0.26949	-0.0224766	0.101165
BCL2L2:c.149GC	47.9	28.7377	0.821074	2.50347	0.767281	3.99e-06	0.148111	0.463857	0.147143				0.5	-2	-3.6				3.99e-06	0	0	0	0	0	8.822e-06	0	0	rs757345605		-0.262945	0.260983	-0.0772364	-0.0344069	-0.0119001	-0.20074	-0.339998	0.0703161
BCL2L2:c.160GC	47.57	26.629	0.680915	2.42729	0.691383	3.989e-06	0.00198807	0.187	0.00666667				0.5	-4.5	-2.7				3.989e-06	0	2.899e-05	0	0	0	0	0	0	rs1186442353		1.44561	0.292636	0.347093	0.161379	-0.347598	0	0.746026	0
BCL2L2:c.166CT	57.46	26.2761	0.906468	2.6894	0.86845	3.99e-06	0	0.771667	0.0733333				0.5	0.8	1.7				3.99e-06	0	0	0	0	0	8.828e-06	0	0	rs1367901961		0.798656	-0.866396	0.0779209	0.826207	0.0167652	0.340763	0.400527	0
BCL2L2:c.167GA	57.46	26.2761	0.906468	2.6894	0.86845	3.989e-06	0.00298507	0.918	0.0566667				0.5	-0.3	2.1				3.989e-06	0	0	0	0	0	0	0	3.269e-05	rs746136637		0.133258	-1.01588	0.163193	0.171034	0.132381	0.340763	0.400527	0
BCL2L2:c.172CT	47.19	27.0197	0.671642	1.96332	0.646133	3.988e-06	0	0.057	0.0733333				0.5	2.5	0				3.988e-06	0	0	0	0	0	8.824e-06	0	0	rs772303364		-0.364313	-1.05107	-0.147883	0.0593103	-8.7578e-06	0.196399	0	-0.14514
BCL2L2:c.173GA	47.19	27.0197	0.671642	1.96332	0.646133	1.595e-05	0.149254	0.969333	0.258333				0.5	-0.4	-0.1				1.595e-05	0	0	0	0	0	1.766e-05	0	6.536e-05	rs775649580		0.154994	-0.455583	0.281297	0.310345	0.111052	0.196399	0	-0.0224783
BCL2L2:c.175CT	55.73	30.4196	0.865079	2.4816	0.82925	1.595e-05	0.00595238	0.856429	0.0514286	0			0.5	1.4	0.6	0.0001163			1.595e-05	0	0	0	0	0	2.647e-05	0	3.269e-05	rs377103042		-1.02112	0.332152	0.0779209	0.826207	0.0167652	0.340763	-0.31252	0.318564
BCL2L2:c.176GA	55.73	30.4196	0.865079	2.4816	0.82925	1.196e-05	0.00297619	0.759	0.0785714	0	0	0	0.5	1.8	1.8	0.0001163	0	0	1.196e-05	6.185e-05	0	0	0	0	8.824e-06	0	3.267e-05	rs372109088	0.001	-0.334976	0.00666642	0.163193	0.171034	0.132381	0.340763	0.388907	0.288265
BCL2L2:c.194CT	65.14	30.6902	0.108242	1.87339	0.545734	3.984e-06	0.00496524	0.998714	0.187143				0.5	1.5	0				3.984e-06	0	0	0	0	0	0	0	3.267e-05	rs773091533		4.60856	2.19641	1.40848	0.208276	0.908727	0.766749	0.752213	0.445169
BCL2L2:c.196GT	60.94	30.7611	0.107249	1.79403	0.611399	7.965e-06	0.657398	0.989857	1		0.0008	0	0.5	1.8	-1.7		0	0	7.965e-06	6.172e-05	0	0	0	0	8.811e-06	0	0	rs544188628	0	-0.142803	0.117106	0.0629562	-0.448276	-0.0589038	0.127299	-0.104411	0.172474
BCL2L2:c.200AG	63.12	31.0211	0.982125	2.97122	0.973052	3.981e-06	0.00496524	0.258	0.00714286				0.5	0	0.4				3.981e-06	0	0	0	5.439e-05	0	0	0	0	rs1239121868		-0.324131	-0.00391251	-0.281297	-0.310345	-0.111052	-0.196399	-0.126873	0
BCL2L2:c.206AG	38.87	33.3152	0.940417	2.77927	0.946783	3.98e-06	0.00695134	0.608714	0.0314286				0.5	-0.2	0				3.98e-06	6.164e-05	0	0	0	0	0	0	0	rs773936872		-0.286102	-0.295922	-0.406363	0.037931	-0.0148395	-0.468002	-0.196787	-0.173344
BCL2L2:c.229CG	21.96	32.8496	0.579681	1.88025	0.606939	3.978e-06	0.00298805	0.984	0.151667				0.5	0.7	0				3.978e-06	0	0	0	0	0	8.795e-06	0	0	rs767286687		0.440131	0.182561	0.347093	0.0344828	0.398975	0.448875	0.34731	0.134768
BCL2L2:c.232CG	17.41	32.9785	0.47012	2.24447	0.630762	7.957e-06	0	0.965667	0.0416667				0.5	-3.2	-1.1				7.957e-06	0	0	0	0.0001088	0	0	0	0	rs143454020		0.644202	-0.0781476	0.317494	0.308966	0.234401	0.340763	0.363868	0
BCL2L2:c.232CT	17.41	32.9785	0.47012	2.24447	0.630762	7.162e-05	0.00398406	0.7905	0.0566667	0.0004539	0.0015	0	0.5	-1.8	0	0	0	0	7.162e-05	0.0005553	0.0001157	0	0	0	8.795e-06	0.0006523	0	rs143454020	0	0.0865372	-0.866396	0.0779209	0.826207	0.0167652	0.340763	0.0990183	0
BCL2L2:c.233GA	17.41	32.9785	0.47012	2.24447	0.630762	2.786e-05	0.0059761	0.921833	0.111667				0.5	2.2	0				2.786e-05	0	0	0	0.0002175	0	0	0	9.799e-05	rs764512287		0.189439	-1.01588	0.163193	0.171034	0.132381	0.340763	0.139483	0
BCL2L2:c.250GA	-11.58	33.5585	0.303091	1.831	0.513805	3.986e-06	0.334995	0.943167	0.61				0.5	0.8	0.7				3.986e-06	0	0	0	5.44e-05	0	0	0	0	rs745978918		0.934698	0.189257	0.0109432	0.142414	-0.0851262	0.0121789	0.437877	0
BCL2L2:c.266GA	-3.37	29.9297	0.117413	2.69195	0.858882	0.5	0.000995025	0.9865	0.055	0			0.5	1.6	5.2	0.0001163												rs144907357		-0.0496511	-0.221532	0.108666	0.0813793	0.454913	0.22693	0.0342769	0
BCL2L2:c.275AG	-8.17	28.7333	1	3.09104	0.992671	3.999e-06	0	0.0945	0.0433333				0.5	1.5	0				3.999e-06	0	0	0	0	0	8.829e-06	0	0	rs1391931477		1.15067	0.28625	0.376906	-0.413793	-0.00631356	0.00958683	0	-0.0892857
BCL2L2:c.277TG	-7.12	29.928	0.997018	3.06883	0.998867	2.408e-05	0	0	0.00333333				0.5	-0.3	0.4				2.408e-05	6.518e-05	0	0	0	0	4.436e-05	0	0	rs747225872		-0.907083	0.285057	-0.0265782	0.00827586	0.0037466	-0.22693	-0.730473	0
BCL2L2:c.283CT	0.42	29.4995	0.993042	3.044	0.956316	7.985e-06	0	0.3	0.00166667				0.5	1	1.9				7.985e-06	0	0	0	5.443e-05	0	8.817e-06	0	0	rs769515744		0.459254	0.353376	0.0779209	0.826207	0.0167652	0.340763	0	0.180799
BCL2L2:c.289GA	11.56	30.3208	0.95328	2.89408	0.90507	7.975e-06	0.0447316	0.4425	0.065				0.5	1.5	2.1				7.975e-06	0	0	0	0	0	1.761e-05	0	0	rs1372801623		-0.179233	0.0800705	0.041027	1.37931e-05	-0.0746863	0.139535	0.0285824	0.179799
BCL2L2:c.290TC	11.56	30.3208	0.95328	2.89408	0.90507	3.987e-06	0	0.0716667	0.00333333				0.5	-1.3	-1.5				3.987e-06	0	0	0	0	0	8.807e-06	0	0	rs1231504448		0.334447	1.17734	0.483593	0.10349	0.000307783	0.363499	0.0804552	0.679385
BCL2L2:c.297CT	24.01	31.2885	0.822068	2.58164	0.804118	0.5	0.822068	0.5	0.5	0			0.5	-0.2	-0.8	0.0001163												rs376965445		-0.941836	-0.35744	-0.025936	-0.141379	-0.0836934	-0.025604	-0.375894	-0.222768
BCL2L2:c.298TC	20.77	30.8487	0.988072	3.01775	0.963541	3.986e-06	0.00894632	0.725	0.015				0.5	0	-0.8				3.986e-06	0	0	0	0	0	8.807e-06	0	0	rs1255812696		-0.211981	-0.400709	-0.122117	0.106897	-0.0828052	-0.585046	-0.374754	-0.373407
BCL2L2:c.301GA	23.28	30.5355	0.12326	1.72207	0.445796	3.987e-06	0	0.901167	0.398333				0.5	0	0				3.987e-06	0	0	0	0	0	8.811e-06	0	0	rs1340628627		-0.669976	0.178521	0.378379	0.202759	0.0423521	0.481284	-0.212257	0.0678757
BCL2L2:c.311CT	16.62	30.773	0.120278	2.63768	0.809223	3.988e-06	0	0.631667	0				0.5	2.5	-1.4				3.988e-06	0	0	0	5.442e-05	0	0	0	0	rs1198103791		-0.647218	-0.511349	-0.314815	-0.413793	-0.0661039	-0.277288	-0.249308	-0.429941
BCL2L2:c.314CT	24.98	29.9571	0.599404	2.16126	0.597161	3.989e-06	0.32505	0.7655	0.368333				0.5	4.4	2				3.989e-06	0	0	0	0	0	8.823e-06	0	0	rs1270900789		-0.603327	-0.926636	-0.483593	-0.10349	-0.000307783	-0.363499	-0.397934	-0.189791
BCL2L2:c.329GA	43.43	26.9798	0.793035	2.57483	0.783868	1.198e-05	0	0.407167	0.101667				0.5	0.3	4.1				1.198e-05	0	0	0	0	9.247e-05	8.837e-06	0	0	rs770928859		-0.374958	0.0877045	0.031226	0.244138	0.0036976	0.290432	0.00989779	0.243386
BCL2L2:c.335AG	50.33	27.4852	0.472637	1.85019	0.56296	1.597e-05	0.0159204	0.976833	0.0683333				0.5	-6.4	-0.7				1.597e-05	0	0	0	0.0002178	0	0	0	0	rs774360528		0.697299	0.637629	0.376906	-0.413793	-0.00631356	0.00958683	0.0548346	0
BCL2L2:c.352CA	49.38	28.1018	0.940358	2.82846	0.884199	4e-06	0	0.2145	0.0166667				0.5	-1	1.4				4e-06	0	0	0	0	0	8.867e-06	0	0	rs986545791		-1.06245	-4.01301	-1.22143	0.366897	-0.115271	0	-0.163334	0
BCL2L2:c.355GA	57.59	28.3152	0.981113	2.99101	0.930827	4.002e-06	0	0.215	0.00166667				0.5	0	1.4				4.002e-06	0	0	0	0	0	8.875e-06	0	0	rs963705692		-3.95115	-0.574485	-0.764234	0.275862	-0.861107	0	0	0.309595
BCL2L2:c.364GA	72	30.138	0.110448	2.73584	0.889372	4.006e-06	0	0.534	0				0.5	0	0.3				4.006e-06	0	0	0	0	0	0	0	3.274e-05	rs775352582		-0.484274	-1.07577	-0.764234	0.275862	-0.861107	0	-0.0134277	0
BCL2L2:c.369GT	72	30.3601	0.106468	2.03784	0.620587	4.01e-06	0	0.899167	0.0266667				0.5	0.5	-2.3				4.01e-06	0	0	0	0	0	8.898e-06	0	0	rs760345804		-1.5267	-0.263339	-0.534043	-0.311034	-0.15875	-0.189821	-0.427943	-0.154541
BCL2L2:c.380TG	70.06	32.367	0.123383	2.14563	0.638327	0.0001573	0	0.916333	0.0833333				0.5	0.6	1.2				0.0001573	0.0006982	8.724e-05	0	0.0004384	0	0.0001345	0.0003306	0	rs764416835		-0.956128	-1.97927	-0.790812	-0.162759	-0.823736	-0.22693	-0.29966	0
BCL2L2:c.382GT	67.74	32.0739	0.0766169	1.64321	0.488212	4.022e-06	0.000995025	0.992667	0.253333				0.5	-4.9	-5				4.022e-06	0	0	0	0	0	8.941e-06	0	0	rs762044603		-1.93331	-0.38847	-0.316465	-0.322759	-0.0424107	-0.119051	0	0
BCL2L2:c.395CT	82.88	30.9521	0.105473	1.35971	0.417343	4.44e-05	0.000995025	0.783667	0.118333		0	0	0.5	-0.2	0		0.001	0	4.44e-05	6.285e-05	8.726e-05	0	0.0002729	0	1.799e-05	0	0	rs532589090	0	0.46402	0.804513	0.584209	0.471724	0.0598033	0.683259	0.635906	0.726774
BCL2L2:c.397CT	77.37	32.1383	0.0268657	2.11292	0.761202	4.037e-05	0	0.5	0.5				0.5	1.3	0.3				4.037e-05	6.283e-05	0	0	0	0	3.598e-05	0	0.0001639	rs780075754		-0.0741188	-3.36119					-0.035175	-0.791667
BCL2L2:c.408CG	72.32	30.7358	0.11665	1.67158	0.541793	4.463e-05	0	0.996333	0.415				0.5	-1.1	1.3				4.463e-05	0	0.0001747	0	0	0	3.626e-05	0.0001657	0	rs755247935		0.0987797	-0.365335	0.0759608	-0.0951724	0.319453	0	0.0589572	0
BCL2L2:c.418AG	44.08	29.9677	0.256024	1.84313	0.503743	4.076e-06	0.00301205	0.927667	0.115		0.0008	0	0.5	-1.6	-0.6		0	0	4.076e-06	6.302e-05	0	0	0	0	0	0	0	rs562595128	0	-1.47771	-0.269008	-0.112926	0.206897	0.15247	0	-0.391503	-0.0365406
BCL2L2:c.419GA	44.08	29.9677	0.256024	1.84313	0.503743	1.226e-05	0.00301205	0.975667	0.165				0.5	0	1.7				1.226e-05	0	0	0	0	0	2.745e-05	0	0	rs770570486		-0.992306	-0.497455	-0.376906	0.413793	0.00631356	-0.00958683	0	0.0949057
BCL2L2:c.422GA	49.76	29.3	0.105422	2.23414	0.721806	4.093e-06	0.708835	1	1				0.5	0.3	2.3				4.093e-06	0	0	0	0	0	9.171e-06	0	0	rs201407690		-0.357152	-0.180635	0.031226	0.244138	0.0036976	0.290432	0.201577	-0.111998
BCL2L2:c.434CT	10.78	24.6173	0.243077	1.65196	0.535877	0	0.0676923	1	0.363333				0.5	3.3	-1.3				0	0	0	0	0	0	0	0	0	rs770461528		1.39852	2.33871	1.40848	0.208276	0.908727	0.766749	0.751046	0.633334
BCL2L2:c.446CT	28	23.7436	0.0921544	1.96807	0.663379	8.129e-06	0.00498132	0.989333	0.23				0.5	0.2	3.9				8.129e-06	0	0	0	0	0	1.512e-05	0	0	rs781485822		-0.711395	-0.040615	-0.314815	-0.413793	-0.0661039	-0.277288	-0.314863	-0.00322798
BCL2L2:c.454GT	22.39	24.7999	0.928121	2.69906	0.872335	5.689e-05	0.00252207	0.01	0				0.5	1.3	1.2				5.689e-05	0	0.000682	0	0	0	0	0	0	rs189909787		0.892064	-0.453851	0.0265782	-0.00827586	-0.0037466	0.22693	0.696216	0
BCL2L2:c.454GA	22.39	24.7999	0.928121	2.69906	0.872335	8.127e-06	0.00126103	0.5195	0.06		0	0	0.5	2.1	-0.7		0.001	0	8.127e-06	0	0	0	0.0001255	0	0	0	0	rs189909787	0	1.04346	-0.0863742	0.334132	-0.0331034	-0.0568457	0.142312	0.490002	-0.270789
BCL2L2:c.460GA	40.42	26.4331	0.112272	1.42999	0.423658	1.625e-05	0.00652742	0.994	0.3				0.5	0.6	3.6				1.625e-05	0	0	0	0	0	1.511e-05	0	0.0001214	rs745852602		1.33264	-0.391369	0.334132	-0.0331034	-0.0568457	0.142312	0.564326	-0.310185
BCL2L2:c.464CA	39.12	27.0433	0.597386	1.82432	0.576808	8.122e-06	0	0.844	0.005				0.5	2.8	3.2				8.122e-06	0	0	0	0	0	1.51e-05	0	0	rs772159982		-0.655496	-1.84025	-0.51908	-0.097931	0.187795	0	0	0
BCL2L2:c.476CT	59.47	27.1328	0.134565	1.2206	0.374699	1.624e-05	0.0712401	0.908	0.295				0.5	-0.2	0				1.624e-05	0	0	0	0	0	3.019e-05	0	0	rs746534702		1.56947	1.56213	1.40848	0.208276	0.908727	0.766749	0.711799	0.744949
BCL2L2:c.478CT	52.88	27.5959	0.62234	2.12069	0.64305	8.123e-06	0.00132979	0.0755	0				0.5	1.7	1.2				8.123e-06	0	0	0	0	0	1.51e-05	0	0	rs1307847870		-0.469238	-0.10243	-0.147883	0.0593103	-8.7578e-06	0.196399	-0.110379	0.0788564
BCL2L2:c.479GA	52.88	27.5959	0.62234	2.12069	0.64305	8.123e-06	0.00398936	0.6395	0.085				0.5	0	-0.8				8.123e-06	0	0	0	0	0	0	0	0.0001214	rs767993294		-0.267248	0.0735027	0.281297	0.310345	0.111052	0.196399	-0.0749416	0.0803619
BCL2L2:c.482GA	51.81	28.683	0.281879	1.60193	0.472889	0.0001949	0.00134228	0.558	0.105	0	0	0.0014	0.5	1.5	4.4	0.0003488	0	0	0.0001949	0	0.0004881	0.007583	0	0	6.039e-05	0	0	rs200041771	0	0.190019	0.154226	0.406363	-0.037931	0.0148395	0.468002	0.306674	0.13693
BCL2L2:c.487CT	59.21	29.9761	0.217484	2.41526	0.7686	8.124e-06	0	0.827	0.1				0.5	0	1.6				8.124e-06	0	0	0	0	0	1.51e-05	0	0	rs747724646		-1.71094	-0.807421	-0.147883	0.0593103	-8.7578e-06	0.196399	0	0
BCL2L2:c.487CA	59.21	29.9761	0.217484	2.41526	0.7686	5.687e-05	0.217484	0.5	0.5				0.5	0	0.9				5.687e-05	0	0	0	0	0	0.0001057	0	0	rs747724646		-0.768581	-0.475427	0.159671	0.0344828	-0.0531079	0.111781	-0.199306	-0.245283
BCL2L2:c.512GA	56.18	30.8455	0.188571	2.34885	0.773242	0	0.751429	0.9955	0.88				0.5	0.3	0				0	0	0	0	0	0	0	0	0	rs1352726353		0.0647968	-0.781418	-0.236931	0.411034	0.164214	0.0846178	0.0836443	0.00754289
BCL2L2:c.523AG	67.85	32.0305	0.108853	1.74921	0.490005	8.131e-06	0	0.997	0.675				0.5	-2.3	0				8.131e-06	0.0001001	0	0	0	0	0	0	0	rs773587577		0.277377	0.0673964	-0.0600345	-0.0124138	0.0121827	-0.08349	-0.0853128	0.130735
BCL2L2:c.524CT	67.85	32.0305	0.108853	1.74921	0.490005	4.88e-05	0.00870827	0.617	0.19				0.5	0	1.2				4.88e-05	0	0.0001954	0	0.0002511	0	1.512e-05	0	0.0001213	rs547801039		0.934781	0.34199	0.584209	0.471724	0.0598033	0.683259	0.666901	0.45823
BCL2L2:c.532GA	55.49	31.4467	0.197101	1.62534	0.420258	1.627e-05	0.286957	0.898	0.145		0	0	0.5	0.3	4.3		0	0.001	1.627e-05	0	0	0	0	0	3.024e-05	0	0	rs41317322	0	0.740512	-0.880996	-0.764234	0.275862	-0.861107	0	0.502627	0.300153
BCL2L2:c.532GT	55.49	31.4467	0.197101	1.62534	0.420258	0	0.304348	0.9995	0.31				0.5	0.9	2.1				0	0	0	0	0	0	0	0	0	rs41317322		0.0658863	-0.734473	-0.941996	-0.148966	-0.829177	-0.629862	-0.135369	-0.23362
BCL2L2:c.551TC	45.97	30.3962	0.525641	1.95174	0.579067	2.439e-05	0.0224359	0.993	0.01				0.5	-0.6	-2.7				2.439e-05	9.982e-05	0	0	0	0	3.022e-05	0	0	rs767494153		1.32857	0.267776	0.483593	0.10349	0.000307783	0.363499	0.280799	-0.0263545
BCL2L2:c.562GA			0.570957	2.11357	0.585413	0	0.0346535	1	0.13				0.5	1.3	2.7				0	0	0	0	0	0	0	0	0	rs909834088		-0.557865	-0.323055	-0.212492	-0.322759	-0.0211977	0	-0.352137	-0.058273
BCL2L2:c.575GC			0.146789	1.80776	0.56971	8.141e-06	0	0.985	0.15				0.5	-1.2	0				8.141e-06	0	0	0	0	0	0	0	0.0001213	rs750276592		0.435056	0.432136	-0.0593756	-0.0524138	-0.0583912	0	0.11599	0
BCL2L2:c.578AT			0.981609	2.98581	0.990604	8.141e-06	0	0.762	0				0.5	0	0.4				8.141e-06	0	0	0	0	0	1.513e-05	0	0	rs758201804		-0.0811352	0.0423669	-0.0706229	0.0606897	-0.144739	0	-0.0872581	0
TGFB1:c.5CT			0.896104	2.6467	0.85933	7.901e-06	0.012987	0.838	1				0.5	-1.6	-0.4				7.901e-06	0	0	0	0	0	0	0	4.574e-05	rs1371023201		2.1052	2.83979	1.82768	0.128276	0.194461	0.675229	0.702569	0.566045
TGFB1:c.11CT			0.911392	2.69886	0.858325	2.328e-05	0	0.346	0				0.5	1.8	0				2.328e-05	0	0	0	0	0	0	0	0.0001353	rs752190020		0.177582	-0.0143912	-0.195773	0.121379	0.122612	0.119051	0.46441	-0.0128704
TGFB1:c.13GA			0.817073	2.32285	0.800183	7.777e-06	0.0243902	0.997	0.17				0.5	1.9	0				7.777e-06	0	4.156e-05	0	0	0	0	0	0	rs759113717		2.00318	0.373812	0.334132	-0.0331034	-0.0568457	0.142312	0.743801	0.0640001
TGFB1:c.13GC			0.817073	2.32285	0.800183	5.444e-05	0.0243902	0.997	0.17				0.5	1.3	-1.2				5.444e-05	0	0	0.0008929	0	0	0	0	0	rs759113717		1.45808	1.1564	0.174461	-0.0675862	-0.00373785	0.0305311	0.527691	0.263651
TGFB1:c.19CT			0.8875	2.64711	0.84486	0	0	0.019	0				0.5	0.3	1.4				0	0	0	0	0	0	0	0	0	rs774013338		-1.71094	-1.40523	-0.147883	0.0593103	-8.7578e-06	0.196399	0	0
TGFB1:c.20GT			0.8875	2.64711	0.84486	0	0.0375	0.074	0.02				0.5	6.5	1.9				0	0	0	0	0	0	0	0	0	rs765539991		2.80472	2.74122	1.07355	0.13931	0.0816381	0.196399	0	0
TGFB1:c.29CG	53.81	33.8663	0.456522	1.78947	0.520361	0.0002386	0.0108696	1	0.51				0.5	-2	-0.6				0.0002386	0	0	0	0	0	0	0	0.001403	rs1800470		2.89025	2.39256	0.754123	-0.0110345	0.112823	0.47883	0.730861	0.532659
TGFB1:c.29CT	53.81	33.8663	0.456522	1.78947	0.520361	0.5521	0.380435	1	0.72		0.5862	0.4942	0.5	2	0.4		0.4454	0.6183	0.5521	0.5665	0.4772	0.494	0.4487	0.7068	0.6045	0.5589	0.5366	rs1800470	0.5542	5.69497	5.13377	1.82768	0.128276	0.194461	0.675229	0.730861	0.532659
TGFB1:c.32TA	62.04	34.2154	0.925926	2.79652	0.851023	2.388e-05	0	0.888	0.34				0.5	-6.4	-4.6				2.388e-05	0	0	0	0	0	4.218e-05	0.0002611	0	rs867906741		-0.812923	-2.73731	-0.792255	0.171034	0.029414	0	-0.146052	0
TGFB1:c.55CT	55.41	33.2246	0.610651	1.78688	0.552755	0.000727	0.610651	0.5	0.5		0	0	0.5	-0.7	0		0	0	0.000727	0	0.0001222	0.0009751	0	0	9.506e-05	0.0004801	0.003597	rs72480425	0.001	-0.393569	-4.22665	-1.3992	-0.057931	-0.083341	-0.629862	-0.0590857	-0.717798
TGFB1:c.56TG	55.41	33.2246	0.610651	1.78688	0.552755	7.274e-06	0.00236686	0.302	0.09				0.5	0	-2.3				7.274e-06	0	4.075e-05	0	0	0	0	0	0	rs925223339		-0.186615	-3.88602	-1.07355	-0.13931	-0.0816381	-0.196399	0.0234928	0
TGFB1:c.56TC	55.41	33.2246	0.610651	1.78688	0.552755	0	0.00118343	0.302	0.06				0.5	-0.3	-0.7				0	0	0	0	0	0	0	0	0	rs925223339		-0.560165	-5.06373	-1.82768	-0.128276	-0.194461	-0.675229	-0.0714813	-0.731931
TGFB1:c.58GC	43.47	32.8565	0.199058	1.59541	0.443013	2.175e-05	0.457008	1	1				0.5	2.3	0.3				2.175e-05	0	0	0	0	0	5.685e-05	0	0	rs746102616		0.772644	2.21009	0.457201	-0.0910345	-0.745836	0	0	0
TGFB1:c.62TC	36	33.204	0.430493	1.37965	0.414852	0	0.0044843	0.352	0.03				0.5	0	-1.4				0	0	0	0	0	0	0	0	0	rs779175884		-3.84445	-0.80323	-1.82768	-0.128276	-0.194461	-0.675229	-0.755926	-0.265783
TGFB1:c.71GA	36.03	32.9821	0.215707	1.73099	0.500173	0	0	0.016	0.02				0.5	2.8	3.8				0	0	0	0	0	0	0	0	0	rs1167398174		-0.328349	-0.658976	-0.253038	-0.0344828	-0.00186912	0	-0.138624	-0.200623
TGFB1:c.73CT	27.37	32.639	0.207136	1.41216	0.486905	0	0.00297324	0.013	0.03				0.5	0.3	0.9				0	0	0	0	0	0	0	0	0	rs1413735402		0.129965	-0.522498	-0.147883	0.0593103	-8.7578e-06	0.196399	0.0903122	-0.0430016
TGFB1:c.74GC	27.37	32.639	0.207136	1.41216	0.486905	0.05647	0.0624381	0.859	0.22	0.04543	0.0567	0.036	0.5	4.4	0.3	0.04911	0.004	0.0706	0.05647	0.06485	0.03408	0.04008	0.0008185	0.03474	0.07319	0.05712	0.07834	rs1800471	0.0685	-1.5575	-0.411322	-0.754123	0.0110345	-0.112823	-0.47883	-0.605814	-0.0677245
TGFB1:c.80CT	38.83	32.5733	0.525278	1.81191	0.54422	0	0.107969	0.809	0.04				0.5	-1.4	0				0	0	0	0	0	0	0	0	0	rs1478521533		-0.570095	-0.339301	-0.61007	-0.297931	-0.0475948	-0.481284	-0.299876	-0.17426
TGFB1:c.82GT	31.01	32.0555	0.1843	1.26792	0.389409	6.905e-06	0.116041	0.957	0.44				0.5	5.6	-1.5				6.905e-06	0	0	0	0	0	0	0	4.317e-05	rs1192464253		0.42538	0.0173109	-0.0714282	-0.0441379	-0.0226992	-0.0260286	0.0573715	-0.0173243
TGFB1:c.83CT	31.01	32.0555	0.1843	1.26792	0.389409	6.833e-06	0.0298635	0.99	0.34				0.5	2.8	1.1				6.833e-06	0	0	0	0	0	0	0	4.305e-05	rs1484717314		1.19513	1.338	1.40848	0.208276	0.908727	0.766749	0.298344	0.330197
TGFB1:c.85GC	24.46	32.3252	0.312161	1.91885	0.559457	1.365e-05	0	0.193	0.03				0.5	4.9	6.4				1.365e-05	0	4.012e-05	0	0	0	1.754e-05	0	0	rs200868154		-0.160245	-0.145056	-0.397837	-0.103424	0.00697334	-0.380481	-0.133783	-0.0421856
TGFB1:c.85GA	24.46	32.3252	0.312161	1.91885	0.559457	4.777e-05	0	0.193	0.03				0.5	4.8	6.5				4.777e-05	0	0	0	0	0	7.018e-05	0	0.0001292	rs200868154		-0.0850608	0.273885	0.344892	-0.103448	-0.0571435	0.139483	-0.110069	0.0646933
TGFB1:c.86GT	24.46	32.3252	0.312161	1.91885	0.559457	6.697e-06	0.000774593	0.457	0.07				0.5	3.1	3.7				6.697e-06	0.0001216	0	0	0	0	0	0	0	rs199758510		-0.186956	-0.204979	-0.560829	-0.137897	-0.0122079	-0.564239	-0.143713	-0.0651244
TGFB1:c.86GA	24.46	32.3252	0.312161	1.91885	0.559457	0.0003148	0.000774593	0.907	0.04	0.0004715	0.0008	0	0.5	6.9	3.8	0.0003616	0	0.001	0.0003148	0.001337	0.0002792	0.0003583	0	0	0.0002223	0.0002298	0.0005137	rs199758510	0	-0.110085	0.0577104	-0.16562	-0.0689655	0.372093	-0.0122377	-0.0594252	0.0247954
TGFB1:c.86GC	24.46	32.3252	0.312161	1.91885	0.559457	0.0001607	0.103021	0.976	0.81				0.5	-1.7	1.7				0.0001607	0.0001216	0.0001595	0	0	0.0001005	0.0002908	0	4.281e-05	rs199758510		0.0160226	-0.0532513	-0.0772364	-0.0344069	-0.0119001	-0.20074	-0.0333589	-0.0359187
TGFB1:c.92CG	19.26	31.2141	0.920029	2.77197	0.867851	6.558e-06	0	0.054	0				0.5	1.8	-0.1				6.558e-06	0	3.971e-05	0	0	0	0	0	0	rs1220466442		-0.0865397	-0.449157	-0.18915	0.776552	0.0144386	0.119051	0.000940971	0.147321
TGFB1:c.101AG	38.71	30.0927	0.839323	2.41018	0.800445	6.399e-06	0.0274841	0.833	0.24				0.5	0	0				6.399e-06	0	0	0	8.331e-05	0	0	0	0	rs1320076021		0.669166	0.694929	0.236931	-0.411034	-0.164214	-0.0846178	0	0.0350526
TGFB1:c.108CA	45.09	29.8486	0.218408	1.91283	0.530427	1.268e-05	0.218408	0.5	0.5				0.5	0	-0.2				1.268e-05	0	0	0	0	0	3.203e-05	0	0	rs551552217		-0.170437	-0.174231	-0.729785	-0.278572	-0.0705964	-0.564187	-0.0457837	-0.0969101
TGFB1:c.108CG	45.09	29.8486	0.218408	1.91283	0.530427	6.338e-06	0.00438276	0.313	0.01		0	0	0.5	1.6	-1.1		0	0	6.338e-06	0	0	0	0	0	0	0	4.206e-05	rs551552217	0.001	-0.0716084	0.182943	-0.293515	0.25931	0.0202069	0	0.0891578	0.504551
TGFB1:c.109GC	58.23	29.6253	0.894888	2.68393	0.874895	6.327e-06	0.00143988	0.473	0.03				0.5	-1.7	-1.4				6.327e-06	0	3.938e-05	0	0	0	0	0	0	rs1214170761		0.882533	0.101755	0.0987361	-0.103448	-0.100151	0	0.561983	0
TGFB1:c.112AG	63.04	30.1997	0.45	1.7488	0.523058	0	0.00285714	0.796	0.01				0.5	-0.9	-0.3				0	0	0	0	0	0	0	0	0	rs751217033		-0.285012	1.8403	0.764234	-0.275862	0.861107	0	-0.52923	0
TGFB1:c.113TC	63.04	30.1997	0.45	1.7488	0.523058	1.884e-05	0.00571429	0.096	0.02				0.5	0	1				1.884e-05	0	3.932e-05	0	0	0	3.172e-05	0	0	rs758523150		-0.662484	-0.45226	-0.584209	-0.471724	-0.0598033	-0.683259	-0.619431	-0.645929
TGFB1:c.114GA	63.04	30.1997	0.45	1.7488	0.523058	0	0.137857	0.513	0.25				0.5	0	-0.3				0	0	0	0	0	0	0	0	0	rs1437649202		-0.853079	-0.478496	-0.43627	-0.537883	-0.0908033	-0.564187	-0.720917	-0.654129
TGFB1:c.121GT	92.98	26.7917	0.282866	1.30525	0.40591	0	0.011215	0.999	0.2				0.5	0	-0.9				0	0	0	0	0	0	0	0	0	rs1467697276		-4.78725	-1.26118	-0.941996	-0.148966	-0.829177	-0.629862	-0.834694	-0.629573
TGFB1:c.122TG	92.98	26.7917	0.282866	1.30525	0.40591	1.87e-05	0.000623053	0.295	0.03				0.5	0	0.1				1.87e-05	0	3.935e-05	0	0	0	3.15e-05	0	0	rs1017621656		-3.12953	-0.731241	-0.790812	-0.162759	-0.823736	-0.22693	-0.381501	0
TGFB1:c.128GA	91.62	27.6379	0.420516	1.70905	0.477739	0	0.0191962	0.817	0.08				0.5	2.2	5.2				0	0	0	0	0	0	0	0	0	rs1169391296		0.361334	0.362271	0.281297	0.310345	0.111052	0.196399	0.36431	0.36701
TGFB1:c.130AC	97.06	29.2598	0.756886	2.27263	0.720124	6.195e-06	0.00419162	0.933	0.07				0.5	0.4	1.8				6.195e-06	0	0	0	0	0	1.564e-05	0	0	rs766021098		0.911467	0.389708	0.358557	-0.135172	-5.393e-05	0	0.36701	0.0573957
TGFB1:c.134GA	97.06	28.9242	0.990521	3.06512	0.951472	0	0.00296209	0.775	0.03				0.5	0	0.2				0	0	0	0	0	0	0	0	0	rs1426842480		0.265389	-0.128061	0.163193	0.171034	0.132381	0.340763	0.491804	0.0790447
TGFB1:c.143CG	96.14	30.7498	0.963905	2.94448	0.940857	0	0	0.001	0				0.5	-1.6	-1				0	0	0	0	0	0	0	0	0	rs762331262		-0.389427	-1.37211	-0.266042	-0.0634483	0.189664	0	0	0
TGFB1:c.148CT	95.81	31.5453	0.802126	2.591	0.777432	1.221e-05	0	0.011	0				0.5	0.2	2.2				1.221e-05	0	0	0	0	0	3.082e-05	0	0	rs1488032495		-0.119799	-0.320393	0.0779209	0.826207	0.0167652	0.340763	0	-0.098581
TGFB1:c.158TC	83.06	32.798	0.995873	3.10543	0.973622	6.008e-06	0.000589623	0.002	0				0.5	-0.8	-1.1				6.008e-06	0	0	0	0	0	1.509e-05	0	0	rs777118195		-0.0178376	-0.168485	0.0191992	-0.227586	-0.015955	0	0	0
TGFB1:c.169CA	76.16	35.6739	0.99764	3.11641	0.924397	0	0	0.002	0				0.5	-1.8	4.3				0	0	0	0	0	0	0	0	0	rs1203938760		-1.59323	-2.76051	-1.22143	0.366897	-0.115271	0	0	-0.357183
TGFB1:c.169CT	76.16	35.6739	0.99764	3.11641	0.924397	5.984e-06	0.99764	0.5	0.5				0.5	0.5	2.5				5.984e-06	0	3.91e-05	0	0	0	0	0	0	rs1203938760		-1.98933	-3.25126	-1.3992	-0.057931	-0.083341	-0.629862	-0.732292	-0.843109
TGFB1:c.178GC	75.14	34.6604	0.163722	1.35427	0.426387	0.0004475	0.0636042	0.995	0.12				0.5	0.7	0.4				0.0004475	0.001409	0.0002406	0	0.0008879	0.0005797	0.0004402	0	0.0003347	rs201283333		0.621793	-0.0185267	-0.318449	-0.322759	-0.121978	-0.00467272	0.221379	0
TGFB1:c.181AC	66.14	34.0752	0.639953	1.82209	0.594493	0.0001082	0.00589275	0.831	0.07				0.5	0.9	0				0.0001082	0.0003734	0.00012	0	0	0.0001561	0.0001114	0	8.305e-05	rs945084245		-1.1621	-1.06075	-0.43042	-0.102069	-0.0819309	-0.340763	-0.299427	-0.538485
TGFB1:c.191GC	53.2	33.8158	0.133215	1.42384	0.431733	1.834e-05	0.0100651	0.997	0.17		0.0008	0	0.5	-0.4	0		0	0	1.834e-05	0.0003567	0	0	0	0	0	0	0	rs533204331	0	-0.0313266	-0.104199	-0.0593756	-0.0524138	-0.0583912	0	0.00658254	0
TGFB1:c.203TG	65.9	33.3479	0.186742	1.4208	0.416752	0	0.0420372	0.871	0.04				0.5	-1.7	-3.8				0	0	0	0	0	0	0	0	0	rs1053427155		-1.18363	-0.0901458	-0.790812	-0.162759	-0.823736	-0.22693	-0.370773	0.00690321
TGFB1:c.206CT	66.63	33.4547	0.372573	1.4608	0.43457	2.875e-05	0.00910194	0.237	0.02				0.5	-0.1	0.3				2.875e-05	0.0002126	3.832e-05	0	0	0	0	0	7.929e-05	rs745931726		3.84445	2.83979	1.82768	0.128276	0.194461	0.675229	0.755926	0.566045
TGFB1:c.215CA	70.08	32.5343	0.334517	1.1873	0.379969	1.077e-05	0.0787448	0.03	0.65				0.5	1.4	0.9				1.077e-05	0	0	0	0	0	0	0	7.656e-05	rs774505337		1.51583	2.39647	1.03542	0.29931	0.223875	0.675229	0.696126	0.532659
TGFB1:c.215CT	70.08	32.5343	0.334517	1.1873	0.379969	0	0.0035524	0.183	0.24				0.5	0.3	-0.2				0	0	0	0	0	0	0	0	0	rs774505337		3.12768	5.13377	1.82768	0.128276	0.194461	0.675229	0.696126	0.532659
TGFB1:c.221CT	67.34	31.019	0.733609	2.29546	0.7006	4.921e-06	0.166568	0.13	0				0.5	-0.6	0.2				4.921e-06	0	0	0	0	0	1.141e-05	0	0	rs1453471076		-0.839901	-0.581419	-0.112529	0	0.0251436	-0.50275	-0.587234	-0.42517
TGFB1:c.229GA	67.82	31.2864	0.540176	2.04763	0.565983	0	0.00469208	0.066	0				0.5	1.2	2.3				0	0	0	0	0	0	0	0	0	rs1440180156		0.740512	-0.845939	-0.764234	0.275862	-0.861107	0	0.502627	-0.035732
TGFB1:c.248GC	79.91	29.8308	0.136929	1.00881	0.277702	4.183e-06	0.0017783	0.903	0.03				0.5	-2.7	-3				4.183e-06	0	0	0	0	0	9.402e-06	0	0	rs777547933		-0.542721	0.471082	-0.0593756	-0.0524138	-0.0583912	0	0	0
TGFB1:c.256GT	56.75	28.4376	0.293617	1.14342	0.355344	2.489e-05	0.00070922	0.29	0				0.5	-0.4	0				2.489e-05	0	0	0	0	4.841e-05	4.655e-05	0	0	rs201155269		1.81519	-0.101458	0.0487043	0.0248276	-0.201158	0	0.787264	-0.0189399
TGFB1:c.260GC	56.77	28.5813	0.698667	1.8747	0.659486	4.135e-06	0.0302222	0.614	0.11				0.5	3.9	-0.5				4.135e-06	0	0	0	0	0	0	0	3.311e-05	rs751073303		-1.02192	-1.17771	-0.754123	0.0110345	-0.112823	-0.47883	-0.42735	-0.731931
TGFB1:c.266CT	45.22	26.4967	0.538991	1.42332	0.528854	8.213e-06	0.0344037	0.973	0.26	0			0.5	0.6	-1.8	0.0001164			8.213e-06	0	5.852e-05	0	0	0	0	0	0	rs371589941		-1.91035	-0.418866	-0.61007	-0.297931	-0.0475948	-0.481284	-0.489762	-0.355192
TGFB1:c.269GA	47.55	26.2108	0.4862	1.21469	0.47239	0	0.0530786	0.939	1				0.5	3.8	2.8				0	0	0	0	0	0	0	0	0	rs1306907954		0.085362	-0.202639	0.108666	0.0813793	0.454913	0.22693	0.0684095	0.0415325
TGFB1:c.271GA	47.23	26.9703	0.594235	1.52025	0.554623	8.185e-06	0.0110865	0.989	0.39				0.5	0	-0.7				8.185e-06	0	0	0	0	0	1.832e-05	0	0	rs1380678885		-0.0519833	-0.142499	-0.0114647	0.296552	-0.347544	0	0.0415325	0.0756513
TGFB1:c.284CG	50.68	26.2501	0.761905	2.22553	0.734109	4.054e-06	0.0119048	0.489	0.54				0.5	0.6	-1.2				4.054e-06	0	0	0	0	0	9.059e-06	0	0	rs1302958379		0.388255	1.36396	0.754123	-0.0110345	0.112823	0.47883	0.223938	0.657582
TGFB1:c.286GA	50.22	25.7766	0.897638	2.61163	0.853699	4.048e-06	0.015748	0.983	0.2				0.5	2.4	2.6				4.048e-06	0	0	0	0	0	9.045e-06	0	0	rs200512008		-0.260616	-0.432673	-0.0114647	0.296552	-0.347544	0	-0.204138	0
TGFB1:c.292GA	45.36	23.6179	1	3.13549	0.957781	4.045e-06	0	0.988	0.27				0.5	-1.4	0				4.045e-06	0	0	0	0	0	9.043e-06	0	0	rs761100949		1.44318	-0.194195	-0.0114647	0.296552	-0.347544	0	0.507875	0.090836
TGFB1:c.295CA	51.64	23.2851	0.144783	1.48672	0.395814	4.042e-06	0.223329	0.499	0.94				0.5	1.9	2.2				4.042e-06	0	0	0	0	0	9.035e-06	0	0	rs753186435		-0.42381	-0.439196	-0.160789	0	0.139977	-0.198886	-0.148046	-0.334123
TGFB1:c.295CT	51.64	23.2851	0.144783	1.48672	0.395814	4.042e-06	0.30891	0.88	1				0.5	-1	-0.2				4.042e-06	0	0	0	0	0	9.035e-06	0	0	rs753186435		-0.343993	-0.0889536	-0.0367245	0	0.110514	-0.143133	-0.209791	-0.0604661
TGFB1:c.300GT	41.18	25.4703	0.635574	2.19016	0.656399	0.0001898	0.307068	0.997	0.15				0.5	0.9	2.3				0.0001898	0	0	0	0	0.001635	4.517e-05	0.001151	0	rs137864931		-0.143949	0.368432	-0.0882143	-0.0886207	-0.44726	-0.0121789	-0.117728	0
TGFB1:c.306CG	54.44	24.5874	0.382302	2.23305	0.640047	4.037e-06	0.572585	0.994	1				0.5	0.8	-1.2				4.037e-06	0	0	0	0	0	0	0	3.275e-05	rs759592536		0.0899234	-0.178425	0.0759608	-0.0951724	0.319453	0	0.0537502	-0.0782275
TGFB1:c.326CA	49.6	26.8573	0.301505	1.62066	0.485588	8.081e-06	0.015625	0.97	0.16				0.5	0	0				8.081e-06	0	0	0	0	0	9.058e-06	0.0001644	0	rs942309616		-0.896253	-0.283283	-0.317531	0.466207	0.0647048	-0.00958683	-0.0900104	-0.000256952
TGFB1:c.337AG	37.61	26.2687	0.664756	1.99116	0.687076	4.048e-06	0.0114613	0.707	0.06				0.5	0	-2.5				4.048e-06	0	0	0	0	0	9.087e-06	0	0	rs763192902		0.213767	2.51302	0.764234	-0.275862	0.861107	0	-0.139306	0
TGFB1:c.338TC	37.61	26.2687	0.664756	1.99116	0.687076	0.0001255	0.148997	0.96	0.1		0	0	0.5	0.3	0		0	0	0.0001255	0	0	0	0	0	0	0	0.001014	rs562072561	0.002	-0.371902	-0.718389	-0.584209	-0.471724	-0.0598033	-0.683259	-0.216822	-0.534111
TGFB1:c.343GA	32.46	26.1635	0.573171	1.79595	0.554232	8.111e-06	0.00609756	0.997	0.63				0.5	0.7	0.9				8.111e-06	0	0	0	5.458e-05	0	0	0.0001647	0	rs1354846501		-0.328643	0.130546	0.0114647	0.172414	-0.172542	0.0197922	0.0477897	0.17023
TGFB1:c.349CT	37.95	24.3974	0.186916	1.08368	0.369394	0	0.00934579	0.972	1				0.5	0.3	1.2				0	0	0	0	0	0	0	0	0	rs1237478609		0.690955	-0.0282329	-0.0500319	0.128276	-0.101007	0	0	0
TGFB1:c.350AG	37.95	24.3974	0.186916	1.08368	0.369394	4.067e-06	0.0186916	1	0.51				0.5	-0.8	0.4				4.067e-06	0	0	0	0	4.676e-05	0	0	0	rs1324057519		-0.133258	-0.565854	-0.163193	-0.171034	-0.132381	-0.340763	-0.400527	-0.589808
TGFB1:c.358AG	29.55	27.9761	0.685801	1.85807	0.668514	3.979e-06	0.0120846	0.994	0.5				0.5	0	-1.1				3.979e-06	0	2.891e-05	0	0	0	0	0	0	rs1195900235		-0.182638	-0.221449	-0.378379	-0.202759	-0.0423521	-0.481284	-0.337194	-0.029323
TGFB1:c.362AC	53.19	26.5831	0.920455	2.73331	0.908922	3.979e-06	0.00378788	0.189	0.41				0.5	-3.5	-4				3.979e-06	0	0	0	5.437e-05	0	0	0	0	rs1338282395		0.241403	-0.258589	0.230529	0.0113793	0.0479809	-0.0391716	-0.0755555	-0.264176
TGFB1:c.367AG	34.3	26.4908	0.698473	1.83679	0.658062	3.979e-06	0	0.997	1				0.5	0	-2.3				3.979e-06	6.152e-05	0	0	0	0	0	0	0	rs1235029131		-0.838855	-0.0174723	0.0114647	-0.296552	0.347544	0	-0.65785	-0.0460694
TGFB1:c.368AG	34.3	26.4908	0.698473	1.83679	0.658062	3.979e-06	0.0229008	0.995	0.53				0.5	-0.9	-1.5				3.979e-06	0	0	0	0	0	8.791e-06	0	0	rs1331448584		0.482521	-0.0887169	0.236931	-0.411034	-0.164214	-0.0846178	-0.111754	-0.556282
TGFB1:c.369GT	34.3	26.4908	0.698473	1.83679	0.658062	3.978e-06	0.0152672	0.997	0.51				0.5	-1.1	-2.7				3.978e-06	0	0	0	0	0	0	0	3.266e-05	rs766838405		-0.38911	-0.451769	-0.0658064	-0.242759	-0.184841	0	-0.260677	-0.507633
TGFB1:c.374AG	37.06	26.967	0.0868207	0.77623	0.309388	3.978e-06	0.00437227	0.995	0.16				0.5	0	-0.2				3.978e-06	0	0	0	0	0	8.791e-06	0	0	rs750486222		0.17661	0.443325	0.236931	-0.411034	-0.164214	-0.0846178	-0.133597	-0.0923176
TGFB1:c.388AG	40.54	28.3975	0.425799	1.38972	0.451822	3.977e-06	0.00342466	0.322	0.07				0.5	0	0.1				3.977e-06	0	0	0	0	0	8.79e-06	0	0	rs1333379998		-1.47771	-0.258821	-0.112926	0.206897	0.15247	0	-0.391503	-0.0535628
TGFB1:c.395AT	32.44	30.9453	0.142541	1.11579	0.367309	3.977e-06	0.178453	0.856	0.87				0.5	-2	0				3.977e-06	0	0	0	0	0	8.79e-06	0	0	rs200481365		0.273903	0.0722805	0.041863	-0.0955172	0.0551977	0.0783577	0.152524	0.0784196
TGFB1:c.395AG	32.44	30.9453	0.142541	1.11579	0.367309	1.193e-05	0	0.017	0.01				0.5	-2.1	-1.8				1.193e-05	0	0	0	0	0	2.637e-05	0	0	rs200481365		0.0122993	0.0583209	0.0352401	0.291034	-0.00862066	0.0655328	-0.0360151	0.0626132
TGFB1:c.397AG	27.22	31.7539	0.206612	1.73726	0.524803	3.977e-06	0.226997	0.804	0.27				0.5	-3.8	-4.6				3.977e-06	0	0	0	0	0	8.79e-06	0	0	rs1029879905		1.55572	0.396718	0.764234	-0.275862	0.861107	0	0.56564	-0.0478689
TGFB1:c.399GA	27.22	31.7539	0.206612	1.73726	0.524803	6.761e-05	0.0137741	0.982	0.34	0			0.5	0.5	3.1	0.0001163			6.761e-05	0	0.0001445	0	0	0	0.0001055	0	0	rs201567874		-0.165505	-0.491156	-0.43627	-0.537883	-0.0908033	-0.564187	-0.218859	-0.581464
TGFB1:c.406AT	-15.95	29.9941	0.507971	1.99536	0.575724	7.954e-06	0	0.032	0.02				0.5	-0.5	0				7.954e-06	0	0	0	0	0	1.758e-05	0	0	rs764002407		0.0476246	-0.0538652	0.0596475	-0.216552	-0.0568706	0.00958683	0	-0.141322
TGFB1:c.410CA	-15.04	30.3241	0.126513	1.72101	0.558031	7.954e-06	0	0.189	0.1				0.5	2.5	0.7				7.954e-06	0	0	0	0	0	1.758e-05	0	0	rs1453070595		-0.530575	-0.214896	-0.290485	0.206866	0.250268	-0.0611956	-0.151952	0.307783
TGFB1:c.422GA	-4.32	30.9616	0.231828	1.58053	0.49709	5.17e-05	0.00715859	0.78	0.06				0.5	0	3.1				5.17e-05	0	5.782e-05	0	0	0	0	0	0.0003593	rs745744175		-0.556908	0.0540567	-0.114875	-2.4138e-05	-0.0338561	-0.080632	-0.139939	0.120334
TGFB1:c.428CG	0.36	31.0359	0.472381	1.39175	0.473202	3.977e-06	0.0133333	0.969	0.43				0.5	-4.3	-3.6				3.977e-06	0	0	0	0	0	8.79e-06	0	0	rs774002594		0.786437	0.258871	0.617666	0.0455172	0.0849915	0.539819	0.564097	0.167459
TGFB1:c.428CT	0.36	31.0359	0.472381	1.39175	0.473202	1.591e-05	0.0742857	0.938	0.24				0.5	1.7	1.8				1.591e-05	0	0	0	0	0	2.637e-05	0.0001629	0	rs774002594		1.18396	0.848305	1.40848	0.208276	0.908727	0.766749	0.551537	0.183471
TGFB1:c.442GA	9.91	30.8263	0.0826902	1.23365	0.383927	2.386e-05	0.00385888	0.99	0.12	0			0.5	1.6	2.9	0.0001163			2.386e-05	0	0	0	5.437e-05	4.628e-05	3.516e-05	0	0	rs142642007		0.812326	-0.165871	-0.764234	0.275862	-0.861107	0	0.582636	0.11173
TGFB1:c.442GT	9.91	30.8263	0.0826902	1.23365	0.383927	3.977e-06	0.0181918	1	0.4				0.5	2.1	0.5				3.977e-06	0	0	0	0	0	0	0	3.266e-05	rs142642007		0.0186794	-0.381932	-0.941996	-0.148966	-0.829177	-0.629862	-0.0187721	-0.131508
TGFB1:c.443TC	9.91	30.8263	0.0826902	1.23365	0.383927	3.977e-06	0.0159868	0.997	0.88				0.5	-2.8	0.9				3.977e-06	0	0	0	5.437e-05	0	0	0	0	rs747327039		-0.835848	-0.806981	-1.40848	-0.208276	-0.908727	-0.766749	-0.216423	-0.183584
TGFB1:c.452CT	36.88	30.498	0.183422	1.68756	0.504045	3.977e-06	0.264706	0.91	1	0.0006809			0.5	0	0.9	0			3.977e-06	6.152e-05	0	0	0	0	0	0	0	rs374698583		0.525068	-0.211101	-0.195773	0.121379	0.122612	0.119051	0.269138	0.222261
TGFB1:c.454CT	40.8	30.2413	0.436364	1.91939	0.556746	7.16e-05	0	0.065	0				0.5	0.2	-0.1				7.16e-05	0	5.782e-05	0	0	0	0	0	0.0005226	rs201405597		-0.0356182	-0.270739	-0.147883	0.0593103	-8.7578e-06	0.196399	0.222261	0.171212
TGFB1:c.455GT	40.8	30.2413	0.436364	1.91939	0.556746	7.955e-06	0.00213904	0.352	0				0.5	0.1	0.3				7.955e-06	0	0	0	0	4.633e-05	8.79e-06	0	0	rs765327656		1.3482	1.02111	1.07355	0.13931	0.0816381	0.196399	0.109312	-0.0544031
TGFB1:c.455GA	40.8	30.2413	0.436364	1.91939	0.556746	0.0001671	0.0529412	0.907	0.02				0.5	-0.5	1				0.0001671	0	0	0	0.002175	0	8.79e-06	0.0001629	0	rs765327656		0.229223	-0.0578685	0.281297	0.310345	0.111052	0.196399	0.140696	0.0545693
TGFB1:c.460GA	39.32	30.7536	0.824411	2.54401	0.793565	3.977e-06	0.00267666	0.033	0				0.5	0.8	0.8				3.977e-06	0	0	0	0	0	0	0	3.266e-05	rs1044464513		-0.61488	-0.794799	-0.0114647	0.296552	-0.347544	0	-0.616264	0
TGFB1:c.477GA	55.43	31.4773	0.278078	1.29413	0.34681	3.978e-06	0.278078	0.5	0.5				0.5	3.8	0.3				3.978e-06	6.152e-05	0	0	0	0	0	0	0	rs1173345956		-0.94678	-0.317155	0.12087	-0.0317241	-0.0415778	0.0846178	-0.245517	-0.0809114
TGFB1:c.477GC	55.43	31.4773	0.278078	1.29413	0.34681	3.978e-06	0.00431965	0.415	0.02				0.5	3.8	1.5				3.978e-06	0	0	0	5.437e-05	0	0	0	0	rs1173345956		0.0358758	0.832315	0.0645356	0.0372414	0.0417042	0.0846178	0.199306	0.240606
TGFB1:c.482AG	58.8	31.0181	0.125135	1.6693	0.568569	3.978e-06	0.0130011	0.969	0.11				0.5	0	-0.1				3.978e-06	0	2.891e-05	0	0	0	0	0	0	rs1433256361		0.355049	0.0947246	0.236931	-0.411034	-0.164214	-0.0846178	-0.0840323	-0.0355287
TGFB1:c.505GC	60.81	31.9867	0.824346	2.55354	0.79334	3.979e-06	0.151095	0.027	0				0.5	0.9	0.1				3.979e-06	0	0	0	0	0	8.792e-06	0	0	rs281865484		-0.447287	0.412307	0.347093	0.161379	-0.347598	0	0	0
TGFB1:c.520TC	66.02	30.8327	0.295511	1.09842	0.383956	0	0.00623441	0.972	0.14				0.5	0.9	1.6				0	0	0	0	0	0	0	0	0	rs1214836251		-0.129356	0.0423302	0.0500319	-0.128276	0.101007	0	-0.192332	0
TGFB1:c.523AG	64.36	28.7879	0.452514	1.80818	0.555249	4.948e-06	0.407821	0.995	0.42				0.5	0.4	0.7				4.948e-06	0	0	0	0	5.431e-05	0	0	0	rs747738656		-1.71133	-0.665986	-0.112926	0.206897	0.15247	0	-0.621893	-0.153344
TGFB1:c.524GA	64.36	28.7879	0.452514	1.80818	0.555249	0	0.0297952	0.999	0.25				0.5	5.2	1.8				0	0	0	0	0	0	0	0	0	rs1291949000		-0.978209	-0.674013	-0.376906	0.413793	0.00631356	-0.00958683	0	0
TGFB1:c.527AG	64.07	28.5102	0.765363	2.01313	0.743327	0	0.0307263	0.927	0.66				0.5	-1.7	-5.3				0	0	0	0	0	0	0	0	0	rs780397214		1.4416	0.518278	0.376906	-0.413793	-0.00631356	0.00958683	0	0.0151565
TGFB1:c.529AG	60.14	28.3761	0.102128	1.20365	0.362082	1.92e-05	0.204787	0.989	1		0	0	0.5	-1.3	-0.6		0.001	0	1.92e-05	0	0	0	0.0001923	0	1.099e-05	0	0	rs202057576	0	-0.734111	9.7832e-05	-0.0109432	-0.142414	0.0851262	-0.0121789	-0.567172	-0.0146351
TGFB1:c.539GA	59.48	28.4115	0.944474	2.79276	0.904387	9.038e-06	0.00528821	0.869	0.01				0.5	0	0				9.038e-06	7.302e-05	0	0	0	0	1.019e-05	0	0	rs201951718		0.112446	-0.289884	-0.114875	-2.4138e-05	-0.0338561	-0.080632	0.133028	-0.0736628
TGFB1:c.544CT	64.81	26.8924	0.332268	1.9615	0.548605	8.88e-06	0.00212993	0.309	0.01				0.5	0	0				8.88e-06	0	0	0	0.000119	0	0	0	0	rs753852676		-0.0992662	-0.8716	-0.0812604	0.121379	0.177035	0.507423	0.570058	0.0775806
TGFB1:c.544CG	64.81	26.8924	0.332268	1.9615	0.548605	4.44e-06	0.0186368	0.983	0.01				0.5	-3.8	0				4.44e-06	0	0	0	0	0	0	0	3.574e-05	rs753852676		-0.819598	-0.743049	-0.179092	0.0248276	0.0492395	0.0261386	-0.144316	0.0424047
TGFB1:c.551AG	52.52	26.5388	0.126522	1.5616	0.446285	4.248e-06	0.41027	0.993	1				0.5	-0.2	-1.7				4.248e-06	0	0	0	0	0	0	0.0001719	0	rs777853244		1.4416	0.888058	0.376906	-0.413793	-0.00631356	0.00958683	0	0.287852
TGFB1:c.553CA	51.74	27.3174	0.524894	2.14083	0.612603	1.706e-05	0.524894	0.5	0.5				0.5	0	0				1.706e-05	0.0002727	0	0	0	0	0	0	0	rs201055697		0.394365	-0.782588	0.159671	0.0344828	-0.0531079	0.111781	0.175274	-0.199651
TGFB1:c.553CT	51.74	27.3174	0.524894	2.14083	0.612603	0.0001109	0.00211864	0.56	0	0			0.5	0	0	0.0005814			0.0001109	6.818e-05	0	0.0001044	0	0	0.0002282	0	0	rs201055697		0.129279	-1.40523	-0.147883	0.0593103	-8.7578e-06	0.196399	0.405075	0
TGFB1:c.554GA	51.74	27.3174	0.524894	2.14083	0.612603	1.683e-05	0.0195975	0.958	0.16				0.5	0.7	-0.1				1.683e-05	0	0	0	0	0	9.362e-06	0	0.0001031	rs200030349		0.313312	0.00391251	0.281297	0.310345	0.111052	0.196399	0.405075	0
TGFB1:c.562GA	39.44	27.8404	0.0980288	0.798768	0.229126	0	0.079382	1	0.62				0.5	2	1.7				0	0	0	0	0	0	0	0	0	rs1478570590		-0.373361	0.114567	0.213566	-0.0690103	-0.0388172	0.26949	0.197593	0.128411
TGFB1:c.565CG	41.49	28.1998	0.197994	1.62661	0.517029	4.091e-06	0.00844773	0.999	0.44				0.5	1.5	-0.5				4.091e-06	0	0	0	0	0	0	0	3.358e-05	rs201828175		0.83998	0.0185267	0.318449	0.322759	0.121978	0.00467272	0.307477	0
TGFB1:c.570CT	39.64	28.1837	0.142027	1.24325	0.386878	1.223e-05	0.142027	0.5	0.5				0.5	1.8	2.1				1.223e-05	0	2.945e-05	0	0	0	0	0	6.688e-05	rs779809888		-1.73225	1.08526	-0.398499	-0.113103	-0.0660293	-0.290432	-0.514832	0.594552
TGFB1:c.580GC	35.68	27.7848	0.648051	1.80722	0.609863	4.027e-06	0.00474183	0.603	0.02				0.5	1.1	0				4.027e-06	0	2.916e-05	0	0	0	0	0	0	rs1248304512		-0.136534	0.470156	0.347093	0.161379	-0.347598	0	-0.297112	0
TGFB1:c.588AC	10.19	28.2431	0.643872	2.02854	0.593469	3.999e-06	0.00105208	0.198	0				0.5	-0.6	-1.7				3.999e-06	0	0	0	5.445e-05	0	0	0	0	rs762579148		0.591067	0.375771	0.474707	0.206897	0.0840444	0.757697	0.790504	0.337677
TGFB1:c.598GA	8.75	30.6481	0.956842	2.90987	0.9304	0.5	0.0189474	0.003	0.02		0	0	0.5	2	-0.3		0	0										rs539765936	0	-0.699171	0.351218	0.378379	0.202759	0.0423521	0.481284	-0.230618	0
TGFB1:c.604GA	14.97	30.712	0.11415	1.40845	0.430814	2.794e-05	0.00473435	0.991	0.24	0.0004539	0.0008	0	0.5	-0.7	-0.7	0.0001163	0	0	2.794e-05	0.0001857	0	0	0	0	2.65e-05	0	3.277e-05	rs151105395	0	1.86573	0.407627	0.344892	-0.103448	-0.0571435	0.139483	0.668869	0.16437
TGFB1:c.607GA	11.03	31.2265	0.294582	1.86279	0.524927	3.99e-06	0.00683851	0.903	0.1	0			0.5	0	0	0.0001163			3.99e-06	0	0	0	0	0	8.829e-06	0	0	rs142931834		0.302121	1.12538	0.344828	0.198966	0.0586532	0.43117	-0.0694113	0.70426
TGFB1:c.611TG	10.41	31.0221	0.704581	2.3572	0.696497	1.994e-05	0	0	0				0.5	-1.3	0				1.994e-05	0	0.0001448	0	0	0	0	0	0	rs1309411459		-0.267498	-1.20997	-0.790812	-0.162759	-0.823736	-0.22693	0.0238895	-0.516205
TGFB1:c.613CT	15.02	28.8741	0.421136	1.50946	0.454145	5.586e-05	0	0.021	0				0.5	-0.7	0.5				5.586e-05	0	0	0	0.0002178	0	8.831e-06	0.0001637	0.000262	rs199882566		-0.702872	-0.789636	-0.147883	0.0593103	-8.7578e-06	0.196399	0	0
TGFB1:c.614GA	15.02	28.8741	0.421136	1.50946	0.454145	7.976e-06	0.203996	0.879	0.08				0.5	2.2	0.7				7.976e-06	0	0	0	0	0	1.765e-05	0	0	rs772469907		0.132835	0.0342079	0.281297	0.310345	0.111052	0.196399	0	0
TGFB1:c.625AC	26.63	26.549	0.141127	0.865232	0.258343	3.986e-06	0.028436	0.988	0.37				0.5	-1.9	-2.4				3.986e-06	6.17e-05	0	0	0	0	0	0	0	rs746228911		-0.314889	-0.39602	-0.43042	-0.102069	-0.0819309	-0.340763	-0.12471	-0.189149
TGFB1:c.628CT	23.29	26.8002	0.133088	1.22227	0.432206	7.971e-06	0	0.36	0.04				0.5	1.6	-1.1				7.971e-06	0	5.787e-05	0	0	0	0	0	0	rs779534698		0.820165	0.942104	0.491635	0.348621	-0.0533701	0.619394	0.348304	0.527668
TGFB1:c.629GA	23.29	26.8002	0.133088	1.22227	0.432206	5.58e-05	0.378222	1	1				0.5	1	-0.2				5.58e-05	6.169e-05	2.894e-05	0	0	0	0.0001058	0	0	rs201430293		0.423338	0.931385	0.406363	-0.037931	0.0148395	0.468002	0.250286	0.676568
TGFB1:c.635GA	26.32	28.0801	0.125575	1.80563	0.532332	4.671e-06	0.486522	0.997	1				0.5	0.8	2.1				4.671e-06	0	0	0	0	0	1.051e-05	0	0	rs1376906638		0.58148	-0.0548915	0.108666	0.0813793	0.454913	0.22693	0.379311	0.0552694
TGFB1:c.643GA	17.3	25.4166	0.208975	2.24277	0.720194	4.536e-06	0.00468855	0.804	0.92				0.5	0.8	0				4.536e-06	0	3.167e-05	0	0	0	0	0	0	rs1433859823		-0.662745	-0.195523	-0.0114647	0.296552	-0.347544	0	-0.310771	-0.22118
TGFB1:c.653GA	23.84	23.7642	0.136484	1.81232	0.507926	0	0.0015932	0.002	0.01				0.5	0.9	2.1				0	0	0	0	0	0	0	0	0	rs104894720		0.258957	0.230683	0.163193	0.171034	0.132381	0.340763	0.219783	0.135254
TGFB1:c.661GT	38	24.7266	0.271132	1.6087	0.411376	4.294e-06	0.00106326	0.262	0.03				0.5	-0.8	-0.8				4.294e-06	0	3.031e-05	0	0	0	0	0	0	rs201327622		0.777953	-0.581468	-0.316465	-0.322759	-0.0424107	-0.119051	0.018322	-0.248708
TGFB1:c.668GA	48.71	25.7942	0.825902	2.59263	0.831372	0	0	0.009	0				0.5	1.7	0.5				0	0	0	0	0	0	0	0	0	rs1259882208		-0.278722	-0.463677	0.0352401	-0.526897	0.0146086	0	0	-0.21422
TGFB1:c.674GA	38.95	30.5711	0.819872	2.4573	0.820339	0	0	0.009	0				0.5	2.1	3.6				0	0	0	0	0	0	0	0	0	rs1211949945		-0.157875	-0.229223	-0.0352401	-0.291034	0.00862066	-0.0655328	0.021621	-0.0536289
TGFB1:c.680GA	48.3	31.143	0.144127	1.84044	0.646855	4.186e-06	0.0190476	0.999	1				0.5	0.2	-0.3				4.186e-06	0	0	0	0	0	9.31e-06	0	0	rs201772874		-0.869403	-0.789365	-0.376906	0.413793	0.00631356	-0.00958683	0	-0.229802
TGFB1:c.682AG	66.54	32.7751	0.0677732	1.18941	0.393336	2.926e-05	0.0214385	0.961	0.27				0.5	0.4	0.7				2.926e-05	0	0	0	0	0	0	0	0.0002395	rs760265490		-1.75087	-0.220446	-0.334132	0.0331034	0.0568457	-0.142312	-0.616974	0.0225815
TGFB1:c.682AT	66.54	32.7751	0.0677732	1.18941	0.393336	0	0	0.351	0.07				0.5	3.9	2.1				0	0	0	0	0	0	0	0	0	rs760265490		-0.768201	-0.184176	-0.307554	0.0248276	0.0530991	0.0846178	-0.0892857	0.31179
TGFB1:c.683GA	66.54	32.7751	0.0677732	1.18941	0.393336	2.927e-05	0.151452	1	1				0.5	2.7	2.2				2.927e-05	0	0	0	0	0	0	0	0.0002392	rs774585135		-0.578601	-0.172841	-0.236931	0.411034	0.164214	0.0846178	0	0.24353
TGFB1:c.686AG	64.83	32.2176	0.170326	2.18705	0.714573	4.177e-06	0.00227101	0.733	0.18				0.5	-3.2	-4				4.177e-06	0	2.976e-05	0	0	0	0	0	0	rs749782632		-0.438915	-0.274722	-0.309991	0.0203448	0.00110278	-0.444698	-0.271827	-0.234976
TGFB1:c.686AT	64.83	32.2176	0.170326	2.18705	0.714573	0	0.00454201	0.549	0.13				0.5	0.5	-0.4				0	0	0	0	0	0	0	0	0	rs749782632		-0.39023	-0.212287	-0.195946	0.0803448	-0.0778973	-0.535542	-0.207379	-0.186272
TGFB1:c.688AG	56.47	31.4622	0.151056	1.66155	0.571188	4.169e-06	0.0286952	0.995	0.25				0.5	0.3	0				4.169e-06	0	0	0	0	0	0	0	3.417e-05	rs1313096313		0.841232	-0.035492	0.0109432	-0.241379	0.144288	0.00958683	0.400676	-0.136959
TGFB1:c.690CG	56.47	31.4622	0.151056	1.66155	0.571188	4.168e-06	0.016784	0.71	0.11				0.5	-1	-0.6				4.168e-06	0	0	0	0	0	9.268e-06	0	0	rs773748442		-0.0627286	-0.31553	0.0754394	-0.04	0.116196	0.00958683	-0.0515064	-0.0637302
TGFB1:c.712GT	43.39	31.5321	0.22293	1.54096	0.474132	0	0.00159236	0	0				0.5	1.2	0				0	0	0	0	0	0	0	0	0	rs1454205854		0.907083	0.506881	0.0265782	-0.00827586	-0.0037466	0.22693	0.730473	0.740272
TGFB1:c.712GA	43.39	31.5321	0.22293	1.54096	0.474132	4.148e-06	0.00318471	0	0.01				0.5	1.2	0				4.148e-06	0	0	0	0	0	0	0	3.383e-05	rs1454205854		1.17217	0.570817	0.334132	-0.0331034	-0.0568457	0.142312	0.500672	0.232962
TGFB1:c.715TA	53.93	31.9823	0.503968	1.71025	0.543681	3.587e-05	0.103175	1	0.515		0	0	0.5	4.1	1.1		0.001	0	3.587e-05	0	0	0	0.0004893	0	0	0	0	rs569594975	0	0.650417	0.388625	0.280547	0.106207	-0.0854438	0	0.219797	0.00571812
TGFB1:c.718AC	58.76	31.7734	0.134146	1.54808	0.47639	2.789e-05	0.00406504	0.685	0.08				0.5	-1.6	-0.9				2.789e-05	0	5.785e-05	0	0	0	4.407e-05	0	0	rs148552731		-0.0851657	0.199004	0.160789	0	-0.139977	0.198886	0.228327	0.0870232
TGFB1:c.718AG	58.76	31.7734	0.134146	1.54808	0.47639	7.969e-06	0	0.935	0.18				0.5	0.6	0.4				7.969e-06	0	0	0	0	0	1.763e-05	0	0	rs148552731		-1.0252	0.10708	0.0611084	0.448276	0.0294412	-0.0715458	-0.505208	0.00796934
TGFB1:c.719CA	58.76	31.7734	0.134146	1.54808	0.47639	3.984e-06	0.0691057	0.916	0.14				0.5	1.9	2.7				3.984e-06	0	2.893e-05	0	0	0	0	0	0	rs1261530955		-0.377276	0.0155474	-0.0468169	0.0965517	-0.0438916	0.198886	0.0280433	0.225464
TGFB1:c.721AG	51.81	31.3525	0.182266	1.90032	0.588403	1.195e-05	0.00492611	0.9985	0.33				0.5	0.1	-1.6				1.195e-05	0	8.68e-05	0	0	0	0	0	0	rs747216224		0.988631	0.393256	0.212492	0.322759	0.0211977	0	0.489991	0.32976
TGFB1:c.722CT	51.81	31.3525	0.182266	1.90032	0.588403	7.968e-05	0.00492611	0.998	0.11	0.000227			0.5	2.3	-2.2	0.0001163			7.968e-05	0.0001232	5.786e-05	0	0	0	0.000141	0	0	rs72480424		-0.0881979	0.331476	-0.0191992	0.227586	0.015955	0	-0.0543924	0.149164
TGFB1:c.724GA	66.86	29.8246	0.180371	1.28711	0.437749	7.969e-06	0.460212	0.998	0.545				0.5	3.5	1.3				7.969e-06	0	0	0	5.438e-05	0	8.813e-06	0	0	rs745664232		2.32956	-0.0942271	0.112926	-0.206897	-0.15247	0	0.730055	-0.086115
TGFB1:c.748AG	72.21	28.3992	0.232558	0.914302	0.283254	3.982e-06	0.0215332	0.963	0.2				0.5	-1.9	-1.1				3.982e-06	0	0	0	5.438e-05	0	0	0	0	rs778626011		-1.72423	-0.365222	-0.344828	-0.198966	-0.0586532	-0.43117	-0.426655	-0.233399
TGFB1:c.749TG	72.21	28.3992	0.232558	0.914302	0.283254	3.982e-06	0.0223945	0.3185	0.06				0.5	-1	0				3.982e-06	6.157e-05	0	0	0	0	0	0	0	rs757193903		-0.40774	-0.587325	-0.169164	-0.381034	-0.0695798	-0.173882	-0.00193163	-0.474129
TGFB1:c.763CA	60.45	29.5201	0.145136	0.895753	0.306963	0	0.145136	0.5	0.5				0.5	0	-3.1				0	0	0	0	0	0	0	0	0	rs753735387		0.394365	0.471097	0.159671	0.0344828	-0.0531079	0.111781	0.175274	0.185996
TGFB1:c.763CT	60.45	29.5201	0.145136	0.895753	0.306963	1.991e-05	0.00318979	0.023	0				0.5	0	-0.5				1.991e-05	0	0	0	5.438e-05	4.63e-05	1.762e-05	0	3.266e-05	rs753735387		0.129279	-0.160391	-0.147883	0.0593103	-8.7578e-06	0.196399	0.405075	0.393966
TGFB1:c.764GA	60.45	29.5201	0.145136	0.895753	0.306963	2.39e-05	0.0122275	0.1845	0.255	0			0.5	0.7	1.5	0.0004651			2.39e-05	0	0	9.934e-05	0	0	3.526e-05	0	3.266e-05	rs149900977		0.313312	0.45067	0.281297	0.310345	0.111052	0.196399	0.405075	0.297147
TGFB1:c.781AT	58.78	31.141	0.730384	2.11415	0.741518	0.5	0.0136914	0.4395	0.065		0	0	0.5	0.5	0		0	0										rs547881966	0.002	-0.721869	-0.0532103	-0.177762	-0.424828	0.0319302	-0.629862	-0.705648	-0.745015
TGFB1:c.788CT	62.2	32.1826	0.165217	1.91643	0.546094	0.02591	0.213043	0.258	0.315	0.003858	0	0.0159	0.5	0	0	0.02907	0	0.0318	0.02591	0.00345	0.0188	0.1124	0	0.03843	0.02932	0.03312	0.01009	rs1800472	0.0112	0.453628	-0.110492	-0.0191992	0.227586	0.015955	0	0	-0.0822905
TGFB1:c.791CT	51.89	33.1863	0.973325	2.95813	0.938595	3.186e-05	0.000620347	0.019	0.025	0			0.5	-1	-0.2	0.0001163			3.186e-05	0.0001232	0	0	0	0	5.287e-05	0	0	rs146182311		2.7648	5.13377	1.82768	0.128276	0.194461	0.675229	0.610919	0.532659
TGFB1:c.818GA	75.42	32.8522	0.465492	1.33122	0.426408	7.962e-06	0.00881057	0.911	0.18		0	0	0.5	0.7	0.9		0.001	0	7.962e-06	0	0	0	5.437e-05	0	8.809e-06	0	0	rs559265663	0	-0.285867	-0.67727	-0.376906	0.413793	0.00631356	-0.00958683	0.0668243	0.028712
TGFB1:c.821CT	71.95	34.0166	0.128731	1.51317	0.424519	3.981e-06	0	0.2835	0.035				0.5	0.6	0.5				3.981e-06	0	0	0	0	0	8.808e-06	0	0	rs775636009		-0.0784242	-0.211101	-0.195773	0.121379	0.122612	0.119051	0.38111	0.222261
TGFB1:c.829CT	65.97	33.9038	0.342518	2.29325	0.64856	0	0	0.0345	0				0.5	0	0				0	0	0	0	0	0	0	0	0	rs1274564517		0.263917	0.263465	0.0779209	0.826207	0.0167652	0.340763	0.295081	0.227432
TGFB1:c.830GA	65.97	33.9038	0.342518	2.29325	0.64856	3.981e-06	0.00162075	0.344	0				0.5	2.7	1.7				3.981e-06	0	0	0	0	0	8.81e-06	0	0	rs1195992341		0.0148375	0.284807	0.163193	0.171034	0.132381	0.340763	0.295081	0.223812
TGFB1:c.839TC	59.18	30.8222	0.745922	2.02125	0.668963	3.981e-06	0.00627353	0.65	0.005				0.5	0.6	0.4				3.981e-06	0	0	0	0	0	0	0	3.266e-05	rs778711968		-3.71303	-2.61821	-1.82768	-0.128276	-0.194461	-0.675229	-0.486886	-0.708072
TGFB1:c.841GA	68.32	28.0837	0.693888	1.92921	0.679101	7.962e-06	0.00842993	0.099	0.035				0.5	-0.7	0.9				7.962e-06	0	0	0	0.0001087	0	0	0	0	rs1348401868		-1.31239	-0.22617	-0.0109432	0.241379	-0.144288	-0.00958683	-0.0189604	0
TGFB1:c.845CT	68.16	27.7356	0.468321	1.59034	0.507885	3.981e-06	0.00105597	0.53	0.02				0.5	0.8	-0.4				3.981e-06	0	0	0	0	0	8.812e-06	0	0	rs1302567272		-0.00210789	-0.471352	-0.0191992	0.227586	0.015955	0	0	0
TGFB1:c.851AG	69.55	26.5115	0.607615	1.81584	0.616722	3.982e-06	0.00105764	0.0385	0.035				0.5	-1.1	-0.6				3.982e-06	0	0	0	0	0	8.814e-06	0	0	rs749275172		0.261399	-0.0707924	0.0352401	0.291034	-0.00862066	0.0655328	0.0786502	-0.0547377
TGFB1:c.865AG	74.35	29.2559	0.29718	1.17648	0.35262	1.199e-05	0.0135575	0.998	0.525				0.5	-3.8	-4.3				1.199e-05	0	2.896e-05	0	0	0	8.845e-06	0	3.269e-05	rs1189582676		-0.717827	-0.0461504	-0.0600345	-0.0124138	0.0121827	-0.08349	-0.24032	0.0125955
TGFB1:c.866CT	74.35	29.2559	0.29718	1.17648	0.35262	7.991e-06	0.00596529	0.9425	0.14				0.5	-1.4	0.7				7.991e-06	0	0	0	0	0	0	0	6.54e-05	rs770754343		1.09386	0.45226	0.584209	0.471724	0.0598033	0.683259	0.655278	0.645929
TGFB1:c.872AC	79.75	29.842	0.150292	1.46023	0.401741	2.393e-05	0.0100903	0.077	0.085				0.5	0	0				2.393e-05	0	0	0	0	0	0	0	0.0001961	rs747968669		-0.806383	-0.952636	-0.654832	-0.411034	-0.204542	-0.683259	-0.635906	-0.924381
TGFB1:c.886CT	77.15	29.9067	0.817941	2.52985	0.790724	0	0	0.002	0				0.5	2	-0.6				0	0	0	0	0	0	0	0	0	rs1204546453		-0.702872	-0.789636	-0.147883	0.0593103	-8.7578e-06	0.196399	0	0
TGFB1:c.886CA	77.15	29.9067	0.817941	2.52985	0.790724	3.984e-06	0.817941	0.5	0.5				0.5	1.8	-0.6				3.984e-06	6.16e-05	0	0	0	0	0	0	0	rs1204546453		-0.1983	-0.204566	0.159671	0.0344828	-0.0531079	0.111781	-0.0836443	-0.0923176
TGFB1:c.887GA	77.15	29.9067	0.817941	2.52985	0.790724	0.0004183	0.00583864	0.2875	0.03	0	0	0	0.5	-0.7	-0.6	0.0005814	0	0.001	0.0004183	6.161e-05	5.787e-05	0	0	0.0006483	0.0007405	0.00049	3.267e-05	rs200164212	0	0.132835	0.0342079	0.281297	0.310345	0.111052	0.196399	0	0
TGFB1:c.899TC	72.83	30.3425	0.837222	2.67343	0.82555	3.981e-06	0	0.01	0				0.5	-0.3	-2.4				3.981e-06	0	0	0	5.44e-05	0	0	0	0	rs201635147		-0.224853	-0.354775	-0.0911214	-0.233448	-0.0219905	-0.0823355	-0.0591679	-0.268775
TGFB1:c.907CT	74.75	30.3829	0.611697	2.14581	0.610131	7.961e-06	0.00052687	0.0005	0				0.5	1.1	3.9				7.961e-06	0	0	0.0001985	0	0	0	0	0	rs200527282		-0.103485	0.270207	0.0779209	0.826207	0.0167652	0.340763	0.0438202	0.490286
TGFB1:c.908GA	74.75	30.3829	0.611697	2.14581	0.610131	2.388e-05	0.00052687	0.001	0				0.5	2.2	2.9				2.388e-05	6.155e-05	0	0	0	0	3.521e-05	0	3.267e-05	rs775861573		-0.207877	0.445052	0.163193	0.171034	0.132381	0.340763	0.0438202	0.490286
TGFB1:c.922TC	64.88	22.2202	0.998419	3.12431	1.0133	3.979e-06	0	0	0				0.5	1.7	-0.1				3.979e-06	0	0	0	0	0	8.799e-06	0	0	rs761279576		-0.129965	0.167142	0.147883	-0.0593103	8.7578e-06	-0.196399	-0.0903122	-0.36701
TGFB1:c.926AG	69.07	20.961	0.715867	2.29602	0.696151	0.5	0.111228	0.001	0.14	0.000227			0.5	-0.1	0.2	0												rs369182751		0.576027	-0.0114409	0.236931	-0.411034	-0.164214	-0.0846178	0	-0.485348
TGFB1:c.936CT	69.31	23.2218	0.822785	2.56109	0.836001	2.785e-05	0.822785	0.5	0.5				0.5	-2.5	-0.6				2.785e-05	0	0	0	0	0	5.28e-05	0.0001631	0	rs767685429		-0.643294	0.539449	-0.209726	-0.141379	-0.0867449	-0.189821	-0.3852	0.342817
TGFB1:c.936CG	69.31	23.2218	0.822785	2.56109	0.836001	7.958e-06	0.000527426	0.005	0.05				0.5	0	-1.5				7.958e-06	0	0	0	0	0	0	0	6.533e-05	rs767685429		0.52504	0.802787	0.324317	0.169655	0.0720055	0	0	0.497359
TGFB1:c.939GT	68.15	23.66	0.709916	2.19512	0.682033	1.591e-05	0	0.0435	0.005				0.5	-2.9	1.7				1.591e-05	0	0	0	0	0	2.64e-05	0.0001631	0	rs200763912		-0.361547	-1.01319	-0.0882143	-0.0886207	-0.44726	-0.0121789	-0.223028	-0.527917
TGFB1:c.944AG	67.93	24.3427	0.814971	2.37358	0.775567	1.591e-05	0.0163416	0.3445	0.085				0.5	0	0				1.591e-05	0	5.784e-05	0	0	0	8.797e-06	0	3.266e-05	rs199516461		0.615931	0.169508	0.236931	-0.411034	-0.164214	-0.0846178	0	-0.146522
TGFB1:c.945GC	67.93	24.3427	0.814971	2.37358	0.775567	3.979e-06	0	0.0235	0.01				0.5	-0.1	2				3.979e-06	0	0	0	0	0	8.797e-06	0	0	rs766572720		-0.0545783	-0.649354	-0.0754394	0.04	-0.116196	-0.00958683	0	-0.482924
TGFB1:c.953AG	60.99	25.6201	0.230242	1.2068	0.376354	3.978e-06	0.0052687	0.35	0.095				0.5	-3.9	-2				3.978e-06	0	0	0	0	0	8.795e-06	0	0	rs763101036		-0.416057	-0.879171	-0.406363	0.037931	-0.0148395	-0.468002	-0.37822	-0.608459
TGFB1:c.961TC	57.08	25.6375	0.676688	2.46567	0.7389	3.978e-06	0.00316456	0.4825	0.05				0.5	2	3.6				3.978e-06	0	2.892e-05	0	0	0	0	0	0	rs769434404		0.139182	0.75816	0.0812604	-0.121379	-0.177035	-0.507423	-0.406844	0
TGFB1:c.967CT	54.99	27.246	0.12302	1.6771	0.471102	1.193e-05	0.00105597	0.2795	0.055				0.5	-2.8	0				1.193e-05	0.0001846	0	0	0	0	0	0	0	rs748135261		-0.132388	-0.00681073	-0.0812604	0.121379	0.177035	0.507423	0.439794	0.125972
TGFB1:c.970GA	63.83	28.488	0.997888	3.11919	0.982315	7.956e-06	0	0	0				0.5	0	-0.7				7.956e-06	0	2.892e-05	0	0	0	8.796e-06	0	0	rs768250306		1.3242	0.146571	0.334132	-0.0331034	-0.0568457	0.142312	0.360814	-0.102351
TGFB1:c.973CG	62.25	29.0385	0.421414	1.60158	0.452403	0.5	0.234705	0.1925	0.26		0	0.0014	0.5	-0.4	0.1		0	0										rs200209614	0	0.414866	0.354155	0.318449	0.322759	0.121978	0.00467272	0.146752	0
TGFB1:c.991AG	50.97	29.7836	0.72496	2.18179	0.675495	3.978e-06	0.00688924	0.0075	0.005				0.5	-7.1	-6.5				3.978e-06	0	0	0	5.437e-05	0	0	0	0	rs745482429		-0.250205	0.0214649	-0.112926	0.206897	0.15247	0	0	0
TGFB1:c.992GC	50.97	29.7836	0.72496	2.18179	0.675495	7.956e-06	0.00847907	0.0145	0.02				0.5	-0.4	2.2				7.956e-06	0	0	0	0.0001087	0	0	0	0	rs199713772		-0.364189	-0.291954	-0.0593756	-0.0524138	-0.0583912	0	-0.00175428	0
TGFB1:c.992GA	50.97	29.7836	0.72496	2.18179	0.675495	3.978e-06	0.0922099	0.068	0.095				0.5	1.1	3.4				3.978e-06	0	0	0	0	0	8.797e-06	0	0	rs199713772		-0.674432	-1.15334	-0.376906	0.413793	0.00631356	-0.00958683	-0.0530328	0
TGFB1:c.997GA	74.62	30.7982	0.677144	2.11609	0.667123	3.978e-06	0.0447523	0.061	0.105				0.5	-0.9	0.6				3.978e-06	0	0	0	0	0	8.796e-06	0	0	rs200230083		-1.31239	-0.110333	-0.0109432	0.241379	-0.144288	-0.00958683	-0.0189604	-0.0147379
TGFB1:c.1001CT	78.05	31.7039	0.758014	2.43248	0.757347	1.591e-05	0.00251414	0.0295	0.01				0.5	-3.4	-0.9				1.591e-05	6.152e-05	0	9.934e-05	5.437e-05	0	8.796e-06	0	0	rs753287325		0.662484	0.804513	0.584209	0.471724	0.0598033	0.683259	0.619431	0.726774
TGFB1:c.1010GC	79.11	32.8128	0.682927	2.15951	0.647563	0.0006088	0.0499703	0.9465	0.08		0	0	0.5	-0.7	3.8		0	0	0.0006088	0	2.892e-05	0	0	0	0.0001056	0.002611	0.00405	rs199699574	0.0041	-0.588592	0.432136	-0.0593756	-0.0524138	-0.0583912	0	0	0
TGFB1:c.1010GA	79.11	32.8128	0.682927	2.15951	0.647563	3.979e-06	0.0892326	0.268	0.065				0.5	1.3	3.8				3.979e-06	0	0	0	0	0	8.799e-06	0	0	rs199699574		-0.978209	-0.637629	-0.376906	0.413793	0.00631356	-0.00958683	0	0
TGFB1:c.1021GA	65.96	32.2456	0.280566	1.70204	0.458641	0	0.002574	0.029	0.01				0.5	2.3	0.8				0	0	0	0	0	0	0	0	0	rs980524311		-2.15555	-1.26522	-0.212492	-0.322759	-0.0211977	0	0	0
TGFB1:c.1039AT	28.27	31.9711	0.984188	3.02483	0.966395	7.156e-06	0.000545256	0	0				0.5	0.3	0				7.156e-06	0	0	0	0	0	1.918e-05	0	0	rs763943753		0.174042	0.133539	0.0596475	-0.216552	-0.0568706	0.00958683	0.136393	0.121369
TGFB1:c.1046GA	26.39	32.1061	0.238537	1.90043	0.5661	6.974e-06	0.0103712	0	0.52				0.5	2	2.4				6.974e-06	0	0	0	0	0	0	0	4.355e-05	rs1307016918		-0.192564	-0.264434	-0.253038	-0.0344828	-0.00186912	0	-0.0903792	-0.130277
TGFB1:c.1055CT	-10.36	33.8924	0.960634	2.8959	0.937674	6.675e-06	0.0082012	0.742	0.06				0.5	2.1	-0.6				6.675e-06	0	0	0	0	0	1.745e-05	0	0	rs775550741		0.693164	0.260991	1.40848	0.208276	0.908727	0.766749	0.179513	-0.0554134
TGFB1:c.1075CG	24.01	32.4854	0.776079	2.34294	0.774441	6.043e-06	0.00491535	0.685	0.01				0.5	1.7	0				6.043e-06	0	0	0	0	0	1.514e-05	0	0	rs1161284006		-0.139982	-0.0757033	-0.347093	-0.161379	0.347598	0	0.021129	0.0142899
TGFB1:c.1079CT	31.69	32.1882	0.13512	1.74344	0.559346	1.19e-05	0.0727571	0.999	0.75				0.5	2.8	1.9				1.19e-05	0.0001006	0	0	0	0	1.478e-05	0	0	rs1046906328		1.94757	2.96313	1.40848	0.208276	0.908727	0.766749	0.726089	0.683762
TGFB1:c.1081CG	42.42	31.8591	0.82092	2.59535	0.766886	5.926e-06	0	0.009	0				0.5	-0.3	3.8				5.926e-06	0	0	0	7.662e-05	0	0	0	0	rs1412857897		-0.615258	-0.693275	-0.457201	0.0910345	0.745836	0	-0.0511714	0
TGFB1:c.1088CG	67.58	30.7786	0.979098	3.0139	0.944415	1.717e-05	0	0.002	0.03				0.5	0.1	0.3				1.717e-05	0	0	0	0	0	4.202e-05	0	0	rs758966134		0.918711	2.39256	0.754123	-0.0110345	0.112823	0.47883	0.535252	0.532659
TGFB1:c.1099GC	74.63	29.844	0.156009	2.35821	0.701119	0	0.761852	0.669	1				0.5	0.4	0.2				0	0	0	0	0	0	0	0	0	rs1259990378		1.974	0.434011	0.457201	-0.0910345	-0.745836	0	0.325735	-0.138089
TGFB1:c.1105TC	89.5	27.3745	0.745865	2.49547	0.772157	5.157e-06	0.000551268	0.021	0.03				0.5	-1.8	-0.6				5.157e-06	0	0	0	0	0	0	0	3.856e-05	rs1483172920		0.119678	0.299953	0.0500319	-0.128276	0.101007	0	0	0.221854
TGFB1:c.1108GT	88.46	29.1593	0.485667	1.74355	0.527288	1.534e-05	0.022602	0.894	0.06				0.5	-6.6	-0.8				1.534e-05	0	3.457e-05	0	0	0	0	0	7.66e-05	rs1254766061		-0.355579	-2.37724	-0.941996	-0.148966	-0.829177	-0.629862	-0.329801	-0.810284
TGFB1:c.1111GA	89.93	30.3253	0.949255	2.85043	0.932636	0	0.00330943	0	0				0.5	2	4.6				0	0	0	0	0	0	0	0	0	rs1218637002		-1.41949	-0.0942271	0.112926	-0.206897	-0.15247	0	-0.185985	-0.086115
TGFB1:c.1112GA	89.93	30.3253	0.949255	2.85043	0.932636	4.99e-06	0.0248207	0	0				0.5	-0.3	4				4.99e-06	0	0	0	0	0	1.159e-05	0	0	rs1316967721		-0.609289	-1.04671	-0.253038	-0.0344828	-0.00186912	0	0	-0.370535
TGFB1:c.1114CT	97.43	29.8656	0.593267	2.24471	0.637742	4.981e-06	0	0	0				0.5	0	-0.7				4.981e-06	0	0	0	0	0	0	0	3.76e-05	rs770505137		0.459254	0.270207	0.0779209	0.826207	0.0167652	0.340763	0	0.490286
TGFB1:c.1115GA	97.43	29.8656	0.593267	2.24471	0.637742	4.949e-06	0	0.002	0				0.5	0.3	0				4.949e-06	0	0	0	6.468e-05	0	0	0	0	rs1356986799		-0.369903	0.445052	0.163193	0.171034	0.132381	0.340763	0	0.490286
TGFB1:c.1124AG	96.85	29.4592	0.747788	2.38216	0.726132	1.951e-05	0.0763274	0.001	0.08				0.5	0	0				1.951e-05	0	0	0	0	0	4.52e-05	0	0	rs937001579		0.615931	-0.121282	0.236931	-0.411034	-0.164214	-0.0846178	0	-0.164568
TGFB1:c.1126GA	96.85	29.7288	0.587354	2.37497	0.674547	0	0	0	0				0.5	3.2	0.6				0	0	0	0	0	0	0	0	0	rs1399870813		-0.670738	-1.8403	-0.764234	0.275862	-0.861107	0	0	0
TGFB1:c.1130AG	95.5	30.0736	0.807991	2.48529	0.778579	4.885e-06	0	0	0				0.5	0.1	-1.7				4.885e-06	0	0	0	0	0	1.134e-05	0	0	rs1290535843		-1.01589	-0.170638	-0.108666	-0.0813793	-0.454913	-0.22693	-0.399719	-0.232319
TGFB1:c.1138TC	93.23	30.216	0.815951	2.58951	0.775033	0	0.171221	0.025	0				0.5	-0.9	-1.7				0	0	0	0	0	0	0	0	0	rs1455791467		1.0676	0.492133	-0.00198411	0	-0.0795673	0.114378	0.192677	0.165145
TGFB1:c.1142AG	94.64	30.0638	0.825893	2.49492	0.812786	5.025e-06	0.015625	0.009	0.01				0.5	-2.7	-2.7				5.025e-06	0	0	0	0	0	1.179e-05	0	0	rs781566009		0.58807	0.562885	0.376906	-0.413793	-0.00631356	0.00958683	-0.17564	-0.0872581
TGFB1:c.1146GT	94.72	30.4895	0.994969	3.09619	1.00495	0	0.00111794	0.003	0				0.5	0	1.2				0	0	0	0	0	0	0	0	0	rs1188593855		-0.0867863	-0.552774	0.142755	-0.166552	0.0257798	-0.116551	-0.346048	-0.758967
TGFB1:c.1149CG			0.47138	2.2473	0.640305	1.029e-05	0.0016835	0.003	0				0.5	-2.1	-2.9				1.029e-05	0	0	0	0	0	0	0	7.592e-05	rs768959025		-0.224929	0.241466	-0.293515	0.25931	0.0202069	0	0	0.325735
TGFB1:c.1149CT			0.47138	2.2473	0.640305	3.601e-05	0.47138	0.5	0.5				0.5	-0.2	0				3.601e-05	0	0.0002429	0	0	0	0	0	0	rs768959025		-0.0393267	0.789319	-0.15076	0.0927586	0.0459867	-0.116551	-0.0321052	0.325735
TGFB1:c.1150GC			0.989876	3.06263	0.963356	5.169e-06	0.00281215	0.002	0				0.5	-0.4	1.3				5.169e-06	0	0	0	0	0	0	0	3.805e-05	rs747563417		1.974	0.61302	0.457201	-0.0910345	-0.745836	0	0.325735	-0.190868
TGFB1:c.1153CG			0.147523	2.08345	0.635007	5.258e-06	0	0.022	0				0.5	-3	-0.4				5.258e-06	0	0	0	0	0	1.254e-05	0	0	rs981119783		1.0705	0.548237	0.317494	0.308966	0.234401	0.340763	0.0918621	0.0370804
TGFB1:c.1154GA			0.147523	2.08345	0.635007	2.646e-05	0	0.021	0				0.5	-0.3	3.2				2.646e-05	0	7.082e-05	0	0	0	3.792e-05	0	0	rs201700967		-0.445286	-0.85705	0.163193	0.171034	0.132381	0.340763	0.0918621	-0.285093
TGFB1:c.1154GT			0.147523	2.08345	0.635007	5.292e-06	0.000563063	0.036	0				0.5	1.8	0.6				5.292e-06	8.469e-05	0	0	0	0	0	0	0	rs201700967		-0.448288	0.174301	0.152558	0.0496552	-0.052097	-0.16666	-0.525141	-0.056669
TGFB1:c.1159TA			0.99547	3.09946	0.989689	5.439e-06	0	0.065	0				0.5	1.1	-0.6				5.439e-06	0	0	0	0	0	0	0	3.9e-05	rs1336387628		0.115296	0.62311	0.352499	-0.724138	0.0651656	0	-0.241375	0
TGFB1:c.1164GT			0.785471	2.44501	0.764524	5.642e-06	0.00170261	0.005	0.03				0.5	0	0				5.642e-06	0	3.682e-05	0	0	0	0	0	0	rs943475580		-0.297383	-0.482031	-0.0658064	-0.242759	-0.184841	0	-0.199658	-0.405192
GSK3A:c.6CA			0.933333	2.7768	0.894506	0	0	1	0.01				0.5	0	0				0	0	0	0	0	0	0	0	0	rs1250528801		0.433081	0.504557	0.0563344	-0.0689655	-0.0832819	0	0	0.162016
GSK3A:c.13GA			0.639344	2.23957	0.667059	0.0001227	0	0.84	0.61				0.5	0	2.4				0.0001227	0	0	0	0	0	0.0001715	0	0.0002223	rs1483941949		0.992039	0.510582	0.334132	-0.0331034	-0.0568457	0.142312	0.288377	0.0875488
GSK3A:c.31CT	14.77	23.8995	0.851351	2.6254	0.812876	0	0.135135	0.986	0.04				0.5	-2.3	0.6				0	0	0	0	0	0	0	0	0	rs1311009534		0.196455	-0.0224639	-0.0367245	0	0.110514	-0.143133	-0.211754	-0.0979772
GSK3A:c.41CT	1.28	26.4373	0.947368	2.79464	0.907346	2.421e-05	0	0.93	0.04				0.5	1.5	2				2.421e-05	0	0	0	0	0	0	0	9.787e-05	rs747505933		0.602374	0.19811	0.53791	0.103448	0.10225	0.162916	0.137589	-0.132082
GSK3A:c.104GA	58.26	21.9652	0.719298	2.04829	0.690241	0.0002622	0	0.956	0.06				0.5	4.7	2.4				0.0002622	0	0.001457	0	0	0	0	0	0	rs1035648407		-0.976488	-0.276205	-0.253038	-0.0344828	-0.00186912	0	-0.547431	0
GSK3A:c.116CT	69.15	23.5223	0.811881	2.29565	0.775052	1.798e-05	0.00990099	1	0.05				0.5	-4.4	1.5				1.798e-05	0	0	0	0	0	4.805e-05	0	0	rs1156505226		0.602374	0.344115	0.53791	0.103448	0.10225	0.162916	0.137589	-0.188647
GSK3A:c.124GA	68.76	23.7173	0.964706	2.89958	0.932708	0	0.0117647	0.958	0.65				0.5	0.9	4.1				0	0	0	0	0	0	0	0	0	rs1256218535		1.78261	0.215576	0.112926	-0.206897	-0.15247	0	0.397387	0.0486673
GSK3A:c.134GA	45.33	27.3451	0.763636	2.27511	0.738565	3.61e-05	0.00909091	1	0.27				0.5	1.3	2.7				3.61e-05	0.001479	0.0001022	0	0	0	0	0	0	rs745884025		-0.976488	-0.61644	-0.253038	-0.0344828	-0.00186912	0	-0.547431	0
GSK3A:c.157GC	30.77	27.5395	0.684615	2.15896	0.673603	0	0.00769231	0.982	0.04				0.5	5.8	3.2				0	0	0	0	0	0	0	0	0	rs1328902462		-0.555411	0.0749489	0.179092	-0.0248276	-0.0492395	-0.0261386	-0.235794	-0.0194255
GSK3A:c.163GA	21.42	27.5948	0.280347	1.61028	0.477721	1.641e-05	0.00289017	0.997	0.7				0.5	2.8	2.7				1.641e-05	0	0	0	0	0	4.395e-05	0	0	rs1266670338		-0.557865	-0.200872	-0.212492	-0.322759	-0.0211977	0	-0.352137	0
GSK3A:c.167TC	21.72	28.1003	0.246459	1.40541	0.457218	0.00053	0.0169972	0.995	0.69				0.5	-1.8	-2				0.00053	0	0	0	0	0.004313	0.0006199	0.0005669	0	rs779095296		-1.0967	-0.418968	-0.584209	-0.471724	-0.0598033	-0.683259	-0.640692	-0.411415
GSK3A:c.168GA	21.72	28.1003	0.246459	1.40541	0.457218	1.641e-05	0.00849858	1	0.44				0.5	-2	0.5				1.641e-05	0	0	0	0.0007246	0	0	0	0	rs1322502216		-1.60303	-0.224615	-0.43627	-0.537883	-0.0908033	-0.564187	-0.807238	-0.325079
GSK3A:c.176GA	11.54	28.7425	0.496021	2.02916	0.607716	0	0	0.975	0.08				0.5	1.6	-2.5				0	0	0	0	0	0	0	0	0	rs757519746		-0.167351	-0.281678	-0.253038	-0.0344828	-0.00186912	0	0	-0.204827
GSK3A:c.188CT	28.61	25.1922	0.452656	1.30442	0.430933	1.735e-05	0.00230947	0.632	0.04				0.5	2	1.7				1.735e-05	0	0.0001019	0	0	0	0	0	0	rs1387601771		0.835633	0.508167	0.53791	0.103448	0.10225	0.162916	0.105604	0.169628
GSK3A:c.191GT	25.44	24.9139	0.438871	1.89268	0.570917	1.73e-05	0.0031348	0.973	0.04				0.5	1.1	-2.8				1.73e-05	0	0	0	0	0	4.602e-05	0	0	rs1286954422		-0.07043	0.205792	-0.0785748	0.175172	-0.0424362	0	-0.0152507	0.324857
GSK3A:c.196GA	34.59	24.0041	0.465438	1.68549	0.515739	0	0.00921659	0.002	0.4				0.5	1.8	2.8				0	0	0	0	0	0	0	0	0	rs1459272124		2.00318	0.0745322	0.334132	-0.0331034	-0.0568457	0.142312	0.743801	-0.0609085
GSK3A:c.202GA	35.05	24.3644	0.579882	2.06969	0.619936	1.798e-05	0.325444	0.004	0.53				0.5	3.8	0				1.798e-05	0.001393	0	0	0	0	0	0	0	rs763967845		-0.681504	0.30406	0.344892	-0.103448	-0.0571435	0.139483	-0.496009	0.0248567
GSK3A:c.205CG	44.52	22.8834	0.89759	2.58064	0.851922	3.641e-05	0.0120482	0.983	0.27				0.5	3.8	3.1				3.641e-05	0	0	0	0	0	4.776e-05	0.0006313	0	rs909735120		0.730733	0.240238	0.318449	0.322759	0.121978	0.00467272	0.310327	0.164576
GSK3A:c.212GT	42.13	22.0405	0.752066	2.14304	0.72176	1.827e-05	0	0.818	0.3				0.5	-3	2.5				1.827e-05	0	0	0	0	0	0	0	7.837e-05	rs1189739306		-0.65324	-1.08373	-0.344028	-0.234483	-0.237259	-0.481284	-0.43971	-0.0351759
GSK3A:c.215GA	57.03	22.3724	0.826087	2.34084	0.783647	7.241e-05	0.0434783	0.994	0.38				0.5	0	2.5				7.241e-05	0	0	0	0	0	0	0	0.0003133	rs752541196		-1.82543	-0.467894	-0.376906	0.413793	0.00631356	-0.00958683	-0.153344	-0.242084
GSK3A:c.217GA	56.82	21.2291	0.87037	2.50616	0.83564	0.0002721	0.0185185	0.988	0.39				0.5	-0.7	0.7				0.0002721	0	0.001575	0	0	0	0	0	0	rs767318232		2.42055	0.060538	0.112926	-0.206897	-0.15247	0	0.46202	-0.00118423
GSK3A:c.227GA	60.46	22.7638	0.851852	2.45111	0.820659	3.387e-05	0.00925926	0.994	0.14				0.5	3.5	1.2				3.387e-05	0	0	0	0	0	0	0	0.0001513	rs759540973		-0.0612035	-0.949805	-0.253038	-0.0344828	-0.00186912	0	0.0573037	0
GSK3A:c.235GA	50.9	23.8534	0.300546	1.58626	0.46827	0	0.374317	0.982	0.56				0.5	-3.7	-1.1				0	0	0	0	0	0	0	0	0	rs1019306691		-0.221666	0.172464	0.112926	-0.206897	-0.15247	0	-0.491476	0
GSK3A:c.238CT	36.42	25.2689	0.278689	1.82138	0.512615	1.606e-05	0.00819672	0.256	0.22				0.5	6.7	-0.5				1.606e-05	0	8.828e-05	0	0	0	0	0	0	rs1568467485		0.599611	-0.269266	0.00198411	0	0.0795673	-0.114378	-0.175388	-0.173301
GSK3A:c.242GA	35.26	24.6947	0.341398	1.55738	0.456155	0	0.0322581	0.382	0.5				0.5	3.4	-0.3				0	0	0	0	0	0	0	0	0	rs992462361		-0.0770902	0.0121336	-0.253038	-0.0344828	-0.00186912	0	-0.0211129	0.00265072
GSK3A:c.253AG	53.35	28.8037	0.458763	1.62325	0.486475	0	0.244845	1	0.07				0.5	1.1	1				0	0	0	0	0	0	0	0	0	rs1364314334		0.904889	0.411429	-0.112926	0.206897	0.15247	0	0.421764	0.0561895
GSK3A:c.259CT	50.15	29.7755	0.623482	1.7398	0.602488	1.468e-05	0.0364372	0.997	0.18		0	0	0.5	1.2	0		0.001	0	1.468e-05	0	8.456e-05	0	0	0	0	0	0	rs545519489	0	-0.182445	-0.310902	-0.109432	-0.0331034	0.00887006	-0.117549	-0.196458	-0.206512
GSK3A:c.260CT	50.15	29.7755	0.623482	1.7398	0.602488	1.448e-05	0.00809717	0.982	0.01				0.5	-1.2	-1				1.448e-05	0	8.446e-05	0	0	0	0	0	0	rs1388234779		2.50049	0.451908	1.82768	0.128276	0.194461	0.675229	0.638885	-0.0285159
GSK3A:c.263CT	48.24	30.0678	0.63981	2.23496	0.667985	7.299e-05	0.00473934	0.997	0.49				0.5	-4.7	1.1				7.299e-05	0	8.636e-05	0	0.001404	0	0	0	0	rs765917283		1.0131	2.83979	1.82768	0.128276	0.194461	0.675229	0.169687	0.566045
GSK3A:c.266CG	49.02	29.1217	0.554688	1.88335	0.554429	1.457e-05	0.00260417	0.863	0.05				0.5	0.4	0				1.457e-05	0	0	0	0	0	3.322e-05	0	0	rs772910426		-0.104127	-0.0553847	-0.265087	-0.0496552	0.0772407	-0.33609	-0.210203	-0.0968374
GSK3A:c.276GT	55.08	29.9643	0.892405	2.63679	0.863636	1.563e-05	0.0727848	0.988	0.07				0.5	-1.7	-3.5				1.563e-05	0	0	0	0.0003378	0	0	0	0	rs377139858		-0.691012	-1.64777	-0.0658064	-0.242759	-0.184841	0	-0.023481	-0.585412
GSK3A:c.276GA	55.08	29.9643	0.892405	2.63679	0.863636	0.0003908	0.892405	0.5	0.5	0			0.5	-1.8	-1	0.0002534			0.0003908	0	0.0001956	0.002979	0	0	0.0003776	0.0006579	0	rs377139858		-0.76483	-1.24051	-0.141246	-0.235862	0.0509023	-0.131929	-0.341861	-0.456644
GSK3A:c.280GC	56.49	29.8173	0.971831	2.93344	0.93989	0	0	0.464	0.03				0.5	4.2	0.9				0	0	0	0	0	0	0	0	0	rs747329882		-1.69453	-0.362037	-0.317494	-0.308966	-0.234401	-0.340763	-0.28273	-0.192161
GSK3A:c.284GA	49.13	30.3276	0.964789	2.90517	0.933402	3.977e-06	0	0.5855	0.075				0.5	0.2	0				3.977e-06	0	2.891e-05	0	0	0	0	0	0	rs779904255		0.245733	0.789316	0.406363	-0.037931	0.0148395	0.468002	0.182712	0.593216
GSK3A:c.292GA	53.98	29.7201	0.238047	2.21185	0.669295	3.579e-05	0	0.6985	0.0725				0.5	0.6	2.7				3.579e-05	0	0.0001445	0	0	4.62e-05	8.793e-06	0.000163	3.266e-05	rs749907832		1.75087	0.554732	0.334132	-0.0331034	-0.0568457	0.142312	0.616974	0
GSK3A:c.295AC	41.7	29.9887	0.980461	2.97687	0.948539	1.193e-05	0	0.87425	0.0875				0.5	-3.3	0				1.193e-05	0	0	0	0.0001631	0	0	0	0	rs1188285927		0.137571	0.762334	0.358557	-0.135172	-5.393e-05	0	-0.232319	0
GSK3A:c.298GT	38.66	29.1602	0.857286	2.61554	0.819827	7.954e-06	0.00650976	0.97575	0.055				0.5	1.6	-2.5				7.954e-06	0	0	0	0.0001087	0	0	0	0	rs1441919598		-1.06684	-1.4893	-0.941996	-0.148966	-0.829177	-0.629862	-0.732292	-0.708922
GSK3A:c.305CT	17.23	29.5256	0.987958	3.01534	0.958582	3.977e-06	0.000501756	0.1845	0.0525				0.5	0	0				3.977e-06	0	0	0	0	0	0	0	3.266e-05	rs764778729		-1.39047	-0.772879	-0.656132	-0.0344655	-0.0361769	-0.493454	-0.466773	-0.307109
GSK3A:c.310GA	21.73	30.1422	0.942442	2.76116	0.898473	4.782e-05	0.00950951	0.9665	0.2975	0.000227			0.5	-3.2	-0.9	0			4.782e-05	6.19e-05	2.893e-05	0	0	0	7.049e-05	0	6.533e-05	rs148059197		0.433619	0.0800705	0.041027	1.37931e-05	-0.0746863	0.139535	0.176063	0.179799
GSK3A:c.310GT	21.73	30.1422	0.942442	2.76116	0.898473	3.188e-05	0.0125125	0.99625	0.1675				0.5	0.7	0.1				3.188e-05	6.19e-05	0	0	0	0.0003248	0	0	0	rs148059197		0.341582	-0.191641	0.0155578	-0.0345172	-0.00269041	-0.0539745	0.0763511	-0.0709237
GSK3A:c.320TC	11.36	33.3907	0.0765383	2.47121	0.808109	1.193e-05	0.855928	1	0.7625				0.5	0.4	2.1				1.193e-05	0	0	0	0	0	0	0	9.799e-05	rs1268572541		1.04364	1.12879	0.728138	0.137931	0.0944467	0.772494	0.765257	0.77448
GSK3A:c.325CG	4.62	32.6033	0.822467	2.43524	0.812896	0.0002903	0.000501505	0.94175	0.0475	0.000227			0.5	-0.3	-1.2	0.0005814			0.0002903	0.0001846	0	0	0	4.619e-05	0.000589	0.0003258	0	rs35978177		-0.467251	0.22137	0.347093	0.0344828	0.398975	0.448875	-0.194731	0.286006
GSK3A:c.328GA	1.8	33.0057	0.980943	2.95735	0.949175	2.386e-05	0.00250752	0.5505	0.12				0.5	0	1.9				2.386e-05	0	0	0	0.0003262	0	0	0	0	rs754164769		-0.0566746	0.215576	0.112926	-0.206897	-0.15247	0	-0.144801	0.0486673
GSK3A:c.329GT	1.8	33.0057	0.980943	2.95735	0.949175	3.977e-06	0.000501505	0.383	0.005				0.5	-0.7	4.1				3.977e-06	0	0	0	0	0	0	0	3.266e-05	rs1285630690		-0.280847	-0.244996	-0.344028	-0.234483	-0.237259	-0.481284	-0.227398	-0.205411
GSK3A:c.329GA	1.8	33.0057	0.980943	2.95735	0.949175	1.193e-05	0	0.47925	0.0525				0.5	1.7	4				1.193e-05	6.153e-05	0	0	0	0	1.758e-05	0	0	rs1285630690		-0.229998	-0.0923989	-0.253038	-0.0344828	-0.00186912	0	-0.00143551	0.0443929
GSK3A:c.337CT	4.6	33.1088	0.977011	2.94369	0.94612	3.977e-06	0	0.163	0.0125				0.5	-0.3	-2.7				3.977e-06	0	0	0	0	0	8.791e-06	0	0	rs774878085		-0.26991	-0.301774	0.0779209	0.826207	0.0167652	0.340763	-0.0619282	-0.0247784
GSK3A:c.338GA	4.6	33.1088	0.977011	2.94369	0.94612	3.976e-06	0.0049975	0.396	0.0275				0.5	0	0.9				3.976e-06	0	0	0	0	0	0	0.0001629	0	rs771524236		0.242089	-0.85705	0.163193	0.171034	0.132381	0.340763	0.351638	-0.285093
GSK3A:c.340TC	1.3	33.4939	0.0869565	2.28532	0.731143	1.193e-05	0.772614	1	0.745				0.5	0.2	0.9				1.193e-05	0	0	0	0	4.619e-05	8.791e-06	0.0001629	0	rs773402220		-0.93966	-0.0653281	-0.00198411	0	-0.0795673	0.114378	-0.326016	-0.00969872
GSK3A:c.346GC	17.98	33.9468	0.994003	3.04848	0.968988	7.953e-06	0	0.2035	0.0625				0.5	5	0				7.953e-06	0.0001231	0	0	0	0	0	0	0	rs769972399		-0.440131	-0.306885	-0.347093	-0.0344828	-0.398975	-0.448875	-0.34731	-0.235015
GSK3A:c.359CT	28.81	31.1995	0.9045	2.66364	0.874519	1.193e-05	0.011	0.403	0.3925				0.5	1	1.5				1.193e-05	0	2.891e-05	0	0	0	1.758e-05	0	0	rs748311925		0.498219	0.422109	0.584209	0.471724	0.0598033	0.683259	0.518216	0.671631
GSK3A:c.366CG	20.35	30.536	0.205589	2.26634	0.71425	3.977e-06	0.0548902	0.7755	0.1275				0.5	-1.5	-2.6				3.977e-06	0	0	0	0	0	0	0	3.266e-05	rs781405859		-0.495134	-0.29914	-0.293515	0.25931	0.0202069	0	0	0.0346897
GSK3A:c.373AG	40.81	27.2011	0.998504	3.08042	0.969897	3.977e-06	0.000498753	0.64375	0.7875				0.5	-1	-1				3.977e-06	0	2.891e-05	0	0	0	0	0	0	rs1472502410		-0.0802292	-0.696957	-0.344828	-0.198966	-0.0586532	-0.43117	-0.229459	-0.436234
GSK3A:c.401AT	55.27	29.985	0.873317	2.69313	0.864531	3.977e-06	0.123691	0.7095	0.98				0.5	1.1	0				3.977e-06	0	0	0	0	0	8.793e-06	0	0	rs1181645225		-0.25316	0.0680835	-0.041863	-0.128276	0.0935646	0	-0.244872	0
GSK3A:c.410GA	27.68	32.1812	0.23591	2.51978	0.756382	3.58e-05	0	0.8935	0.03				0.5	2.2	1.5				3.58e-05	0	0	0	0	4.62e-05	7.035e-05	0	0	rs771018222		0.39674	0.00391251	0.281297	0.310345	0.111052	0.196399	0.14579	0
GSK3A:c.415GA	37.83	33.1012	0.0977556	2.1342	0.750061	7.955e-06	0.00648379	0.963	0.2775				0.5	1.1	-1				7.955e-06	0	5.782e-05	0	0	0	0	0	0	rs758313664		-0.373361	0.029218	0.213566	-0.0690103	-0.0388172	0.26949	0.197593	-0.0842806
GSK3A:c.422CG	46.68	32.4973	0.456858	2.24854	0.639218	3.978e-06	0.515212	0.97425	0.4175				0.5	0.6	1.9				3.978e-06	0	0	0	0	0	0	0	3.266e-05	rs377767121		0.332888	-0.199277	0.0593756	0.0524138	0.0583912	0	0	0
GSK3A:c.466TG	63.32	30.1976	0.999001	3.08245	0.983664	3.981e-06	0	0.0225	0				0.5	-0.3	0.1				3.981e-06	0	0	0	0	0	8.805e-06	0	0	rs753302903		0.263064	-0.180688	-0.0978318	-0.0965517	-0.127796	-0.481284	0.213817	-0.481765
GSK3A:c.487AG	83.84	26.7174	0.998001	3.07454	0.96932	0.5	0.00049975	0.03775	0.0125		0	0	0.5	-1.4	-3.3		0.001	0										rs188273923	0	-0.781206	-0.413827	-0.378379	-0.202759	-0.0423521	-0.481284	-0.556411	-0.183576
GSK3A:c.493CT	82.17	27.7732	0.991027	3.03599	0.960617	0	0	0.0015	0				0.5	1.6	4.3				0	0	0	0	0	0	0	0	0	rs1183969392		0.572538	0.520628	0.491635	0.348621	-0.0533701	0.619394	0.74634	0.451139
GSK3A:c.515TC	80.74	27.1186	0.993523	3.05019	0.964695	3.977e-06	0	0.018	0				0.5	0.2	-2.3				3.977e-06	0	0	0	5.437e-05	0	0	0	0	rs1231853362		-0.185752	0.0601266	-0.0911214	-0.233448	-0.0219905	-0.0823355	-0.0369387	0
GSK3A:c.562GA	41.27	28.5476	0.990547	3.0325	0.965502	3.98e-06	0	0.04275	0				0.5	0	0				3.98e-06	0	2.891e-05	0	0	0	0	0	0	rs759795011		0.838855	0.101878	-0.0114647	0.296552	-0.347544	0	0.65785	0.103413
GSK3A:c.610CT	81.06	26.5621	0.624378	2.42916	0.685998	3.984e-06	0	0.0115	0				0.5	1.5	0.8				3.984e-06	0	0	0	0	0	8.826e-06	0	0	rs961346905		0.0622256	-0.224653	-0.147883	0.0593103	-8.7578e-06	0.196399	0.309875	0
GSK3A:c.611GA	81.06	26.5621	0.624378	2.42916	0.685998	3.983e-06	0	0.20925	0.0025				0.5	-0.5	0.7				3.983e-06	0	2.891e-05	0	0	0	0	0	0	rs1156515117		0.415302	0.554097	0.281297	0.310345	0.111052	0.196399	0.309875	0
GSK3A:c.616GC	73.4	26.059	0.979115	2.96791	0.946622	7.978e-06	0	0.055	0.0125				0.5	1.9	-3.5				7.978e-06	0	0	0	0	4.652e-05	8.838e-06	0	0	rs1425030772		-1.66471	-0.664027	-0.318449	-0.322759	-0.121978	-0.00467272	0	-0.160764
GSK3A:c.619CT	71.61	25.4635	0.999503	3.08676	0.969328	3.994e-06	0	0.02525	0				0.5	-2.6	-2.7				3.994e-06	0	2.898e-05	0	0	0	0	0	0	rs762941632		0.50507	0.0616972	0.0779209	0.826207	0.0167652	0.340763	0.299427	0
GSK3A:c.620GA	71.61	25.4635	0.999503	3.08676	0.969328	1.198e-05	0	0.5195	0.015	0			0.5	0	0	0.0001163			1.198e-05	0	2.898e-05	0	0	0	1.77e-05	0	0	rs374117558		-0.0115593	-0.041666	0.163193	0.171034	0.132381	0.340763	0.299427	0
GSK3A:c.639GC	49.86	29.4202	0.925908	2.78152	0.89414	2.388e-05	0	0.427	0.3125				0.5	-2.5	-1.9				2.388e-05	0	0.0001735	0	0	0	0	0	0	rs780627193		-0.182717	0.31324	-0.0754394	0.04	-0.116196	-0.00958683	0	0.135894
GSK3A:c.644CT	47.53	29.4694	0.869219	2.54483	0.840999	3.98e-06	0.0905022	0.9805	0.2875				0.5	1.2	-1.5				3.98e-06	0	0	0	0	0	0	0	3.266e-05	rs747609490		-0.0649014	-0.93402	-0.0191992	0.227586	0.015955	0	-0.0487892	0
GSK3A:c.646AG	48.39	29.0655	0.622576	2.34529	0.656453	1.194e-05	0.0099453	0.88675	0.215				0.5	0	0				1.194e-05	0	0	0	0.0001631	0	0	0	0	rs780876254		-3.06557	-0.247242	-0.378379	-0.202759	-0.0423521	-0.481284	-0.7354	-0.302989
GSK3A:c.659AT	42.51	32.4664	0.613625	2.40076	0.701712	1.195e-05	0.382894	0.71775	0.27	0.0004539			0.5	0	-2.3	0			1.195e-05	6.152e-05	0	0	0	0	1.764e-05	0	0	rs370744168		0.0862147	0.0592984	0.041863	-0.0955172	0.0551977	0.0783577	-0.0850288	-0.05535
GSK3A:c.673AC	39	33.3537	0.99204	3.03485	1.00927	4.372e-06	0.0039801	0.97775	0.0425				0.5	0.9	1.4				4.372e-06	6.816e-05	0	0	0	0	0	0	0	rs1480971718		1.94782	0.899751	1.22143	-0.366897	0.115271	0	0	-0.138089
GSK3A:c.674TC	39	33.3537	0.99204	3.03485	1.00927	4.781e-05	0.000497512	0.55275	0.435				0.5	1.3	2.1				4.781e-05	6.762e-05	0	0	0	0	9.761e-05	0	0	rs759265893		-0.498219	-0.656238	-0.584209	-0.471724	-0.0598033	-0.683259	-0.518216	-0.829527
GSK3A:c.704TA	57.22	32.5314	0.998507	3.0782	0.969869	4.037e-06	0	0.01075	0				0.5	0.4	1.4				4.037e-06	0	0	0	0	0	8.96e-06	0	0	rs908624912		-0.572016	-0.237314	-0.298331	0.238621	0.0487498	-0.00958683	0	0
GSK3A:c.718GA	70.88	30.8301	0.241671	2.52631	0.753948	2.405e-05	0	0.1335	0				0.5	-0.7	0.1				2.405e-05	0	0	0.0005988	0	0	0	0	0	rs766460072		0.230754	-0.515104	-0.764234	0.275862	-0.861107	0	0.272529	0.127512
GSK3A:c.727CT	95.73	31.6941	0.999503	3.08676	0.969346	3.998e-06	0	0	0				0.5	0	0				3.998e-06	0	0	9.96e-05	0	0	0	0	0	rs1249544838		0.263917	0.0532995	0.0779209	0.826207	0.0167652	0.340763	0.295081	0.0584562
GSK3A:c.757GA	58.44	30.9565	0.981104	2.98261	0.965038	3.982e-06	0.0109398	0.79125	0.535				0.5	-0.4	0.2				3.982e-06	0	0	0	0	0	8.807e-06	0	0	rs750207489		-1.03076	-0.117549	-0.0109432	0.241379	-0.144288	-0.00958683	0	0.0277358
GSK3A:c.766AT	52.31	30.1624	0.905022	2.77714	0.877019	3.98e-06	0.0949776	0.964667	0.186667				0.5	1.6	0				3.98e-06	0	2.893e-05	0	0	0	0	0	0	rs761840963		-0.0942651	0.413809	0.124065	0	-0.0294626	0.0557529	-0.158829	0.253317
GSK3A:c.806AC	14.49	29.9249	0.683948	2.30621	0.728911	3.976e-06	0	0.111667	0.2				0.5	-1.4	-1.8				3.976e-06	0	0	0	0	0	8.79e-06	0	0	rs760709783		-1.1652	-0.698318	-1.03542	-0.29931	-0.223875	-0.675229	-0.716591	-0.166597
GSK3A:c.815GA	23.77	30.7993	0.667332	2.14239	0.669172	3.976e-06	0.0084788	0.974333	0.133333				0.5	0.8	0.4				3.976e-06	0	0	0	5.437e-05	0	0	0	0	rs774840736		-0.398901	-0.369372	-0.114875	-2.4138e-05	-0.0338561	-0.080632	-0.177911	-0.105321
GSK3A:c.848GA	48.59	29.1181	1	3.09104	0.969846	3.976e-06	0	0.002	0				0.5	0.8	0				3.976e-06	0	0	0	0	0	8.79e-06	0	0	rs1035974110		0.296694	-0.793456	0.163193	0.171034	0.132381	0.340763	0.176437	0
GSK3A:c.911GC	28.51	30.3058	0.999503	3.08676	1.02355	5.218e-06	0	0	0				0.5	1.1	0.6				5.218e-06	0	0	0	0	0	1.252e-05	0	0	rs779175432		-0.454327	-0.747643	-0.715672	-0.0813793	-0.103944	-0.792778	-0.296533	-0.511652
GSK3A:c.911GA	28.51	30.3058	0.999503	3.08676	1.02355	0	0	0.5	0.5				0.5	-0.3	-0.4				0	0	0	0	0	0	0	0	0	rs779175432		-0.160209	-0.264613					-0.210736	-0.435231
GSK3A:c.916GA	23.73	31.2982	0.998508	3.07889	0.966618	0	0	0.24	0.26				0.5	2.6	4.2				0	0	0	0	0	0	0	0	0	rs1411642033		-0.7701	-0.301332	-0.0611084	-0.448276	-0.0294412	0.0715458	-0.448901	-0.398891
GSK3A:c.940CT	32.3	31.6207	0.990552	3.03759	0.917176	4.751e-06	0	0.00133333	0				0.5	0.7	0				4.751e-06	0	0	0	0	5.553e-05	0	0	0	rs1167070200		1.18705	-0.0391996	-0.0812604	0.121379	0.177035	0.507423	0.756655	0.152259
GSK3A:c.955AG	33.33	30.0527	0.999502	3.08676	0.970887	1.835e-05	0	0.166333	0.02				0.5	-0.6	2.2				1.835e-05	0	0	0	0	0	4.19e-05	0	0	rs749580672		-3.08136	-0.0987521	-0.378379	-0.202759	-0.0423521	-0.481284	-0.823244	0
GSK3A:c.958TC	41.29	31.7422	0.999502	3.08676	0.984187	4.578e-06	0	0	0				0.5	-4.8	0				4.578e-06	0	0	0	0	0	1.044e-05	0	0	rs777426805		0.104115	-0.0168553	0.0812604	-0.121379	-0.177035	-0.507423	-0.471209	-0.515888
GSK3A:c.979GA	83.97	31.2876	0.999005	3.08248	0.982829	0	0	0	0.01				0.5	0.8	1.3				0	0	0	0	0	0	0	0	0	rs1206035457		-1.03076	-0.104533	-0.0109432	0.241379	-0.144288	-0.00958683	0	0
GSK3A:c.981CT	83.97	31.2876	0.999005	3.08248	0.982829	1.424e-05	0.999005	0.5	0.5	0			0.5	2	2.8	0.0001163			1.424e-05	0	0	0	0	0	3.291e-05	0	0	rs376641475		-0.529444	-0.841707	-0.0122535	-0.183793	-0.127807	-0.0121789	-0.202528	-0.479217
GSK3A:c.988GA	81.71	30.51	0.999499	3.08674	0.957095	0	0	0.00133333	0				0.5	-0.9	-0.6				0	0	0	0	0	0	0	0	0	rs1272927888		-3.95115	-1.8403	-0.764234	0.275862	-0.861107	0	0	0
GSK3A:c.1015CT	55.22	31.31	0.999502	3.08901	0.956634	0	0	0	0				0.5	-0.7	0.6				0	0	0	0	0	0	0	0	0	rs1408231243		-0.184285	-0.383921	-0.201508	-0.103448	-0.0294178	-0.260796	-0.441915	-0.11056
GSK3A:c.1022GA	52.61	31.0099	0.959681	2.92209	0.929039	4.063e-06	0	0.306333	0				0.5	0.9	2.7				4.063e-06	0	0	0	5.455e-05	0	0	0	0	rs1337074844		0.398393	0.111653	0.281297	0.310345	0.111052	0.196399	0.30816	0.165641
GSK3A:c.1027CG	48.85	31.4048	0.998507	3.07888	0.984868	4.053e-06	0.00099552	0.0973333	0.486667	0.000227			0.5	0.7	-2.4	0			4.053e-06	6.164e-05	0	0	0	0	0	0	0	rs377171569		0.389934	0.395871	0.347093	0.0344828	0.398975	0.448875	0.417533	0.413001
GSK3A:c.1045CT	15.69	26.5784	0.982081	2.97735	0.938674	8.081e-06	0.00049776	0.237	0.04				0.5	-4.4	-4.8				8.081e-06	0	0	0	0	0	1.789e-05	0	0	rs773423786		-0.277457	-0.492133	0.00198411	0	0.0795673	-0.114378	-0.408587	-0.165145
GSK3A:c.1049AG	26.03	30.4933	0.989547	3.02632	0.982936	0	0	0.842	0.0433333				0.5	0	0				0	0	0	0	0	0	0	0	0	rs1160899097		1.15067	0.52605	0.376906	-0.413793	-0.00631356	0.00958683	0	-0.0880866
GSK3A:c.1055CT	49.65	27.8897	0.982578	2.98256	0.953158	8.104e-06	0	0.24	0.193333				0.5	-0.7	-1.1				8.104e-06	0	0	0	0	4.689e-05	0	0	3.365e-05	rs1175974409		0.498219	0.45226	0.584209	0.471724	0.0598033	0.683259	0.518216	0.645929
GSK3A:c.1070CT	44.34	29.3945	1	3.09104	0.957117	0	0	0	0				0.5	-0.9	2.3				0	0	0	0	0	0	0	0	0	rs1460275285		-0.370637	-0.314849	-0.347507	0	0.0349257	-0.61065	-0.570159	-0.377186
GSK3A:c.1081GT	56.23	28.6586	0.654726	2.37155	0.685051	0.5	0.327861	0.846	0.113333		0.0008	0	0.5	0	2		0	0										rs566849543	0	0.0976314	-0.134984	0.0629562	-0.448276	-0.0589038	0.127299	0.114803	-0.0530589
GSK3A:c.1085AT	51.17	29.6923	0.994527	3.05542	1.00401	8.446e-06	0	0.377	0				0.5	0.3	-0.5				8.446e-06	0	6.016e-05	0	0	0	0	0	0	rs779531784		-0.1098	-0.284067	-0.0106345	-0.121379	-0.184478	-0.507423	-0.272919	-0.668939
GSK3A:c.1104CG	23.19	26.7466	0.399061	1.47463	0.483041	4.533e-06	0.0680751	0.0686667	0.00333333				0.5	3.3	2.4				4.533e-06	0	0	0	0	0	1.006e-05	0	0	rs1382575097		-0.292502	0.0184365	-0.19073	-0.0593103	-0.0333068	-0.629862	-0.531589	-0.351177
GSK3A:c.1112GA	17.35	26.7919	0.930348	2.79555	0.901948	4.452e-06	0	0.402	0.01				0.5	3.8	4.2				4.452e-06	0	0	0	0	0	9.858e-06	0	0	rs1360787446		-0.191429	0.00422025	-0.114875	-2.4138e-05	-0.0338561	-0.080632	-0.0583951	0.0173008
GSK3A:c.1115CT	14.7	26.4493	0.989055	3.02474	0.959657	0	0	0.00266667	0.296667				0.5	2.6	2.5				0	0	0	0	0	0	0	0	0	rs1295983715		0.517093	0.0496899	0.584209	0.471724	0.0598033	0.683259	0.379736	0.114026
GSK3A:c.1118CT	15.23	26.086	0.984577	2.99081	0.94134	8.712e-06	0.000995025	0.0653333	0				0.5	1.1	1.7				8.712e-06	0	0	0	0	0	1.927e-05	0	0	rs746066994		1.33939	1.30858	1.82768	0.128276	0.194461	0.675229	0.298477	0.233752
GSK3A:c.1121CA	18.89	25.7904	0.833416	2.38521	0.790514	4.314e-06	0.0144207	0.855333	0.05				0.5	1.7	1.8				4.314e-06	0	0	0	0	0	9.547e-06	0	0	rs1456790864		-0.325959	-1.00093	-0.616241	-0.0345138	-0.0248282	-0.579678	-0.202873	-0.57775
GSK3A:c.1127CG	35.6	27.6581	0.999004	3.08247	0.967112	4.225e-06	0	0.0636667	0				0.5	-2.7	-1.2				4.225e-06	0	0	0	0	0	9.347e-06	0	0	rs779920504		-0.389427	-1.37211	-0.266042	-0.0634483	0.189664	0	0	0
GSK3A:c.1132GA	42.12	27.478	0.525609	1.64472	0.524071	2.067e-05	0.0119344	0.985667	0.05				0.5	1.4	1.7				2.067e-05	6.185e-05	0	0	0	0	1.83e-05	0	6.929e-05	rs758365091		0.462032	0.0081349	0.0600345	0.0124138	-0.0121827	0.08349	0.149755	0.0457588
GSK3A:c.1133CT	42.12	27.478	0.525609	1.64472	0.524071	8.245e-06	0.000497265	0.863667	0.00666667				0.5	-0.5	-3.5				8.245e-06	0	0	0	0	0	1.825e-05	0	0	rs745355981		1.32341	1.14972	1.40848	0.208276	0.908727	0.766749	0.536671	0.265035
GSK3A:c.1138TA	47.69	27.4984	0.578817	2.34173	0.692447	4.084e-06	0.000497265	0.679333	0				0.5	-0.4	-0.5				4.084e-06	0	0	0	0	0	9.046e-06	0	0	rs1490532781		0.552686	0.328211	0.352499	-0.724138	0.0651656	0	-0.0775806	-0.0487964
GSK3A:c.1142CT	54.98	27.3712	0.815017	2.5841	0.789563	4.044e-06	0	0.005	0				0.5	0.2	1.8				4.044e-06	0	0	0	0	0	8.958e-06	0	0	rs763845338		0.0207886	0.0540113	-0.188666	-0.106897	0.00721685	0.117529	0.260843	0.129585
GSK3A:c.1145GT	59.12	26.7464	0.0880159	2.0497	0.695671	0	0	0.803333	0				0.5	2.3	3.9				0	0	0	0	0	0	0	0	0	rs1220366398		0.190889	-0.123469	-0.0785748	0.175172	-0.0424362	0	0.0798032	0
GSK3A:c.1159AC	43.84	28.2823	0.992541	3.03878	0.963285	3.998e-06	0.00099453	0.503333	0.02				0.5	-0.1	0				3.998e-06	0	0	0	5.439e-05	0	0	0	0	rs1227824774		-0.459524	-0.287692	-0.105957	0	-0.10078	-0.00467272	-0.0219767	-0.162764
GSK3A:c.1195GA	20.53	26.7725	0.957648	2.87018	0.924557	3.98e-06	0.00946687	0.828667	0.0466667				0.5	0.9	-0.2				3.98e-06	0	0	0	5.438e-05	0	0	0	0	rs766951143		-0.265438	0.0494663	0.0600345	0.0124138	-0.0121827	0.08349	-0.0947846	0.0828784
GSK3A:c.1196CT	20.53	26.7725	0.957648	2.87018	0.924557	2.786e-05	0.00647733	0.661667	0.156667				0.5	1.1	0				2.786e-05	6.152e-05	0	0	0	0	4.4e-05	0	3.268e-05	rs763409196		2.20495	1.22683	1.40848	0.208276	0.908727	0.766749	0.827341	0.782376
GSK3A:c.1203CG	34.87	27.5318	0.549801	1.74071	0.542035	3.978e-06	0.00697211	0.596333	0.01				0.5	-3.5	-3.2				3.978e-06	0	0	0	0	0	8.795e-06	0	0	rs765287420		-0.429395	-0.859758	-0.0645356	-0.0372414	-0.0417042	-0.0846178	0	-0.510067
GSK3A:c.1220GA	60.08	30.8556	0.999004	3.08248	0.968828	0	0.00049776	0.00566667	0				0.5	1.1	0.2				0	0	0	0	0	0	0	0	0	rs574208169		-0.31676	-0.0452668	-0.114875	-2.4138e-05	-0.0338561	-0.080632	-0.0745387	0.131246
GSK3A:c.1222TC	74.48	30.3912	0.0671976	1.46184	0.480845	1.591e-05	0.0024888	1	0.06				0.5	0	-0.5				1.591e-05	0	0.0001157	0	0	0	0	0	0	rs1422015490		-0.300488	-0.178774	-0.491635	-0.348621	0.0533701	-0.619394	-0.111675	-0.1502
GSK3A:c.1225CG	73.23	30.604	0.0363365	1.97836	0.652046	3.978e-06	0.00049776	0.966333	0.01				0.5	0	2.1				3.978e-06	0	0	0	0	0	8.794e-06	0	0	rs768891597		1.38191	-0.513967	-0.457201	0.0910345	0.745836	0	0.580118	0.0271218
GSK3A:c.1245CG	52.07	34.0744	0.7999	2.48604	0.80344	7.956e-06	0.00099552	0.229667	0				0.5	-2.4	-0.5				7.956e-06	0	0	0	0.0001087	0	0	0	0	rs1252547692		0.0588148	-0.260143	0.0754394	-0.04	0.116196	0.00958683	0.0198983	0
GSK3A:c.1246AC	55.43	33.8184	0.0991036	2.63702	0.854386	3.978e-06	0.00199203	0.534	0				0.5	0	-1				3.978e-06	6.152e-05	0	0	0	0	0	0	0	rs775308267		0.0442374	0.104998	0.109679	-0.344828	0.0441368	0.00958683	0	0.105703
GSK3A:c.1249CT	56.75	33.792	0.944223	2.80345	0.913788	1.591e-05	0.00249004	0.0373333	0				0.5	-1	2.4				1.591e-05	0	0	0	5.437e-05	4.622e-05	8.797e-06	0.0001631	0	rs745851660		0.241438	0.418162	0.0779209	0.826207	0.0167652	0.340763	0.400784	0.446766
GSK3A:c.1250GA	56.75	33.792	0.944223	2.80345	0.913788	3.979e-06	0.00149402	0.865333	0.0233333				0.5	-0.5	-0.4				3.979e-06	6.152e-05	0	0	0	0	0	0	0	rs1205340289		0.0844784	0.427097	0.163193	0.171034	0.132381	0.340763	0.400784	0.530317
GSK3A:c.1262CT	23.83	32.3912	0.5555	1.74956	0.539943	3.979e-06	0.0716775	0.993333	0.06				0.5	0	0				3.979e-06	0	0	0	0	0	0	0	3.266e-05	rs770282435		-0.239581	-0.244337	-0.347507	0	0.0349257	-0.61065	-0.371598	-0.233066
GSK3A:c.1262CA	23.83	32.3912	0.5555	1.74956	0.539943	3.581e-05	0.0049776	0.320333	0.01				0.5	0	0				3.581e-05	0	0	0	0	0.0002312	3.519e-05	0	0	rs770282435		-0.0738308	-0.454887	-0.317285	-0.106897	0.122122	-0.189821	-0.0514735	-0.115316
GSK3A:c.1283GA	-0.73	31.3888	0.144737	1.28728	0.452801	3.982e-06	0.000877193	0.996333	0.363333				0.5	1.7	2.3				3.982e-06	0	0	0	0	0	0	0	3.268e-05	rs971574526		0.293317	0.894466	0.309991	-0.0203448	-0.00110278	0.444698	0.200406	0.494263
GSK3A:c.1292CG	2.23	30.0229	0.711873	2.01332	0.679146	4.041e-06	0.00102354	0.319	0.03				0.5	-2.6	-1.6				4.041e-06	0	0	0	0	0	8.91e-06	0	0	rs1417966495		0.0456565	-0.983678	-0.18915	0.776552	0.0144386	0.119051	0.269138	0.0109052
GSK3A:c.1295TC	2.69	30.9251	0.620761	2.28812	0.668964	1.208e-05	0.000513875	0.722667	0.0833333				0.5	-0.1	-1.4				1.208e-05	0	5.85e-05	0	0	0	8.881e-06	0	0	rs777463616		-0.721186	0.057002	0.0191992	-0.227586	-0.015955	0	-0.136416	0.0144922
GSK3A:c.1300CT	6.3	31.2427	0.972751	2.92997	0.929041	4.02e-06	0.01491	0.885	0.03				0.5	0	0.2				4.02e-06	0	2.924e-05	0	0	0	0	0	0	rs1165441689		-0.0351342	-0.056693	-0.109432	-0.0331034	0.00887006	-0.117549	-0.0216714	-0.0195661
GSK3A:c.1309AT	9.41	32.623	0.517508	1.97488	0.599946	4.012e-06	0.000514933	0.229333	0.31				0.5	0.6	0.2				4.012e-06	6.181e-05	0	0	0	0	0	0	0	rs1236744225		0.442785	0.0958954	0.0596475	-0.216552	-0.0568706	0.00958683	0	0.0848869
GSK3A:c.1311CT	9.41	32.623	0.517508	1.97488	0.599946	7.623e-05	0.517508	0.5	0.5		0	0	0.5	0	1.8		0	0	7.623e-05	0	0.0001755	0	0	0	1.77e-05	0.0001643	0.0003299	rs562611851	0.001	-0.703071	1.35965	0.009633	-0.282759	-0.0686453	0.00958683	-0.380408	0.626164
GSK3A:c.1312GA	14.19	32.6953	0.114198	1.49162	0.476587	1.606e-05	0.149177	0.995	0.483333				0.5	0	1.1				1.606e-05	0	0	0	0	0	2.656e-05	0	3.301e-05	rs780458200		0.83433	-0.199592	-0.212492	-0.322759	-0.0211977	0	0.626164	-0.0101331
GSK3A:c.1312GT	14.19	32.6953	0.114198	1.49162	0.476587	8.028e-06	0.488683	0.994333	0.986667				0.5	0	1.6				8.028e-06	0	0	0	0	0	8.855e-06	0.0001641	0	rs780458200		0.482737	-0.466483	-0.316465	-0.322759	-0.0424107	-0.119051	0.217577	0.0120723
GSK3A:c.1322TC	3.95	32.6215	0.704321	2.13546	0.677803	0	0.00104112	0.637333	0				0.5	0	0				0	0	0	0	0	0	0	0	0	rs1350924549		-0.645675	0.0308708	0.0191992	-0.227586	-0.015955	0	-0.0787621	0.065158
GSK3A:c.1324CT	15.77	31.7207	0.99948	3.08659	0.95658	0	0	0	0.00333333				0.5	0	0				0	0	0	0	0	0	0	0	0	rs1294546069		-0.00351584	0.0974447	-0.0367245	0	0.110514	-0.143133	-0.19752	-0.179809
GSK3A:c.1333TC	30	32.6621	0.242001	1.68599	0.522753	4.035e-06	0.242001	0.5	0.5				0.5	0	0				4.035e-06	6.184e-05	0	0	0	0	0	0	0	rs773016062		2.06723	2.09804	1.3992	0.057931	0.083341	0.629862	0.69392	0.544058
GSK3A:c.1333TA	30	32.6621	0.242001	1.68599	0.522753	4.035e-06	0.137289	0.979667	0.263333				0.5	0	0				4.035e-06	0	0	0	0	0	8.876e-06	0	0	rs773016062		0.564925	0.579645	0.177762	0.424828	-0.0319302	0.629862	0.69392	0.663971
GSK3A:c.1337GA	26.43	31.7888	0.659739	2.16544	0.68055	4.028e-06	0.013658	0.995	0.136667				0.5	4.2	4.7				4.028e-06	0	0	0	5.486e-05	0	0	0	0	rs1359151387		-0.0135891	-0.0186154	-0.236931	0.411034	0.164214	0.0846178	0.113791	0.323971
GSK3A:c.1342CA	17.31	31.5698	0.131835	1.68451	0.563193	3.625e-05	0.011236	0.993	0.22	0			0.5	0	0	0.0001163			3.625e-05	6.185e-05	2.961e-05	0	0	0	5.321e-05	0.0001654	0	rs201338063		0.234606	0.0476988	0.0328011	-0.0344828	-0.0486628	-0.0498149	-0.0543479	0.00753273
GSK3A:c.1342CT	17.31	31.5698	0.131835	1.68451	0.563193	8.056e-06	0.108614	0.999	0.366667				0.5	0	0				8.056e-06	0	0	0	0	0	1.774e-05	0	0	rs201338063		-0.242431	-0.0199068	-0.201508	-0.103448	-0.0294178	-0.260796	-0.339328	-0.00610729
GSK3A:c.1346CT	20.83	30.9569	0.650187	1.72302	0.615626	8.046e-06	0.0254682	1	0.123333				0.5	1.2	-0.4				8.046e-06	0	0	0	0	0	1.773e-05	0	0	rs756325459		1.70309	2.35573	1.40848	0.208276	0.908727	0.766749	0.504808	0.4981
GSK3A:c.1360CT	-2.54	32.3612	0.158228	1.65583	0.5696	4.021e-06	0	0.884	0.553333				0.5	0	0				4.021e-06	6.203e-05	0	0	0	0	0	0	0	rs11550536		0.405926	-0.687869	-0.0812604	0.121379	0.177035	0.507423	0.480499	0.0787621
GSK3A:c.1361TC	-2.54	32.3612	0.158228	1.65583	0.5696	4.027e-06	0.0110759	1	0.343333				0.5	0	0				4.027e-06	0	0	0	0	0	8.878e-06	0	0	rs1165380071		-0.479091	0.186676	0.112529	0	-0.0251436	0.50275	0.234725	0.0787621
GSK3A:c.1367CT	-2.93	31.919	0.158019	1.1801	0.361337	4.035e-06	0.0117925	1	0.11				0.5	0.8	1				4.035e-06	0	0	0	0	0	8.895e-06	0	0	rs759204057		2.7648	2.02998	1.82768	0.128276	0.194461	0.675229	0.610919	0.661173
GSK3A:c.1373CT	1.28	31.4121	0.38961	1.42333	0.434691	4.05e-06	0	0.961	0.00666667				0.5	0	0				4.05e-06	6.271e-05	0	0	0	0	0	0	0	rs766194328		-0.739797	-0.151562	-0.447292	-3.10345e-05	0.016574	-0.475983	-0.222839	-0.129505
GSK3A:c.1376AG	1.59	31.9328	0.338415	1.3971	0.459123	0	0.00304878	0.965	0.36				0.5	0	0				0	0	0	0	0	0	0	0	0	rs1476282315		-0.183032	0.16592	0.114875	2.4138e-05	0.0338561	0.080632	-0.0860141	0.0165532
GSK3A:c.1378GC	0.68	32.1132	0.561308	1.57005	0.540562	1.222e-05	0.0245232	0.997667	0.103333	0			0.5	1	1	0.0001163			1.222e-05	0	0	0	0	0	2.691e-05	0	0	rs376057161		-0.223405	0.124667	0.0996806	-0.448276	-0.169418	0.270432	-0.0931441	0.105353
GSK3A:c.1381TG	-2.31	31.9071	0.395604	1.26759	0.383272	0	0.00824176	0.998	0.273333				0.5	-1.8	-1.8				0	0	0	0	0	0	0	0	0	rs778258162		0.143511	-0.0361253	-0.0155578	0.0345172	0.00269041	0.0539745	0.10921	0.053792
GSK3A:c.1383AT	-2.31	31.9071	0.395604	1.26759	0.383272	2.385e-05	0	0.853333	0.103333				0.5	0	0				2.385e-05	0	0	0	0.0003256	0	0	0	0	rs35454502		0.347294	0.193006	0.448771	0.0655172	0.000350969	0.732093	0.272764	0.199417
GSK3A:c.1391CT	-10.7	35.1681	0.190184	1.26524	0.404227	0.5	0.00613497	0.996333	0.0866667		0	0	0.5	0	1.7		0.001	0										rs201310907	0	0.0323523	-0.0666894	0.0911214	0.233448	0.0219905	0.0823355	0.136489	-0.0457887
GSK3A:c.1394CT	-0.19	34.7604	0.0575342	1.40794	0.482958	2.35e-05	0.00547945	0.999333	0.25				0.5	-1.6	0				2.35e-05	0.0001002	0.0001159	0	0	0	0	0	0	rs752845859		1.52088	2.61931	1.82768	0.128276	0.194461	0.675229	0.359457	0.868177
GSK3A:c.1407CT	18.79	32.7384	0.497976	1.50796	0.497633	0	0.497976	0.5	0.5				0.5	0	-0.1				0	0	0	0	0	0	0	0	0	rs1257760220		0.417225	-1.07117	-0.0122535	-0.183793	-0.127807	-0.0121789	0.228574	-0.697564
GSK3A:c.1408TG	39.09	31.5254	0.630137	1.77202	0.651167	0	0	1	0.196667				0.5	0.4	0.5				0	0	0	0	0	0	0	0	0	rs1197150211		-0.959527	0.217322	-0.0265782	0.00827586	0.0037466	-0.22693	-0.67608	-0.232319
GSK3A:c.1415CT	29.72	32.6567	0.423913	1.37001	0.434439	5.758e-06	0.00362319	1	0.166667				0.5	1.8	1.4				5.758e-06	0	0	0	0	0	1.401e-05	0	0	rs755266233		0.490955	0.529719	0.53791	0.103448	0.10225	0.162916	0.0692668	0.169012
GSK3A:c.1424CA	41.65	31.5524	0.621951	1.86479	0.609516	0	0.0325203	1	0.106667				0.5	2.3	0.5				0	0	0	0	0	0	0	0	0	rs766254532		-0.735489	-0.844199	-0.51908	-0.097931	0.187795	0	-0.14189	0.162032
GSK3A:c.1442AG			0.716279	2.22391	0.726654	5.863e-06	0.0837209	0.998	0.15				0.5	0	0				5.863e-06	0.0001008	0	0	0	0	0	0	0	rs773213319		-0.0451848	0.67727	0.376906	-0.413793	-0.00631356	0.00958683	-0.0672354	-0.028712
PPIA:c.5TG			0.448766	1.63085	0.497992	4.032e-06	0.038893	0.96625	0.04				0.5	-1.5	-2.1				4.032e-06	0	0	0	0	0	0	0	3.269e-05	rs778939899		0.491922	-0.0443956	0.344028	0.234483	0.237259	0.481284	0.562424	-0.0633339
PPIA:c.5TC			0.448766	1.63085	0.497992	4.032e-06	0.297681	0.96775	0.175				0.5	2.2	1				4.032e-06	0	0	0	5.582e-05	0	0	0	0	rs778939899		0.549586	1.18444	0.61007	0.297931	0.0475948	0.481284	0.562424	0.0900104
PPIA:c.10CG			0.963558	2.87882	0.958057	1.617e-05	0.00160772	0.70575	0.0075				0.5	-1.6	-1.5				1.617e-05	0.000132	0	0	0	0	1.789e-05	0	0	rs772150396		-0.760194	0.606212	0.318449	0.322759	0.121978	0.00467272	-0.626164	0
PPIA:c.13AG			0.311396	1.28053	0.393112	4.051e-06	0.00535045	0.994	0.0375				0.5	-0.3	-2.2				4.051e-06	0	0	0	0	4.625e-05	0	0	0	rs1417033179		-2.0351	0.329636	0.212492	0.322759	0.0211977	0	-0.58562	-0.0291669
PPIA:c.16GA			0.915228	2.65712	0.878399	0	0.0392465	0.9895	0.19				0.5	-0.5	0.2				0	0	0	0	0	0	0	0	0	rs1327627874		0.869276	-0.396718	-0.764234	0.275862	-0.861107	0	0.47346	0.0478689
PPIA:c.40GA	42.36	29.1612	0.740938	2.11609	0.635922	4.067e-06	0.0399787	0.968	0.15				0.5	0.9	-0.2				4.067e-06	0	0	0	0	0	9.017e-06	0	0	rs776812451		1.49783	0.0606805	0.112926	-0.206897	-0.15247	0	0.564613	0.0190182
PPIA:c.41GA	42.36	29.1612	0.740938	2.11609	0.635922	4.068e-06	0.0570362	0.96275	0.0925				0.5	0.3	0.4				4.068e-06	0	0	0	5.664e-05	0	0	0	0	rs1327752964		-0.266855	-0.126145	-0.253038	-0.0344828	-0.00186912	0	-0.141746	-0.0967659
PPIA:c.58GT	40.6	26.4908	0.494882	2.26207	0.645819	4.099e-06	0.00307062	0.69475	0.0275				0.5	0	0				4.099e-06	0	2.91e-05	0	0	0	0	0	0	rs1334714859		1.78691	-0.0292829	0.0978318	0.0965517	0.127796	0.481284	0.70235	0.0694852
PPIA:c.76GA	34.15	23.3333	0.80341	2.24938	0.781437	3.985e-06	0.0225677	0.663	0.02				0.5	-0.8	1.1				3.985e-06	0	2.904e-05	0	0	0	0	0	0	rs756986980		-0.94923	0.323635	0.213566	-0.0690103	-0.0388172	0.26949	-0.362274	0.0211241
PPIA:c.95CG	39.25	26.9201	0.98005	2.95221	0.94229	3.98e-06	0.00149626	0.193	0.01				0.5	0.2	2.7				3.98e-06	0	0	0	0	0	0	0	3.275e-05	rs1391196327		0.506174	-0.0863938	0.208562	-3.10345e-05	-0.00642616	0.0707331	0.0344156	-0.0919151
PPIA:c.109CT	22.3	26.7924	0.895833	2.62772	0.89829	4.053e-06	0.0292659	0.982	0.13				0.5	-0.3	0.6				4.053e-06	0	2.919e-05	0	0	0	0	0	0	rs1164610556		0.307357	1.26334	0.491635	0.348621	-0.0533701	0.619394	0.222925	0.547113
PPIA:c.110GT	22.3	26.7924	0.895833	2.62772	0.89829	4.048e-06	0.00297619	0.976	0.03				0.5	1	2.1				4.048e-06	0	0	0.0001002	0	0	0	0	0	rs752837074		0.5201	0.579287	0.376141	0.0689655	-0.072357	0.0471726	0.0731905	-0.00744139
PPIA:c.125GA	10.99	25.7864	0.964286	2.86383	0.853231	4.045e-06	0.0094246	0.708	0.0466667				0.5	0.3	-0.5				4.045e-06	0	0	0	0	0	0	0	3.273e-05	rs756308168		-0.982558	-0.792662	-0.16562	-0.0689655	0.372093	-0.0122377	-0.246165	-0.385517
PPIA:c.131AG	22.89	25.7427	0.866204	2.48525	0.821122	5.662e-05	0.0193261	0.032	0.01				0.5	0.5	-1.1				5.662e-05	0	0.0004062	0	0	0	0	0	0	rs778167852		0.617748	0.644468	0.499047	-0.206897	-0.256694	0.131929	0.200658	0
PPIA:c.145AG	4.02	21.3655	0.956845	2.83577	0.907799	4.049e-06	0.00793651	0.836	0.02				0.5	-2	-0.9				4.049e-06	0	0	0	5.49e-05	0	0	0	0	rs771434382		0.763224	0.00909572	0.0114647	-0.296552	0.347544	0	0.3316	0.048987
PPIA:c.157TA	2.76	21.2467	0.989087	3.01763	0.942362	1.216e-05	0	0.484	0.00666667				0.5	2.1	3				1.216e-05	0	0	0	0	0	2.685e-05	0	0	rs779548625		0.251208	0.354155	0.155723	0.340345	0.0442362	-0.0909468	-0.0688299	0.158066
PPIA:c.164GT	20.45	26.5581	0.990079	3.02139	0.989441	4.059e-06	0.0014881	0.562	0				0.5	0.3	-2.1				4.059e-06	0	0	0.0001001	0	0	0	0	0	rs1270961804		-1.36924	-1.69814	-0.864694	-0.0344345	-0.0297507	-0.564187	-0.674915	-0.726059
PPIA:c.169AG	13.5	25.9764	0.986118	2.99373	0.965131	0.5	0.00545364	0.797	0.0166667		0.0008	0	0.5	2.8	0.6		0	0										rs535850928	0	0.457733	-0.38693	-0.344828	-0.198966	-0.0586532	-0.43117	0.252594	-0.388038
PPIA:c.173CT	9.64	26.5456	0.965808	2.88158	0.96017	0	0.0113974	0.688	0.0533333				0.5	0	0				0	0	0	0	0	0	0	0	0	rs1241128859		-1.05158	-0.99056	-0.728138	-0.137931	-0.0944467	-0.772494	-0.729612	-0.683527
PPIA:c.176GA	21.27	27.2576	0.490089	1.479	0.418486	0	0.0465808	0.369	0.06	0.0003846			0.5	0.1	-0.1	0			0	0	0	0	0	0	0	0	0	rs368587125		0.176829	0.459412	0.108666	0.0813793	0.454913	0.22693	0.177057	0.631661
PPIA:c.203CT	15.69	23.1227	0.983696	2.98264	0.946079	3.981e-06	0.00790514	0.56	0.04				0.5	-0.4	0				3.981e-06	0	0	0	5.438e-05	0	0	0	0	rs1437987343		-0.837716	-0.480379	-0.656132	-0.0344655	-0.0361769	-0.493454	-0.399181	-0.162455
PPIA:c.205CT	22.2	23.3672	0.326742	1.53899	0.507363	3.185e-05	0.0627781	1	0.446667				0.5	0.5	2.7				3.185e-05	0	8.675e-05	0	0	0	3.524e-05	0	3.266e-05	rs759569570		-0.00619998	0.23219	0.0779209	0.826207	0.0167652	0.340763	0.0256671	0.128312
PPIA:c.206GA	22.2	23.3672	0.326742	1.53899	0.507363	1.592e-05	0.0593178	0.995	0.518333				0.5	-0.6	-0.4				1.592e-05	0	0	0	0	4.621e-05	2.643e-05	0	0	rs767375293		0.494032	0.129753	0.163193	0.171034	0.132381	0.340763	0.407525	0.10244
PPIA:c.211AG	27.43	25.2468	0.962963	2.87905	0.941436	3.98e-06	0.0197531	0.927	0.025				0.5	0.7	0.4				3.98e-06	0	0	0	0	4.62e-05	0	0	0	rs1332174581		0.734895	0.0471124	-0.0109432	-0.142414	0.0851262	-0.0121789	0.465661	0.162002
PPIA:c.217AT	28.8	20.8548	0.985171	2.98721	0.947299	3.98e-06	0.00148295	0.768	0.01				0.5	1.3	4.3				3.98e-06	0	0	0	0	0	0	0.0001631	0	rs1360780419		0.434603	0.0730342	0.124065	0	-0.0294626	0.0557529	0.0147357	0.121179
PPIA:c.241GC	27.25	18.7371	0.493083	1.37298	0.498722	3.98e-06	0.00296443	0.531	0.02				0.5	0.3	-0.3				3.98e-06	0	0	0	5.441e-05	0	0	0	0	rs1278668199		0.0855876	0.279978	0.347093	0.161379	-0.347598	0	-0.190786	0.0531763
PPIA:c.260AG	-15.87	22.1084	0.977284	2.94856	0.955567	3.98e-06	0.00790123	0.796	0.0283333				0.5	-3.5	-4.3				3.98e-06	6.164e-05	0	0	0	0	0	0	0	rs1241945487		0.917703	0.503344	0.376906	-0.413793	-0.00631356	0.00958683	0.219971	-0.0561895
PPIA:c.271AG	0	27.3474	0.93679	2.76139	0.887368	3.982e-06	0.00197531	0.07	0.00166667		0	0	0.5	0	-2.1		0	0.001	3.982e-06	0	0	0	0	0	8.803e-06	0	0	rs543830062	0	-0.0257257	-0.0629084	0.0114647	-0.296552	0.347544	0	-0.0697545	-0.132964
PPIA:c.281GA	5.28	29.234	0.918519	2.65347	0.806044	3.988e-06	0.00641975	0.608	0.0166667				0.5	7.4	6.6				3.988e-06	0	0	0	0	0	0	0	3.268e-05	rs1198207916		0.115706	0.249283	0.309991	-0.0203448	-0.00110278	0.444698	0.07728	0.211364
PPIA:c.286GA	0.76	29.8649	0.959077	2.87146	0.847821	3.991e-06	0.0251836	0.237	0.0416667				0.5	0.7	-0.7				3.991e-06	0	2.894e-05	0	0	0	0	0	0	rs1277144813		-1.23107	0.450077	0.112926	-0.206897	-0.15247	0	-0.795231	0
PPIA:c.289AG	3.11	30.4621	0.739259	2.2344	0.728361	3.993e-06	0.163951	0.934	0.106667				0.5	0.5	0.4				3.993e-06	0	0	0	0	0	8.821e-06	0	0	rs1444591851		-1.81951	-0.268768	-0.378379	-0.202759	-0.0423521	-0.481284	-0.559541	-0.119067
PPIA:c.308CG	27.02	31.5441	0.934321	2.79167	0.912813	4.007e-06	0.000987654	0.257	0.005				0.5	5.5	4.5				4.007e-06	0	2.896e-05	0	0	0	0	0	0	rs754170938		-0.828629	-0.536282	-0.42886	-0.473793	0.0128962	-0.186444	-0.358766	-0.290957
PPIA:c.340AG	36.6	30.0902	0.896142	2.64374	0.875558	8.072e-06	0.0326409	0.96	0.0333333				0.5	0	0.4				8.072e-06	0	0	0	0	0	0	0	6.541e-05	rs772592430		-1.59986	-0.628613	-0.378379	-0.202759	-0.0423521	-0.481284	-0.815881	-0.168766
PPIA:c.353AG	47.33	28.7398	0.868512	2.38077	0.818108	4.464e-05	0.00741473	0.833	0.015		0	0	0.5	0	-0.7		0	0	4.464e-05	0	0	0	0	0	0	0	0.0003598	rs545068176	0.001	0.0666056	0.694929	0.236931	-0.411034	-0.164214	-0.0846178	-0.0932908	0.0350526
PPIA:c.371GA	52.45	24.9305	0.90099	2.64262	0.790021	7.967e-06	0.0158416	0.289	0.02				0.5	-1.2	-1				7.967e-06	0	0	0	5.437e-05	0	8.817e-06	0	0	rs773874978		-0.22345	0.0635067	-0.253038	-0.0344828	-0.00186912	0	-0.101369	0.0951832
PPIA:c.392AG	55.32	22.5187	0.395349	1.25634	0.424106	3.589e-05	0.0786739	0.971	0.095				0.5	0.4	0				3.589e-05	0	2.899e-05	0	0.0001088	0	4.411e-05	0	3.268e-05	rs771817525		0.64481	0.504335	0.499047	-0.206897	-0.256694	0.131929	0.0232993	0.166588
PPIA:c.422CT	45.71	25.3117	0.483068	1.76045	0.560364	0	0.0119522	0.342	0.02				0.5	-0.4	2.3				0	0	0	0	0	0	0	0	0	rs1269698300		-0.952372	-1.01723	-0.61007	-0.297931	-0.0475948	-0.481284	-0.57312	-0.183576
PPIA:c.424AG	57.71	25.1741	0.480578	1.87084	0.575608	4.013e-06	0.148406	0.943	0.1125				0.5	-0.7	-1.1				4.013e-06	0	2.913e-05	0	0	0	0	0	0	rs764246207		-0.740512	1.8403	0.764234	-0.275862	0.861107	0	-0.502627	0
PPIA:c.426GA	57.71	25.1741	0.480578	1.87084	0.575608	1.209e-05	0.312749	0.943	0.1825				0.5	0	0				1.209e-05	0	2.923e-05	0	0	0	1.778e-05	0	0	rs776802733		-1.60303	-0.478496	-0.43627	-0.537883	-0.0908033	-0.564187	-0.807238	-0.654129
PPIA:c.431GA	71.53	27.5514	0.268195	1.19572	0.391014	8.088e-06	0.0478564	0.999	0.5				0.5	-0.2	0.2				8.088e-06	0	0	0	0.0001096	0	0	0	0	rs761989899		0.242089	-0.0988552	0.163193	0.171034	0.132381	0.340763	0.351638	0.246944
PPIA:c.431GT	71.53	27.5514	0.268195	1.19572	0.391014	4.044e-06	0.00398804	0.994	0.2925				0.5	0	-3.4				4.044e-06	0	0	9.97e-05	0	0	0	0	0	rs761989899		0.215	0.502599	0.152558	0.0496552	-0.052097	-0.16666	-0.260387	0.113957
PPIA:c.448GA	72.97	26.605	0.974039	2.93335	0.863043	4.074e-06	0.0129805	0.237	0.045				0.5	1.3	0				4.074e-06	6.217e-05	0	0	0	0	0	0	0	rs750670878		-0.998181	0.581042	0.112926	-0.206897	-0.15247	0	-0.495467	0.0951832
PPIA:c.454AG	63.59	26.6228	0.83908	2.4327	0.805361	4.085e-06	0.0069965	0.92	0.0475				0.5	-2.3	-3.9				4.085e-06	0	0	0	0	0	0	0	3.287e-05	rs1164687286		0.279294	0.410067	0.212492	0.322759	0.0211977	0	0.0499569	0
PPIA:c.458GC	62.79	25.8413	0.782783	2.11908	0.753551	8.171e-06	0.0355355	0.957	0.04				0.5	1	1				8.171e-06	0	5.858e-05	0	0	0	0	0	0	rs1390946996		0.244428	0.432136	-0.0593756	-0.0524138	-0.0583912	0	0	0
PPIA:c.459CT	62.79	25.8413	0.782783	2.11908	0.753551	4.091e-06	0.782783	0.5	0.5				0.5	2.1	0.7				4.091e-06	0	0	9.984e-05	0	0	0	0	0	rs758786634		-1.38427	-1.40069	-0.398499	-0.113103	-0.0660293	-0.290432	-0.46559	-0.72063
PPIA:c.459CA	62.79	25.8413	0.782783	2.11908	0.753551	0	0.01001	0.664	0.02				0.5	2.1	0.7				0	0	0	0	0	0	0	0	0	rs758786634		-0.787047	-0.622837	0.0563344	-0.0689655	-0.0832819	0	-0.196756	-0.359032
PPIA:c.464AG	44.56	28.7382	0.771195	2.17176	0.730124	4.088e-06	0.0531154	0.847	0.05				0.5	0	-3.1				4.088e-06	0	0	0	0	0	0	0	3.281e-05	rs1295740809		0.46324	0.288967	0.236931	-0.411034	-0.164214	-0.0846178	0	-0.346164
PPIA:c.493GA			0.205665	1.72594	0.516241	1.263e-05	0.205665	1	0.6075				0.5	0	0				1.263e-05	0	2.968e-05	0	0	0	1.81e-05	0	0	rs748726244		0.659976	0.0227598	0.0114647	0.172414	-0.172542	0.0197922	0.262663	0.0893302
EIF3I:c.2TG			0.990643	3.02586	1.00079	4.056e-06	0	0.001	0				0.5	-2.5	-2.9				4.056e-06	0	0	0	0	0	8.966e-06	0	0	rs1455263515			0.921206	0.307554	-0.471724	-0.0194748	-0.0846178		0
EIF3I:c.5AG			0.29709	2.37038	0.71916	7.955e-06	0.684789	0.994	1				0.5	-3.2	-0.9				7.955e-06	0	0	0	0	0	1.759e-05	0	0	rs778279137		0.429767	0.21838	0.236931	-0.411034	-0.164214	-0.0846178	-0.0793931	-0.0381538
EIF3I:c.10AG			0.810411	2.43953	0.788605	1.591e-05	0.0158904	0.881	0.05				0.5	-0.5	-2				1.591e-05	0	0	0	0	0	0	0	0.0001307	rs745439479		0.0942116	-0.0849476	-0.378379	-0.202759	-0.0423521	-0.481284	0.0436134	-0.0498559
EIF3I:c.37AG	37.85	31.7582	0.341772	2.38714	0.685007	7.953e-06	0.00474684	0.371	0				0.5	-0.7	-0.3				7.953e-06	0	0	0	0.0001087	0	0	0	0	rs768527049		-1.47667	-0.0469922	-0.344828	-0.198966	-0.0586532	-0.43117	-0.47732	-0.0116339
EIF3I:c.53AG	20.71	31.7279	0.755654	2.44144	0.779351	3.977e-05	0	0.003	0	0			0.5	-0.5	-2.8	0.0002326			3.977e-05	0	0	0	0	0	8.791e-05	0	0	rs140164523		0.150173	0.0738541	0.0352401	0.291034	-0.00862066	0.0655328	-0.0240966	0.120657
EIF3I:c.55AG	15.79	31.581	0.949974	2.86618	0.939235	7.953e-06	0.000521105	0	0.01				0.5	-7.6	-2.7				7.953e-06	0	0	0	0	0	1.758e-05	0	0	rs747972544		0.887894	0.00438268	0.0109432	-0.241379	0.144288	0.00958683	0.527487	0.0302489
EIF3I:c.58CG	23.14	31.2419	0.68125	1.83011	0.665081	3.977e-06	0.00364583	0.007	0.02				0.5	-0.1	3.6				3.977e-06	0	0	0	0	0	0	0	3.266e-05	rs1427980505		-0.732596	0.0788003	0.317494	0.308966	0.234401	0.340763	-0.30332	0.0564131
EIF3I:c.61GA	27.43	31.0674	0.575521	2.32837	0.657956	3.977e-06	0.000520833	0.131	0				0.5	0.2	-0.7				3.977e-06	6.152e-05	0	0	0	0	0	0	0	rs1374345193		0.391335	0.219585	0.0114647	0.172414	-0.172542	0.0197922	0.187449	0.0382455
EIF3I:c.68AG	38.01	29.1049	0.996875	3.06601	0.952701	7.954e-06	0	0.006	0				0.5	-2	-1.7				7.954e-06	0.000123	0	0	0	0	0	0	0	rs759710484		0.0612035	0.66528	0.253038	0.0344828	0.00186912	0	-0.0573037	0.0496627
EIF3I:c.73CA	36.6	27.0277	0.742574	2.43626	0.73314	3.977e-06	0.238145	0.768	0.355				0.5	1.8	2				3.977e-06	0	0	0	0	0	8.792e-06	0	0	rs1310347206		1.79711	-0.379339	0.199287	0.227586	0.0915917	0.507423	0.756655	0.0923356
EIF3I:c.82GC	20.66	29.3957	0.458811	1.7554	0.522547	3.977e-06	0.000521376	0.784	0.025				0.5	3.2	2.5				3.977e-06	0	0	0	0	0	8.793e-06	0	0	rs1246404648		-0.673175	1.01547	0.457201	-0.0910345	-0.745836	0	-0.473702	0
EIF3I:c.89AG	26.45	29.2872	0.994286	3.06768	0.964692	3.978e-06	0	0	0.02				0.5	-1.1	-4.2				3.978e-06	0	0	0	0	0	8.795e-06	0	0	rs760898883		0.0666056	0.352713	0.236931	-0.411034	-0.164214	-0.0846178	-0.0932908	-0.19537
EIF3I:c.106GT	43.71	29.2491	0.651151	2.14938	0.649274	7.953e-06	0.0491049	0.188	0.11				0.5	-0.5	-0.1				7.953e-06	0	2.891e-05	0	0	0	8.79e-06	0	0	rs758846450		-0.176792	-0.0292434	0.0155578	-0.0345172	-0.00269041	-0.0539745	-0.15435	-0.0724132
EIF3I:c.106GA	43.71	29.2491	0.651151	2.14938	0.649274	3.976e-06	0.0296675	0.049	0.105				0.5	0	0.3				3.976e-06	0	0	0	0	0	0	0	3.266e-05	rs758846450		-0.372027	0.100275	0.041027	1.37931e-05	-0.0746863	0.139535	-0.143377	0.0669669
EIF3I:c.139AG	67.59	27.6849	0.917473	2.68285	0.864795	7.953e-06	0.0137545	0.044	0.01				0.5	0.1	0.4				7.953e-06	0	0	0	5.437e-05	0	8.79e-06	0	0	rs754665781		-1.38205	0.0477311	0.212492	0.322759	0.0211977	0	-0.490073	0
EIF3I:c.139AC	67.59	27.6849	0.917473	2.68285	0.864795	3.976e-06	0.00101885	0.005	0				0.5	-1.3	1.5				3.976e-06	0	0	0	0	0	8.79e-06	0	0	rs754665781		-0.431456	-0.454292	-0.105957	0	-0.10078	-0.00467272	0	0
EIF3I:c.156CT	72.44	26.4478	0.193826	1.33644	0.4329	1.988e-05	0.193826	0.5	0.5				0.5	3.4	-0.3				1.988e-05	0	8.673e-05	0	0	0	1.758e-05	0	0	rs752403674		0.54858	2.06377	-0.261081	0.0868966	0.0399511	-0.198886	0.339426	0.865625
EIF3I:c.163GT	62.67	25.2142	0.635671	2.17642	0.638778	3.976e-06	0.111789	0.819	0.145				0.5	-0.8	2.8				3.976e-06	6.152e-05	0	0	0	0	0	0	0	rs755899417		-2.00355	-1.04078	-0.941996	-0.148966	-0.829177	-0.629862	-0.726194	-0.70769
EIF3I:c.165GC	62.67	25.2142	0.635671	2.17642	0.638778	3.976e-06	0.635671	0.5	0.5				0.5	-3.1	0.5				3.976e-06	0	0	0	0	0	8.791e-06	0	0	rs748201521		-1.76745	-0.393337	-0.849098	-0.186207	-0.923666	-0.481284	-0.536941	-0.23583
EIF3I:c.171TC	63.99	25.7313	0.403349	1.80147	0.543619	3.976e-06	0.403349	0.5	0.5				0.5	-0.3	-1.7				3.976e-06	0	0	0	0	0	8.791e-06	0	0	rs1338459279		0.0705981	-1.61052	0.0391818	0.41	0.0393385	0.0384289	0.068191	-0.615222
EIF3I:c.176AT	47.75	26.5519	0.964975	2.88787	0.919714	1.988e-05	0.00152284	0.001	0	0.000227	0	0	0.5	2.2	0.3	0	0	0.001	1.988e-05	6.152e-05	0	0	0	0.0001386	8.791e-06	0	0	rs181133737	0	-0.375072	-0.116829	-0.0909905	-0.2	-0.23539	-0.481284	-0.489762	-0.0981471
EIF3I:c.176AC	47.75	26.5519	0.964975	2.88787	0.919714	3.977e-06	0.0162437	0.002	0.015				0.5	1.4	2.3				3.977e-06	0	0	0	0	0	8.791e-06	0	0	rs181133737		1.53527	0.0569521	0.51908	0.097931	-0.187795	0	0	0.0254509
EIF3I:c.177CT	47.75	26.5519	0.964975	2.88787	0.919714	4.772e-05	0.964975	0.5	0.5	0.000227			0.5	0.3	2.5	0			4.772e-05	0.0004921	0.0001156	0	0	0	0	0	0	rs150020993		-0.529444	1.72632	-0.0122535	-0.183793	-0.127807	-0.0121789	-0.202528	0.778192
EIF3I:c.178GA	42.6	28.978	0.108122	2.1624	0.720766	3.977e-06	0.00101523	0.931	0.005				0.5	1.6	-0.4				3.977e-06	0	0	0	0	0	8.792e-06	0	0	rs1289414671		0.914662	-0.420352	-0.0611084	-0.448276	-0.0294412	0.0715458	0.516342	-0.372608
EIF3I:c.181GA	37.64	29.0973	0.576884	1.95905	0.58006	7.953e-06	0.127291	0.971	0.28				0.5	1	2				7.953e-06	0	0	0	0	0	1.758e-05	0	0	rs1363984318		-1.07466	-0.0677277	-0.0109432	0.241379	-0.144288	-0.00958683	-0.752078	0
EIF3I:c.183CT	37.64	29.0973	0.576884	1.95905	0.58006	3.181e-05	0.576884	0.5	0.5				0.5	0	-0.4				3.181e-05	0	0	0	0.0004349	0	0	0	0	rs780091515		-0.0855315	-1.07117	-0.0122535	-0.183793	-0.127807	-0.0121789	-0.0512419	-0.697564
EIF3I:c.183CG	37.64	29.0973	0.576884	1.95905	0.58006	3.977e-06	0.00560081	0.407	0.01				0.5	-0.7	-1.1				3.977e-06	0	2.891e-05	0	0	0	0	0	0	rs780091515		0.0987797	-0.365335	0.0759608	-0.0951724	0.319453	0	0.0589572	0
EIF3I:c.184TC	42.35	29.4115	0.405569	1.50535	0.540528	3.977e-06	0.0115012	0.539	0.38				0.5	3.8	2.4				3.977e-06	0	0	0	0	0	0	0	3.266e-05	rs747137878		-0.0119224	0.566551	0.147883	-0.0593103	8.7578e-06	-0.196399	-0.290936	-0.169154
EIF3I:c.191CA	31.37	29.0397	0.450135	2.30855	0.630211	3.977e-06	0.000539084	0.041	0				0.5	2.5	2.4				3.977e-06	0	0	0	5.437e-05	0	0	0	0	rs763461031		-0.469526	-1.06977	-0.317531	0.466207	0.0647048	-0.00958683	0	0
EIF3I:c.202CT	27.04	28.7844	0.283969	1.59155	0.425897	3.977e-06	0.000508906	0.087	0.06				0.5	1.3	2.6				3.977e-06	0	2.891e-05	0	0	0	0	0	0	rs771534240		0.249129	-0.342955	-0.0812604	0.121379	0.177035	0.507423	0.672917	0.0759995
EIF3I:c.204CT	27.04	28.7844	0.283969	1.59155	0.425897	2.784e-05	0.283969	0.5	0.5	0.000227			0.5	1.3	2.3	0			2.784e-05	0.0004306	0	0	0	0	0	0	0	rs373834014		-0.494854	-0.610217	-0.229313	0.0868966	0.0105369	-0.103228	-0.11118	-0.202772
EIF3I:c.213AG	19.18	29.9912	0.678733	2.2352	0.653728	3.977e-06	0.678733	0.5	0.5				0.5	-0.7	0.7				3.977e-06	0	0	0	0	0	8.792e-06	0	0	rs760143742		-0.710268	-1.38373	-0.701225	0.0441069	-0.0349384	-0.511063	-0.220448	-0.630988
EIF3I:c.219CT	14.17	29.4263	0.99447	3.0491	0.95017	3.977e-06	0.99447	0.5	0.5				0.5	0	0				3.977e-06	0	0	0	0	0	8.792e-06	0	0	rs1426076471		-0.0855315	-0.761067	-0.0122535	-0.183793	-0.127807	-0.0121789	-0.0512419	-0.542566
EIF3I:c.222CT	5.03	29.8011	0.680744	1.85014	0.682635	3.977e-06	0.680744	0.5	0.5				0.5	1	2.4				3.977e-06	0	0	0	0	0	8.791e-06	0	0	rs766984395		-0.365657	-1.52776	0.009633	-0.282759	-0.0686453	0.00958683	-0.260677	-0.697989
EIF3I:c.225CT	8.15	29.8714	0.326459	1.98462	0.597511	3.977e-06	0.326459	0.5	0.5				0.5	1.2	2.4				3.977e-06	0	0	0	0	0	0	0	3.266e-05	rs752213568		-0.807558	-1.00892	-0.398499	-0.113103	-0.0660293	-0.290432	-0.368951	-0.414017
EIF3I:c.230GA	14.11	26.749	0.590955	2.23446	0.669962	7.953e-06	0.00100503	0.047	0.035				0.5	-0.7	2.9				7.953e-06	0	0	0	0	0	8.791e-06	0	3.266e-05	rs985563036		0.322232	0.221926	0.406363	-0.037931	0.0148395	0.468002	0.254804	0.121464
EIF3I:c.246AG	33.18	30.5838	0.341549	1.47017	0.445954	7.954e-06	0.341549	0.5	0.5				0.5	-1	-2				7.954e-06	0	2.891e-05	0	0	0	8.792e-06	0	0	rs760361902		0.0133756	-0.231317	0.164175	0.111724	0.1241	0.151721	0.00817059	-0.144146
EIF3I:c.249AG	34.58	30.3529	0.98063	2.96652	0.930144	7.954e-06	0.98063	0.5	0.5				0.5	0.2	0.7				7.954e-06	6.152e-05	0	0	0	0	8.793e-06	0	0	rs763700149		-1.12194	-1.59459	-0.804071	0.0316931	-0.00517689	-0.612526	-0.699142	-0.66883
EIF3I:c.251GC	34.38	30.6897	0.994169	3.05119	0.934851	3.979e-06	0	0	0				0.5	-0.6	-0.2				3.979e-06	0	0	0	0	0	0	0	3.267e-05	rs1202809410		0.0110565	-0.0158187	-0.0772364	-0.0344069	-0.0119001	-0.20074	0.000274648	-0.324884
EIF3I:c.272AG	37.96	30.9045	0.175736	1.16065	0.381245	3.977e-06	0.017973	0.999	0.1				0.5	0.5	-2.6				3.977e-06	0	2.891e-05	0	0	0	0	0	0	rs1186540359		0.355049	0.727297	0.236931	-0.411034	-0.164214	-0.0846178	-0.0840323	-0.0452901
EIF3I:c.283GT	25.25	29.5572	0.57992	2.03757	0.597054	1.193e-05	0.181818	0.939	0.35				0.5	0	-0.4				1.193e-05	0	0	0	0	0	8.79e-06	0	6.533e-05	rs763686614		-0.219998	0.116544	0.0629562	-0.448276	-0.0589038	0.127299	-0.139525	0.0636176
EIF3I:c.286GA	9.41	28.1406	0.708437	2.19958	0.684896	3.976e-06	0.0948577	0.812	0.145				0.5	0.5	0				3.976e-06	0	0	0	0	0	8.79e-06	0	0	rs1422638149		-0.863645	0.752191	0.378379	0.202759	0.0423521	0.481284	-0.298683	0.389633
EIF3I:c.286GC	9.41	28.1406	0.708437	2.19958	0.684896	3.976e-06	0	0.485	0.005				0.5	0.5	0				3.976e-06	0	0	0	0	0	8.79e-06	0	0	rs1422638149		-0.594229	0.301908	0.179092	-0.0248276	-0.0492395	-0.0261386	-0.265376	-0.151317
EIF3I:c.298GA	21.04	26.5651	0.24014	1.24955	0.360194	3.977e-06	0.0429356	0.956	0.61				0.5	4	2.8				3.977e-06	0	0	0	0	0	8.791e-06	0	0	rs750288369		1.24196	0.238055	0.289709	-0.122069	-0.0899266	0.166444	0.509951	0.16705
EIF3I:c.308TC	35.7	25.8489	0.243878	1.08278	0.364527	1.193e-05	0.00949525	0.794	0.43				0.5	0	-0.2				1.193e-05	0	2.891e-05	0	0	0	8.79e-06	0	3.266e-05	rs758346269		0.101095	0.144906	0.188666	0.106897	-0.00721685	-0.117529	-0.277769	0.0904227
EIF3I:c.308TA	35.7	25.8489	0.243878	1.08278	0.364527	3.976e-06	0.123938	0.997	1				0.5	-0.7	-0.3				3.976e-06	0	0	0	0	0	0	0	3.266e-05	rs758346269		-0.0355867	-0.232499	-0.041863	0.0955172	-0.0551977	-0.0783577	-0.0133726	-0.0749819
EIF3I:c.316AG	37.42	22.2276	0.327984	1.15749	0.371116	3.976e-06	0.054664	0.896	0.275				0.5	0.5	0.5				3.976e-06	0	0	0	0	0	8.79e-06	0	0	rs1271941231		-0.892506	0.0154118	0.0109432	-0.241379	0.144288	0.00958683	-0.513919	0
EIF3I:c.317AG	37.42	22.2276	0.327984	1.15749	0.371116	3.976e-06	0.120361	0.729	0.45				0.5	-1.6	-0.2				3.976e-06	0	0	0	0	0	0	0	3.266e-05	rs1321672735		1.82543	1.24211	0.376906	-0.413793	-0.00631356	0.00958683	0.153344	0
EIF3I:c.319AG	43.09	25.6456	0.179	1.16253	0.370788	7.953e-06	0.001	0.972	0.44				0.5	-0.4	-0.2				7.953e-06	0	0	0	0	0	1.758e-05	0	0	rs778024392		-1.25965	-0.0616502	-0.378379	-0.202759	-0.0423521	-0.481284	-0.715174	0
EIF3I:c.322AG	42.36	25.9155	0.258871	1.58289	0.424608	2.386e-05	0.09995	0.991	0.675				0.5	-0.6	-1.1				2.386e-05	6.152e-05	2.891e-05	0	5.437e-05	0	1.758e-05	0.0001629	0	rs199714576		-1.87908	-0.413827	-0.378379	-0.202759	-0.0423521	-0.481284	-0.624643	-0.183576
EIF3I:c.325AG	59.54	26.1223	0.199601	1.57578	0.466574	3.976e-06	0.244012	0.997	0.395				0.5	-0.6	-0.3				3.976e-06	6.152e-05	0	0	0	0	0	0	0	rs1203124603		-0.140435	0.396718	0.764234	-0.275862	0.861107	0	-0.325735	-0.0478689
EIF3I:c.326TC	59.54	26.1223	0.199601	1.57578	0.466574	3.976e-06	0.000998004	0.891	0.05				0.5	1	0.8				3.976e-06	0	0	0	0	0	8.79e-06	0	0	rs757619150		-1.00181	-0.55689	-0.584209	-0.471724	-0.0598033	-0.683259	-0.712651	-0.650743
EIF3I:c.341AG	77.47	33.6242	0.581628	1.62497	0.577539	3.976e-06	0.011982	0.993	0.12				0.5	-0.7	0				3.976e-06	0	0	0	0	0	8.79e-06	0	0	rs202084860		0.482521	0.443325	0.236931	-0.411034	-0.164214	-0.0846178	-0.111754	-0.0923176
EIF3I:c.379CA	70.1	36.9573	0.222777	1.82649	0.564831	3.976e-06	0.0014985	0.854	0				0.5	0.3	0.9				3.976e-06	0	0	0	0	0	0	0	3.266e-05	rs1176774264		-1.48937	-2.76051	-1.22143	0.366897	-0.115271	0	0	-0.357183
EIF3I:c.380TC	70.1	36.9573	0.222777	1.82649	0.564831	3.976e-06	0	0.293	0				0.5	0	-1.1				3.976e-06	0	0	0	0	0	8.79e-06	0	0	rs1430939136		-2.36263	-3.05605	-1.82768	-0.128276	-0.194461	-0.675229	-0.718285	-0.722578
EIF3I:c.383GA	63.83	34.5909	0.373626	1.35448	0.456485	3.976e-06	0.00549451	0.716	0.12				0.5	-1.8	0.1				3.976e-06	0	2.891e-05	0	0	0	0	0	0	rs1157176899		-0.142033	0.248782	0.281297	0.310345	0.111052	0.196399	0	0.359868
EIF3I:c.389CT	69.77	33.4952	0.234435	1.09423	0.363954	1.591e-05	0.00381194	1	0.33				0.5	-1.6	-1.6				1.591e-05	0	2.891e-05	0	0	4.621e-05	8.79e-06	0	3.266e-05	rs747571117		0.896094	2.70218	1.82768	0.128276	0.194461	0.675229	0.278695	0.874759
EIF3I:c.412CT	60.66	30.9305	0.588714	1.57478	0.591688	4.133e-06	0.139807	0.943	0.07				0.5	-1.9	-2.2				4.133e-06	0	0	0	5.485e-05	0	0	0	0	rs780478406		-0.667947	0.113553	0.00198411	0	0.0795673	-0.114378	-0.387895	0
EIF3I:c.412CG	60.66	30.9305	0.588714	1.57478	0.591688	8.266e-06	0.0427046	0.966	0.08				0.5	-3.8	-5				8.266e-06	0	0	0	0	0	1.822e-05	0	0	rs780478406		-0.00403556	0.502023	0.318449	0.322759	0.121978	0.00467272	0	0
EIF3I:c.413CT	60.66	30.9305	0.588714	1.57478	0.591688	4.135e-06	0.00305033	0.306	0.1				0.5	-5.1	-4.9				4.135e-06	0	0	0	0	0	9.109e-06	0	0	rs1389850500		-0.491643	0.289548	-0.112529	0	0.0251436	-0.50275	-0.612024	0
EIF3I:c.418AG	60.06	28.07	0.17519	1.47338	0.549039	4.14e-06	0.0207595	0.989	0.19				0.5	-0.8	-1.3				4.14e-06	0	0	0	0	0	0	0	3.486e-05	rs769222429		-0.0276251	1.09772	0.764234	-0.275862	0.861107	0	-0.367657	0
EIF3I:c.424AG	64.39	22.0401	0.718224	1.95405	0.691755	4.154e-06	0.0464523	0.995	0.06				0.5	-1	-1.4				4.154e-06	0	0	0	0	0	9.152e-06	0	0	rs780669264		-0.422794	-0.247242	-0.378379	-0.202759	-0.0423521	-0.481284	-0.499457	-0.302989
EIF3I:c.434AG	37.13	26.2722	0.144054	0.926835	0.288294	0.0002499	0.175879	1	0.85		0	0	0.5	-3.1	-5.5		0	0	0.0002499	0	0	0	0	0	9.181e-05	0	0.001757	rs573555723	0.0041	0.386128	0.305503	-0.031226	-0.244138	-0.0036976	-0.290432	-0.205388	0.122532
EIF3I:c.457GA	43.19	27.7205	0.328671	1.365	0.390428	4.196e-06	0.0559441	0.991	0.86				0.5	0	1.1				4.196e-06	0	0	0	0	0	0	0	3.582e-05	rs769408795		-0.398696	0.208757	0.344828	0.198966	0.0586532	0.43117	-0.180801	0.135617
EIF3I:c.464GA	44.18	28.7988	0.498254	1.82216	0.523609	4.244e-06	0	0.193	0.01				0.5	1	0				4.244e-06	0	0	0	0	0	9.379e-06	0	0	rs772813256		-0.212032	-0.38026	-0.16562	-0.0689655	0.372093	-0.0122377	-0.00536039	-0.149529
EIF3I:c.469CA	50.63	29.1108	0.757606	1.92736	0.715954	8.162e-05	0.0563591	0.729	0.14				0.5	-0.5	1.5				8.162e-05	0	0.0005009	0.0001195	0	0	1.894e-05	0	0	rs762689623		-1.17169	-1.83961	-1.22143	0.366897	-0.115271	0	0	0.0818412
EIF3I:c.469CG	50.63	29.1108	0.757606	1.92736	0.715954	4.296e-06	0.00897756	0.89	0.18				0.5	0.2	1.3				4.296e-06	0	0	0	0	0	9.468e-06	0	0	rs762689623		-1.98402	-0.82384	-0.457201	0.0910345	0.745836	0	-0.582636	-0.018218
EIF3I:c.469CT	50.63	29.1108	0.757606	1.92736	0.715954	4.296e-06	0.757606	0.5	0.5				0.5	0.2	1.1				4.296e-06	0	0	0	0	4.88e-05	0	0	0	rs762689623		-1.96534	-1.98537	-1.3992	-0.057931	-0.083341	-0.629862	-0.601408	-0.445099
EIF3I:c.477GC	44.51	28.4957	0.330005	1.41623	0.457452	0.5	0.0693959	0.995	0.24		0.0008	0	0.5	1.5	-3		0	0										rs200845980	0	-0.0433008	0.665242	-0.0759608	0.0951724	-0.319453	0	0.0415325	0.413566
EIF3I:c.481AC	51.56	26.3041	0.855217	2.5678	0.828871	8.724e-06	0.0369446	0.989	0.1				0.5	-0.8	-2.7				8.724e-06	0	6.387e-05	0	0	0	0	0	0	rs1444492670		-0.43049	0.629387	-0.199287	-0.227586	-0.0915917	-0.507423	-0.439794	0
EIF3I:c.484AG	52.67	26.7451	0.808383	2.32375	0.781132	4.395e-06	0.0913174	0.98	0.17				0.5	0	0				4.395e-06	0	0	0	0	0	9.668e-06	0	0	rs759377657		-1.87908	-0.313634	-0.378379	-0.202759	-0.0423521	-0.481284	-0.624643	-0.182832
EIF3I:c.487GA	53.1	26.7041	0.417374	1.76729	0.48716	1.319e-05	0.329006	1	1				0.5	0.6	2.9				1.319e-05	0	0	0	0	0	1.931e-05	0	3.924e-05	rs12085186		1.14658	-0.301332	-0.0611084	-0.448276	-0.0294412	0.0715458	0.388725	-0.398891
EIF3I:c.487GT	53.1	26.7041	0.417374	1.76729	0.48716	4.396e-06	0.187718	0.982	0.25				0.5	-1.2	2				4.396e-06	0	0	0	0	0	9.655e-06	0	0	rs12085186		0.905053	-0.216076	0.0629562	-0.448276	-0.0589038	0.127299	0.35002	-0.247664
EIF3I:c.500GA	49.95	27.9267	0.157421	1.87372	0.558472	4.674e-06	0.242379	1	0.81				0.5	0.3	2.2				4.674e-06	0	3.584e-05	0	0	0	0	0	0	rs1297863588		-0.374958	0.259196	0.031226	0.244138	0.0036976	0.290432	0.00989779	0.0956676
EIF3I:c.512AG	42.68	25.155	0.192886	1.13151	0.35057	4.951e-06	0.298096	0.997	1				0.5	-0.4	-0.3				4.951e-06	0	0	0	5.971e-05	0	0	0	0	rs750551140		1.03304	0.733604	0.376906	-0.413793	-0.00631356	0.00958683	-0.0775806	0
EIF3I:c.529TC	41.22	28.3845	0.24368	1.74724	0.554571	3.977e-06	0.00101112	0.35	0.04				0.5	-1	-2.8				3.977e-06	0	0	0	0	0	0	0	3.266e-05	rs773405356		0.0741541	-0.183335	0.0367245	0	-0.110514	0.143133	0.102933	0
EIF3I:c.530CA	41.22	28.3845	0.24368	1.74724	0.554571	3.977e-06	0	0.195	0				0.5	0.3	0.2				3.977e-06	0	2.891e-05	0	0	0	0	0	0	rs944583229		-0.308324	-0.0641174	-0.230529	-0.0113793	-0.0479809	0.0391716	-0.00585695	0
EIF3I:c.533GA	41.22	28.617	0.896188	2.51392	0.835203	1.193e-05	0.00821114	0.039	0.03				0.5	1.1	0.9				1.193e-05	0	0	0	0	0	2.637e-05	0	0	rs763075266		-0.427969	-0.792662	-0.16562	-0.0689655	0.372093	-0.0122377	-0.0617599	-0.385517
EIF3I:c.536AG	47.78	28.4993	0.455679	1.4114	0.457714	7.953e-06	0.124654	0.685	0.03				0.5	0	0				7.953e-06	0	0	0	0	0	0	0	6.533e-05	rs1221256542		-0.58148	-0.508336	-0.108666	-0.0813793	-0.454913	-0.22693	-0.379311	-0.151134
EIF3I:c.539TC	48.13	28.8693	0.221826	1.34741	0.434314	3.976e-06	0.0114123	0.96	0.5				0.5	-1	-2.7				3.976e-06	0	0	0	0	0	8.79e-06	0	0	rs766675880		-1.56947	-0.806981	-1.40848	-0.208276	-0.908727	-0.766749	-0.711799	-0.183584
EIF3I:c.560AG	61.53	33.9346	0.9955	3.05677	0.990626	3.976e-06	0	0	0				0.5	0	0				3.976e-06	0	0	0	0	0	8.79e-06	0	0	rs1204709184		-0.242089	0.85705	-0.163193	-0.171034	-0.132381	-0.340763	-0.351638	0.285093
EIF3I:c.565CA	39.3	34.3362	0.146119	1.32558	0.463339	3.976e-06	0.146119	0.5	0.5				0.5	-0.2	0.1				3.976e-06	0	0	0	0	0	8.79e-06	0	0	rs879007490		0.545097	-0.204566	0.159671	0.0344828	-0.0531079	0.111781	0.21611	-0.0923176
EIF3I:c.575AG	47.44	35.3646	0.385422	1.76767	0.543946	3.976e-06	0.0698952	0.855	0.25				0.5	0.4	-2.1				3.976e-06	0	0	0	0	0	8.79e-06	0	0	rs767891443		0.601333	0.26114	0.376906	-0.413793	-0.00631356	0.00958683	0	0.128935
EIF3I:c.595GA	39.71	33.1142	0.950075	2.79024	0.904739	3.976e-06	0.00399401	0.634	0.01				0.5	0.9	1.7				3.976e-06	0	0	0	5.437e-05	0	0	0	0	rs1174607761		0.254436	-0.0753155	-0.0109432	0.241379	-0.144288	-0.00958683	0.0107749	0
EIF3I:c.602CT	38.77	33.0294	0.733167	2.25417	0.69987	3.976e-06	0.0084788	0.484	0.01				0.5	-2.8	-2.2				3.976e-06	0	0	0	0	0	0	0	3.266e-05	rs1428819090		-0.0896008	-0.402533	-0.0191992	0.227586	0.015955	0	0	0
EIF3I:c.604AG	38.61	33.1186	0.336826	1.77168	0.574275	1.591e-05	0	0.458	0.04		0.0008	0	0.5	-1	2.2		0	0	1.591e-05	0.0002461	0	0	0	0	0	0	0	rs202239183	0	-0.869276	0.321276	0.764234	-0.275862	0.861107	0	-0.47346	-0.160948
EIF3I:c.607TC	34.36	32.5769	0.869261	2.48081	0.844279	3.976e-06	0.0374251	0.991	0.05				0.5	-0.1	0				3.976e-06	0	0	0	5.437e-05	0	0	0	0	rs1343378635		-0.296585	-1.02034	-0.122117	0.106897	-0.0828052	-0.585046	-0.671364	-0.748937
EIF3I:c.625GA	39.19	29.5904	0.999501	3.08675	0.955377	1.193e-05	0	0.001	0.03				0.5	0.8	3.3				1.193e-05	0	0	0	0	0	0	0	9.799e-05	rs1341889396		0.0527242	-0.0142443	-0.0109432	0.241379	-0.144288	-0.00958683	0.0754193	0
EIF3I:c.629AG	35.44	29.9861	0.212575	1.7637	0.595002	3.976e-06	0.0189621	0.985	0.33				0.5	-2.6	-0.6				3.976e-06	0	2.891e-05	0	0	0	0	0	0	rs1402519965		0.869403	0.513872	0.376906	-0.413793	-0.00631356	0.00958683	0	-0.204274
EIF3I:c.637AG	12.24	27.7703	0.884174	2.60411	0.856475	3.977e-06	0	0.212	0.01				0.5	0	-0.4				3.977e-06	0	0	0	0	0	0	0	3.266e-05	rs745537780		-1.88274	-0.101878	0.0114647	-0.296552	0.347544	0	-0.445768	-0.103413
EIF3I:c.638AC	12.24	27.7703	0.884174	2.60411	0.856475	3.977e-06	0	0.112	0.04				0.5	-0.1	0.9				3.977e-06	0	0	0	5.437e-05	0	0	0	0	rs1224527338		-1.52703	-0.633292	-0.654832	-0.411034	-0.204542	-0.683259	-0.640692	-0.253206
EIF3I:c.641TA	6.25	27.6319	0.842315	2.57612	0.809863	3.981e-06	0	0.066	0				0.5	0.9	0.1				3.981e-06	0	0	0	0	0	8.802e-06	0	0	rs1469499160		0.0474121	-0.0249375	0.0302221	-0.106897	0.0871964	0.42083	0.435777	0.36089
EIF3I:c.658CT	22.32	29.1971	0.920619	2.72607	0.882184	7.957e-06	0.0384423	0.843	0.12				0.5	-2	-2.5				7.957e-06	0	0	0	0	0	0	0.000163	3.268e-05	rs1442633190		-0.00152942	0.983434	0.122117	-0.106897	0.0828052	0.585046	0.165583	0.772872
EIF3I:c.663AT	9.37	29.3807	0.354968	1.04755	0.356143	0.0002308	0.107339	1	0.48	0.002497	0.0015	0.0014	0.5	0	0	0	0	0	0.0002308	0.003078	0.0001446	0	0	0	1.759e-05	0.000163	0	rs148366144	0	0.154028	-0.17007	0.0759608	0.0231034	-0.32316	0.139542	0.0869667	-0.155462
EIF3I:c.679CG	1.99	28.7971	0.146927	1.0435	0.328946	1.989e-05	0.0029985	0.765	0.17				0.5	-2.2	-0.4				1.989e-05	0	0	0	0	0	0	0	0.0001634	rs759750490		-1.26137	0.119759	-0.174461	0.0675862	0.00373785	-0.0305311	-0.762823	0.00974323
EIF3I:c.679CT	1.99	28.7971	0.146927	1.0435	0.328946	1.591e-05	0	0.985	0.01				0.5	-0.7	0.3				1.591e-05	0	0	0	0	4.619e-05	2.639e-05	0	0	rs759750490		-0.364313	0.183721	-0.147883	0.0593103	-8.7578e-06	0.196399	0	0.519003
EIF3I:c.680GC	1.99	28.7971	0.146927	1.0435	0.328946	7.956e-06	0.0624688	0.428	0.25				0.5	2.4	2				7.956e-06	0	0	0	0	0	0	0	6.536e-05	rs775798746		-1.23725	-0.834941	-0.754123	0.0110345	-0.112823	-0.47883	-0.638885	-0.390901
EIF3I:c.680GA	1.99	28.7971	0.146927	1.0435	0.328946	3.978e-06	0.0244878	0.89	0.36				0.5	3	2.1				3.978e-06	0	0	0	5.437e-05	0	0	0	0	rs775798746		0.154994	0.550039	0.281297	0.310345	0.111052	0.196399	0	0.389458
EIF3I:c.700TG	19.8	28.9327	0.767116	2.3587	0.727871	3.978e-06	0.13943	0.38	0.01				0.5	-0.3	0				3.978e-06	0	0	0	0	0	8.794e-06	0	0	rs762226672		-0.587689	-0.249932	0.020743	0.137976	0.0195722	-0.0585092	-0.26722	-0.123144
EIF3I:c.706GT	24.43	30.0039	0.634183	1.89076	0.606439	3.979e-06	0.125437	0.701	0.31				0.5	3.6	-2.6				3.979e-06	0	0	0	0	0	8.795e-06	0	0	rs750008909		-0.796563	-0.21937	-0.316465	-0.322759	-0.0424107	-0.119051	-0.578918	0.0453809
EIF3I:c.716CG	45.54	31.3125	0.944056	2.76972	0.938895	3.981e-06	0.00899101	0.016	0.02				0.5	-1.9	-0.3				3.981e-06	6.158e-05	0	0	0	0	0	0	0	rs758103891		0.326423	-1.28122	-0.265087	-0.0496552	0.0772407	-0.33609	0.0731448	-0.589808
EIF3I:c.719AT	39.7	30.5017	0.0952096	1.34894	0.403897	3.981e-06	0.338323	1	0.37				0.5	0.2	-0.7				3.981e-06	0	0	9.944e-05	0	0	0	0	0	rs779896299		1.41108	0.171386	0.298331	-0.238621	-0.0487498	0.00958683	0	-0.0684733
EIF3I:c.719AG	39.7	30.5017	0.0952096	1.34894	0.403897	4.777e-05	0.00299401	0.983	0.75				0.5	-0.2	-0.3				4.777e-05	0	0.0002896	0	0	0	0	0	6.549e-05	rs779896299		1.15067	0.217252	0.376906	-0.413793	-0.00631356	0.00958683	0	-0.142859
EIF3I:c.727CT	40.18	30.7686	0.964351	2.87737	0.958941	3.987e-06	0.0100548	0.011	0.6				0.5	1.4	2.2				3.987e-06	0	0	0	0	4.622e-05	0	0	0	rs1182960142		0.0740945	0.210205	0.0500319	0.0955172	-0.0595889	0.0858589	0.131596	0
EIF3I:c.728AG	40.18	30.7686	0.964351	2.87737	0.958941	3.991e-06	0	0.041	0.04				0.5	0	0.7				3.991e-06	0	0	0	5.444e-05	0	0	0	0	rs780862341		-0.355087	-0.295922	-0.406363	0.037931	-0.0148395	-0.468002	-0.366995	-0.173344
EIF3I:c.729TG	40.18	30.7686	0.964351	2.87737	0.958941	3.988e-06	0.00548446	0.199	0.06				0.5	-0.4	0				3.988e-06	0	0	0	0	0	8.811e-06	0	0	rs1473530770		0.813167	0.605267	0.534043	0.311034	0.15875	0.189821	0.35929	0
EIF3I:c.754GT	43.46	30.9378	0.996	3.06124	0.959107	0	0.001	0.01	0				0.5	1.4	-1.2				0	0	0	0	0	0	0	0	0	rs756058298		-0.376933	-0.337083	-0.316465	-0.322759	-0.0424107	-0.119051	-0.222911	0
EIF3I:c.791AG	51.86	29.0514	0.927464	2.71674	0.897371	3.982e-06	0.0205103	0.029	0.04				0.5	-2	0				3.982e-06	0	0	0	0	0	8.799e-06	0	0	rs1283435227		0.333183	0.0501223	0.236931	-0.411034	-0.164214	-0.0846178	-0.198015	-0.503247
EIF3I:c.817GA	17.77	28.8169	0.162325	1.92515	0.554434	0	0	1	0				0.5	-0.9	-0.5				0	0	0	0	0	0	0	0	0	rs1160563984		-0.566853	-0.323055	-0.212492	-0.322759	-0.0211977	0	-0.00572238	-0.058273
EIF3I:c.818CA	17.77	28.8169	0.162325	1.92515	0.554434	4.362e-06	0	0.934	0				0.5	5.1	-2.3				4.362e-06	6.383e-05	0	0	0	0	0	0	0	rs1383407961		-0.422508	-0.510817	-0.51908	-0.097931	0.187795	0	0.0311955	0.161573
EIF3I:c.821TC	22.8	28.6931	0.705912	2.20439	0.701366	4.373e-06	0	0.469	0				0.5	2.3	-0.9				4.373e-06	0	0	0	0	0	0	0	3.869e-05	rs1457451406		0.291448	-0.225024	0.188666	0.106897	-0.00721685	-0.117529	-0.0757508	-0.0617599
EIF3I:c.823GA	12.05	27.4373	0.787575	2.30101	0.769747	0	0.00200401	0.055	0.02				0.5		0				0	0	0	0	0	0	0	0	0	rs1294409017		-0.906617	0.0762485	0.0114647	0.172414	-0.172542	0.0197922	-0.32505	0.186884
EIF3I:c.841GA	16.38	26.8974	0.854208	2.53722	0.816028	4.19e-06	0.0370741	0.354	0.09				0.5	0.5	-1				4.19e-06	0	0	0	0	0	9.068e-06	0	0	rs763887111		-0.00606434	0.450222	0.378379	0.202759	0.0423521	0.481284	-0.132405	0.481765
EIF3I:c.845AG	2.25	25.7749	0.683367	2.33279	0.707375	8.4e-06	0.288076	0.049	0.3				0.5	0.5	0.4				8.4e-06	0	0	0	5.663e-05	0	0	0	3.587e-05	rs757252746		0.230468	0.0648845	0.236931	-0.411034	-0.164214	-0.0846178	0.0680298	-0.0797522
EIF3I:c.897CG	40.26	22.1179	0.564468	1.80918	0.548542	7.971e-06	0.00178253	0.262	0.01				0.5	1.6	0.7				7.971e-06	0	0	0	0	0	1.767e-05	0	0	rs781346675		0.378764	-0.869973	-0.0645356	-0.0372414	-0.0417042	-0.0846178	0	-0.437554
EIF3I:c.907GA	37.61	24.1246	0.997948	3.07646	0.938763	1.995e-05	0	0	0				0.5	1.8	-0.8				1.995e-05	0	0	0	5.437e-05	0	3.544e-05	0	0	rs756475375		2.42055	-0.396953	0.112926	-0.206897	-0.15247	0	0.46202	-0.342188
EIF3I:c.922TC	25.43	22.6837	0.824074	2.56648	0.833528	0	0.000514403	0.005	0				0.5	0	1.4				0	0	0	0	0	0	0	0	0	rs1258289484		0.0524418	0.110024	0.0500319	-0.128276	0.101007	0	0.0750183	0.0871601
EIF3I:c.941TC	17.73	23.3107	0.965249	2.90292	0.941941	1.202e-05	0.000518672	0.006	0				0.5	0.6	1				1.202e-05	0	0	0	0	0	2.681e-05	0	0	rs1424596855		0.00547645	0.00735546	0.195773	-0.121379	-0.122612	-0.119051	-0.451467	0.00380384
EIF3I:c.946CG	34.09	23.4786	0.334717	1.34932	0.439292	4.009e-06	0.0160872	0.997	0.25				0.5	-0.1	1.6				4.009e-06	0	0	0	5.437e-05	0	0	0	0	rs771414600		-0.890905	-0.277694	-0.180765	0.0345276	-0.00984558	-0.319305	-0.532742	-0.264907
EIF3I:c.955TA			0.881435	2.52826	0.858278	4.011e-06	0.00104004	0.734	0.01				0.5	0.6	1.8				4.011e-06	0	0	0	0	0	0	0	3.267e-05	rs1466451723		0.704755	0.156538	0.280547	0.106207	-0.0854438	0	0	0.0849029
EIF3I:c.962TC			0.735639	2.12748	0.722515	4.012e-06	0	0.626	0				0.5	0	0.4				4.012e-06	0	0	0	0	0	8.962e-06	0	0	rs1359316721		-0.0348371	0.0118511	0.188666	0.106897	-0.00721685	-0.117529	-0.413937	0.0691151
SERPING1:c.1438GA	62.15	33.819	0.279	1.37739	0.331563	0.222	0.022	0.862	0.01	0.1063	0.0855	0.1657	0.5	4.7	-0.4	0.2808	0.0942	0.2664	0.222	0.101	0.1263	0.2894	0.1069	0.3183	0.2717	0.2404	0.1851	rs4926	0.1616	0.287077	-0.845939	-0.764234	0.275862	-0.861107	0	0.585785	-0.035732
SERPING1:c.167TC	27.17	29.812	0.24	1.72425	0.547171	0.003885	0.0114286	0.99825	0.31	0	0	0	0.5	-0.1	0	0.0001164	0.0377	0	0.003885	0	8.673e-05	0	0.04806	0	0.000167	0.002117	0.001894	rs11546660	0.001	0.0934663	0.340757	0.314815	0.413793	0.0661039	0.277288	0.0449535	0.443523
SERPING1:c.5CT			0.970803	2.96308	0.93068	0.001251	0.00729927	0.263556	0	0.0002345	0	0	0.5	-1.3	-5.7	0.001066	0	0.003	0.001251	0.0001183	0.0005884	0	0	0.000791	0.00127	0.002038	0.003585	rs185342631	0.001	-0.549586	-0.940415	-0.61007	-0.297931	-0.0475948	-0.481284	-0.562424	0.00421168
SERPING1:c.142AG	4.24	28.0676	0.229412	1.18427	0.356934	0.0004851	0.205882	1	0.818571	0			0.5	-3.3	0.3	0.0008147			0.0004851	0	0	0.001091	0	4.619e-05	0.0009229	0.0006515	3.266e-05	rs11546661		0.497781	-0.233573	-0.213566	0.0690103	0.0388172	-0.26949	0.365871	-0.193563
SERPING1:c.25AC			0.897059	2.66691	0.859268	0.0003551	0	0.1	0.00571429	0.002319	0.003	0	0.5	-2.4	-2	0	0	0	0.0003551	0.004889	0.0004537	0	0	0	0	0.0006593	0	rs201455616	0	0.579957	-0.291334	-0.105957	0	-0.10078	-0.00467272	0	-0.0618875
SERPING1:c.352AG	45.61	30.4762	0.548533	1.59515	0.544185	0.0002267	0.0970655	0.991667	0.2		0	0	0.5	0	0		0.001	0	0.0002267	0	0	0	0.003099	0	0	0	0	rs200534715	0	-1.25789	0.0475973	0.0611084	0.448276	0.0294412	-0.0715458	-0.390927	-0.0125483
SERPING1:c.968CT	20.65	28.487	0.498006	1.63766	0.518024	0.0001789	0.0204387	0.9235	0.235	0			0.5	-1.4	-3	0.0001164			0.0001789	0	0	0.003075	0	0	9.669e-05	0.0004888	0	rs61761890		-0.780065	-0.464663	-0.112529	0	0.0251436	-0.50275	-0.617003	-0.157785
SERPING1:c.466GA	62.43	28.5115	0.170745	0.836722	0.239605	0.0001432	0.0255574	0.855333	0.193333	0	0	0	0.5	-0.7	-0.4	0.0001164	0.001	0	0.0001432	0	0	0	0.0002175	0.0001386	0.0002462	0	3.266e-05	rs139035354	0	0.44399	-0.312896	-0.212492	-0.322759	-0.0211977	0	0.375026	0
SERPING1:c.169GA	20.77	30.9294	0.639053	2.03352	0.631446	0.0001193	0.142012	0.998875	0.14625				0.5	1.7	0.8				0.0001193	0	0.0002891	9.921e-05	0	0	0.0001143	0.0001629	0.0001633	rs752993036		-0.282262	0.320233	0.0114647	0.172414	-0.172542	0.0197922	-0.0266587	0.334113
SERPING1:c.1164GA	49.45	27.8498	0.139442	1.11874	0.302598	0.0001113	0	0.8566	0.244	0			0.5	-0.5	0	0.0002328			0.0001113	6.152e-05	0	0	0	0	0.0002374	0	0	rs141529833		-0.58002	-0.670104	-0.43627	-0.537883	-0.0908033	-0.564187	-0.653381	-0.701185
SERPING1:c.1097GA	27.96	32.1403	0.0972431	1.44839	0.53495	9.544e-05	0.0401003	0.99925	0.7075	0.0002272			0.5	2.9	2.3	0			9.544e-05	0	8.673e-05	0	0.0004893	0	9.67e-05	0	3.266e-05	rs139000758		0.352028	0.333202	0.406363	-0.037931	0.0148395	0.468002	0.344476	0.155491
SERPING1:c.244AT	7.78	32.2193	0.874172	2.59241	0.83881	9.219e-05	0.0662252	0.99475	0.35875				0.5	0	-0.4				9.219e-05	0	0.0001752	9.974e-05	0	0	9.773e-05	0.0004918	6.561e-05	rs147409450		0.132453	-0.195358	-0.103973	0	-0.0212131	-0.119051	-0.0514953	0.0170478
SERPING1:c.1045CT	60.82	31.1773	0.401795	1.99777	0.501402	6.365e-05	0.364905	0.575	0.02	0			0.5	3.3	2.4	0.0001164			6.365e-05	0	0.0001445	0	0	0	9.678e-05	0	0	rs141075266		-0.363604	-0.499359	-0.0812604	0.121379	0.177035	0.507423	0.468289	0.15663
SERPING1:c.133GT	3.34	27.9542	0.198068	1.65837	0.549649	6.362e-05	0.0917874	1	0.184286	0.0002272			0.5	-1.4	-1	0			6.362e-05	0.0004921	0.0002024	0	0	0	8.79e-06	0	0	rs143231506		0.224262	0.0587957	0.0978318	0.0965517	0.127796	0.481284	0.489482	0.0537205
[truncated: 9,716 more rows]
